# Supplementary material for: Dual functional genomics reveals a broad and convergent landscape of asciminib resistance in BCR::ABL1
Source: Genome Med. 2026 Jun 27;18:114. doi: 10.1186/s13073-026-01679-x (PMC13422289; doi:10.1186/s13073-026-01679-x)
Supplement: Supplementary file 2 — Additional File 2. Base Editor Screens. Base editor screen sgRNA sequences, counts, and statistics. [file 13073_2026_1679_MOESM2_ESM.xlsx]

## Sheet: ReadMe
Asciminib SRA	Imatinib SRA	Sample Name	Description
SRR35033098	SRR35033103	WA1_D0	Replicate 1 of WT K562s expressing adenosine base editor before drug treatment.
SRR35033095	SRR35033101	WA2_D0	Replicate 2 of WT K562s expressing adenosine base editor before drug treatment.
	SRR35033102	WA1_Imat	Replicate 1 of WT K562s expressing adenosine base editor treated with 40 nM of imatinib for 15 days
	SRR35033100	WA2_Imat	Replicate 2 of WT K562s expressing adenosine base editor treated with 40 nM of imatinib for 15 days
SRR35033099		WA1_Asc	Replicate 1 of WT K562s expressing adenosine base editor treated with 7.5 nM asciminib for 9 days
SRR35033097		WA2_Asc	Replicate 2 of WT K562s expressing adenosine base editor treated with 7.5 nM asciminib for 9 days
SRR35033093		YA1_D0	Replicate 1 of ABL Y253H K562s expressing adenosine base editor before drug treatment.
SRR35033091		YA2_D0	Replicate 1 of ABL Y253H K562s expressing adenosine base editor before drug treatment.
SRR35033094		YA1_Asc	Replicate 1 of ABL Y253H K562s expressing adenosine base editor treated with 30 nM asciminib for 9 days
SRR35033092		YA2_Asc	Replicate 2 of ABL Y253H K562s expressing adenosine base editor treated with 30 nM asciminib for 9 days

## Sheet: Asciminib Screen Counts
sgName	WA1_D0	WA2_D0	WA1_Asc	WA2_Asc	YA1_D0	YA2_D0	YA1_Asc	YA2_Asc	Sequence
BCRABL_335	3630	3260	3894	4122	4010	3286	1145	797	GAACGTCGAGTTTCACCACG
BCRABL_573	2633	2622	2421	2483	2692	2221	710	609	TTGCGGAGGCGGCTATACCC
BCRABL_1146	6898	6426	6058	4954	7045	6906	1566	1898	ACCGTCATGGACTGCCGTCG
BCRABL_357	4748	5225	4909	4450	6295	4833	1291	2064	GTCCGACACCTCTTTGTCGT
BCRABL_500	1679	1888	1630	1442	1880	1676	565	833	ACCAGAGCATCTACGTCGGG
BCRABL_690	2139	2346	2205	1517	2690	2384	626	538	TGCCCGGTTGTCGTGTCCGA
BCRABL_575	2340	2092	3415	1713	3065	2201	569	1246	GTCCGGGGTATAGCCGCCTC
BCRABL_359	5108	5080	5013	3605	5439	4855	1217	2129	GCGGTCCGACACCTCTTTGT
BCRABL_339	2366	1972	2446	1388	2566	2080	862	901	TCGAGTTTCACCACGAGCGC
BCRABL_262	3953	3687	3181	2176	4295	3823	1574	1533	TCGTCCCGTTCCCCCGACGC
BCRABL_1716	4853	5057	5116	3439	4661	4780	1360	1955	ATGAGCCCGTCGGCCACCGT
BCRABL_264	2058	1692	3188	1618	1724	1486	695	504	CGTCGGGGGAACGGGACGAC
BCRABL_3047	7572	7319	8421	4748	7123	7006	1993	1600	ACCTCTACACGTTCTGCGTG
BCRABL_445	3237	3606	3231	2828	4343	3459	720	1216	GTTCAACTCGGCGTCCTCGT
BCRABL_328	3898	3869	2837	2236	4775	3792	3668	1064	GCCCTTCTACGTGAACGTCG
BCRABL_496	5281	5521	2586	2629	6252	5482	1021	978	CCCTACCAGAGCATCTACGT
BCRABL_671	3585	3347	3100	3437	3798	3763	603	8636	GCTTATGGCACTGCGGCGTG
BCRABL_656	3619	3294	3796	2549	3893	3610	2342	992	GCTGTCGAAGGACTGTTGCG
BCRABL_1148	6310	6472	7652	5547	6929	5979	1614	1503	TCACCGTCATGGACTGCCGT
BCRABL_1499	4550	4580	5360	3047	4749	4184	1386	1433	GTCTGAGTGAAGCCGCTCGT
BCRABL_323	1821	2035	1644	1267	1853	1928	479	484	CGCCGAGAAGCCCTTCTACG
BCRABL_1501	7348	6746	46592	22839	7577	6735	6267	11425	TCCAACGAGCGGCTTCACTC
BCRABL_104	2376	2676	2804	1630	2747	2229	661	533	GCGCTTCCGCATGATCTACC
BCRABL_295	2717	2416	3441	1689	2749	2629	625	899	TTCCGGATCCGCTCGAAGTT
BCRABL_360	2657	2540	2566	2182	3467	2752	931	1461	GATGCGGTCCGACACCTCTT
BCRABL_2886	5027	4478	5757	3805	5003	3899	1001	2238	ACACCCCGCCAAGCCGTCGG
BCRABL_657	5300	5105	5332	3789	6447	5058	1223	1497	CGCAACAGTCCTTCGACAGC
BCRABL_417	3461	3182	3488	1795	3556	3346	1466	743	TTACCGGGGACGCTCCTCGG
BCRABL_498	3695	2865	4162	1834	3460	3404	498	732	CTACCAGAGCATCTACGTCG
BCRABL_725	4373	4465	4439	4060	4996	4573	1769	2113	AGGCGCCCTCGTCATCGTTG
BCRABL_3050	3032	2866	2381	3378	2519	2416	1667	523	ATAGCTCACGCAGAACGTGT
BCRABL_263	7200	6446	8690	5262	6877	6176	1312	1748	GTCGTCCCGTTCCCCCGACG
BCRABL_1002	2704	2693	3501	1592	2834	2796	602	1169	GGTGTGTACCGGGCCTTCGT
BCRABL_416	4153	4242	5027	2663	4238	3685	3600	1848	TCCGAGGAGCGTCCCCGGTA
BCRABL_1433	3202	2846	3287	2018	4128	3049	826	869	ATTGATGGTCAGCGGAATGC
BCRABL_129	5218	4233	6155	4038	4824	4684	981	1963	GAGCTATGACCGGCAGCGAT
BCRABL_1362	1833	1821	1599	2400	1791	1817	651	550	GAACGTGTAACTCTTGCCGT
BCRABL_655	3893	3750	4297	2476	4881	4257	1346	1548	ACTCGCAACAGTCCTTCGAC
BCRABL_1618	4821	4035	5664	3765	5192	4626	1141	2106	ATGCCGCTGAGTATCCGCTG
BCRABL_1712	3440	3235	2422	1808	4085	3537	1533	824	CATCATTCAACGGTGGCCGA
BCRABL_220	2562	2143	4141	1879	2768	2568	740	653	GAGAACCCTCGCCGTCGGGC
BCRABL_752	4038	4179	3725	2974	4011	3938	1420	996	GAACACCACCTGGATACGGC
BCRABL_463	3909	3601	4880	2122	4496	3577	701	896	ACAACCTGATCGACGCCAAT
BCRABL_742	3427	3929	3673	2847	3768	3146	708	958	GAGACGCAGATGGCTCGTTC
BCRABL_1500	6391	5848	7257	4415	7329	5801	2186	1461	TCTGAGTGAAGCCGCTCGTT
BCRABL_1615	5536	4375	4009	2879	4426	4601	1083	3323	CCGCAATGCCGCTGAGTATC
BCRABL_679	4217	3682	3307	3067	4059	3582	767	930	GCCATAAGCGGCACCGGCAC
BCRABL_219	3336	2994	4152	2800	3287	3263	709	1376	AGAACCCTCGCCGTCGGGCC
BCRABL_504	2209	2259	2694	1631	2230	2289	628	871	ATCTACGTCGGGGGCATCAT
BCRABL_2347	3059	3037	2807	2032	3172	2408	789	525	GGCCGAGACATCAGCAACGG
BCRABL_952	6843	6908	5719	6373	7366	6938	1496	2143	TGATGGGCTCTTCCCCCGCG
BCRABL_402	3438	2710	2449	2502	3710	3192	639	820	GGATGCATCCCCCACGCTCG
BCRABL_466	2602	2677	2637	1628	3005	2373	1223	542	ACCTGATCGACGCCAATGGC
BCRABL_1612	3495	3866	3482	2196	3397	3283	509	1049	TCAGCGGCATTGCGGGACAC
BCRABL_726	2357	1876	3059	1619	2355	2252	754	1022	AAGGCGCCCTCGTCATCGTT
BCRABL_1616	2266	2191	1657	1380	2461	2206	531	849	GCGGATACTCAGCGGCATTG
BCRABL_2001	7130	6847	4803	2883	8276	7688	1508	1996	CATCAAATGGACTGCACCCG
BCRABL_1074	4932	5114	5714	4195	5353	4882	1168	1192	AGCCTGTGGACCGTGTGACG
BCRABL_1141	1596	2144	1337	2312	1972	1721	574	579	GGAGATCACACCCCGACGGC
BCRABL_499	2206	2223	2420	2202	2693	2095	768	795	TACCAGAGCATCTACGTCGG
BCRABL_2067	1945	1892	4331	3895	1949	1934	1968	2050	GCTAGAGAAGGACTACCGCA
BCRABL_1619	3915	3560	5181	2793	4324	3356	1602	1208	CCGCTGAGTATCCGCTGAGC
BCRABL_1008	2865	2590	2469	1982	2826	3067	549	812	AACTCCGTAGTTGTCCACGA
BCRABL_3	2690	2874	2987	2485	3379	3090	2403	746	CCGGTGAATTCCTCGAGACT
BCRABL_1767	2475	2164	1991	942	3120	2951	543	592	GGAACGCACGGACATCACCA
BCRABL_441	3146	3017	2615	1750	3218	2679	686	975	GGCGTCCTCGTAGTCGCCGT
BCRABL_687	6334	6421	5375	4987	6054	5520	982	1511	ACACGACAACCGGGCAGTGC
BCRABL_462	3458	2729	3407	1725	3536	2613	1053	1366	GACAACCTGATCGACGCCAA
BCRABL_1237	3053	2976	2570	2221	3500	2749	1432	1564	ACATTCCGCTCACGGATCTC
BCRABL_3053	2186	1911	1797	1911	2682	2408	547	867	ACGTTCTGCGTGAGCTATGT
BCRABL_720	3771	3839	3980	3687	3732	3261	627	1902	GATCTGGCCCAACGATGACG
BCRABL_721	2918	2809	2197	1862	3319	2677	1361	511	ATCTGGCCCAACGATGACGA
BCRABL_2153	1420	1148	6033	2462	1689	1264	875	813	TGGGGAAACAAGGCGTCCGT
BCRABL_633	5708	5232	4999	4384	5631	5310	1412	2131	GTCCCGGAACATGCGGTAGG
BCRABL_2249	4613	4735	4889	3270	5030	4447	3659	1235	GGGACCTCGCTCTTTTCGAG
BCRABL_342	3931	4275	4332	2821	4222	3628	1437	1032	TTTCACCACGAGCGCGGCCT
BCRABL_1358	2265	2210	1908	1497	2665	2054	998	625	AACTCTTGCCGTTGCGGCTG
BCRABL_1361	6372	6870	6687	5624	7510	6041	2989	2005	ACGTGTAACTCTTGCCGTTG
BCRABL_1588	6018	5473	6578	3606	5778	4950	1199	2034	ACTACATCACGCCAGTCAAC
BCRABL_503	4072	4459	4310	3455	4521	4088	2695	897	CATCTACGTCGGGGGCATCA
BCRABL_873	4010	3719	5896	2207	4332	3819	965	1204	GGTAAGTCTCCTCGCTAGCC
BCRABL_2572	3651	3591	3706	1667	3645	3504	797	1234	GGAGGCGTTACTGTGCCTCG
BCRABL_1614	5003	5197	63395	49458	5641	4309	38498	28655	GGATACTCAGCGGCATTGCG
BCRABL_439	4165	3563	4469	3362	4315	3960	1433	1195	GTCCTCGTAGTCGCCGTCGA
BCRABL_260	3360	3586	3500	2094	3311	2795	525	1101	TCCCGTTCCCCCGACGCGGC
BCRABL_1589	4096	3708	2741	2981	4385	3587	1444	2964	ACTGTTGACTGGCGTGATGT
BCRABL_414	5091	4706	6301	3204	5224	4360	1171	1623	CCCTTACCGGGGACGCTCCT
BCRABL_287	3418	3095	3368	1806	3788	3211	933	700	TCGAAGTTGGACCTGAGCGC
BCRABL_128	3445	3440	5926	2563	3737	3456	1053	1680	AGAGCTATGACCGGCAGCGA
BCRABL_743	4951	4718	6291	2271	5494	4664	1830	3483	TGTTCCGAACGAGCCATCTG
BCRABL_2250	6560	6276	6991	5503	6561	6129	2265	1734	GGGGACCTCGCTCTTTTCGA
BCRABL_2019	2711	2623	2734	2262	2781	2545	792	1090	TCTCCATCAAGTCCGACGTC
BCRABL_561	1595	1680	1531	1269	1511	1410	1125	545	CTACTCCCCCCGGAGTTTTG
BCRABL_1006	3265	4033	3203	2994	3850	3351	757	2016	GCCTTCGTGGACAACTACGG
BCRABL_1617	3221	3018	3826	2151	3533	3042	1358	1085	CAATGCCGCTGAGTATCCGC
BCRABL_914	6054	5419	5384	3922	6950	6081	1200	2663	TGACTCGTCAGCACCGGCTG
BCRABL_506	1735	1695	1883	1327	2008	1748	796	514	TACGTCGGGGGCATCATGGA
BCRABL_824	3915	4023	6102	3265	3990	3748	2397	775	GCCGGGATGCGCTGGTCTCG
BCRABL_631	5982	5552	5801	4848	6116	5324	1281	1745	ACCACCTACCGCATGTTCCG
BCRABL_730	3345	3042	3908	2554	3908	3175	1255	1276	ATGACGAGGGCGCCTTCCAT
BCRABL_1924	4500	4170	4862	4521	4664	3858	1825	1230	TCGTCAGCCATGGAGTACCT
BCRABL_696	3159	3211	3589	2490	3896	2812	1606	949	GTGTCCGAGGCCACCATCGT
BCRABL_1758	4800	4773	3103	1999	6600	6092	1063	1610	TCTCCCACTTGTCGTAGTTG
BCRABL_3046	4522	4756	4280	3976	4343	3985	765	823	AAACCTCTACACGTTCTGCG
BCRABL_1754	3440	3450	4286	1746	3733	3069	1102	765	GTCCCCCAACTACGACAAGT
BCRABL_294	1323	1496	2224	1608	1561	1298	521	494	GTCCAACTTCGAGCGGATCC
BCRABL_1812	3176	3104	3815	2362	3791	3108	1975	846	AGGTCTTCACGGCCACCGTC
BCRABL_321	3459	3230	3137	1672	3263	3358	768	917	TAGAAGGGCTTCTCGGCGTC
BCRABL_226	2256	2455	3348	2665	2847	2226	573	811	GGCGAGGGTTCTCCGGGTAA
BCRABL_652	2822	2852	2818	1730	3768	3003	537	1729	GGACTGTTGCGAGTTCTGCG
BCRABL_1007	2883	2683	2542	1590	3537	2904	616	709	ACTCCGTAGTTGTCCACGAA
BCRABL_839	3161	3173	3196	2476	3175	2927	1225	1005	GTCCACTAAAGCGAGTGAGC
BCRABL_1419	3551	3501	4283	3077	3900	3359	813	852	GTTTCACACACGAGTTGGTC
BCRABL_1752	4084	4198	4401	2701	4281	3601	1057	1148	TGTGTCCCCCAACTACGACA
BCRABL_1686	4013	3472	4800	1959	4727	3960	1592	1142	TCTACGTCTCCTCCGAGAGC
BCRABL_189	2469	2204	2154	1404	2695	2380	1408	736	CGCCGACGGAGCCGACCCGC
BCRABL_788	1788	1926	2039	1461	2535	2146	1302	654	GCGAGTCATCAATGTAGGGC
BCRABL_1757	2056	1840	1934	1077	2096	2014	624	641	CCCCAACTACGACAAGTGGG
BCRABL_755	2607	2333	3074	1630	2460	2457	519	899	CCACCTGGATACGGCTGCGC
BCRABL_1704	3665	3412	3954	1733	3691	3311	4925	1013	GATGATGAACCAACTCGGCC
BCRABL_727	4435	4569	4256	3077	5319	4557	1528	1023	GAAGGCGCCCTCGTCATCGT
BCRABL_2885	5234	6289	6503	4130	6082	5359	858	1104	CACACCCCGCCAAGCCGTCG
BCRABL_1711	5675	5401	7337	4361	5936	5668	3146	1924	CATCATCATTCAACGGTGGC
BCRABL_225	2344	2747	2021	2560	2689	2666	838	654	CGGCGAGGGTTCTCCGGGTA
BCRABL_450	3392	3107	4481	2336	3795	3338	701	912	CGAGTTGAACCCCCGCTTCC
BCRABL_224	4783	4677	4009	2955	5700	4460	1082	1580	ACCCGGAGAACCCTCGCCGT
BCRABL_750	3645	3887	3487	2982	4614	3323	912	864	TCGGAACACCACCTGGATAC
BCRABL_497	2820	2912	1726	1515	3086	2538	1967	526	CCTACCAGAGCATCTACGTC
BCRABL_446	2071	1930	2430	1452	1894	1629	621	675	GGGGTTCAACTCGGCGTCCT
BCRABL_2957	3804	4107	5170	2843	4022	2951	820	773	TATCAACCCGAGTGTCTCTT
BCRABL_569	2659	2498	2395	1728	3018	2170	590	686	CGGAGTTTTGAGGATTGCGG
BCRABL_2262	4215	3844	3102	1822	4300	4071	839	990	TCATTCAGGCCGCCCTCCGG
BCRABL_1273	5628	5782	6838	3532	5937	5695	8497	1047	AAGCGTCCAGCTCCTCATCG
BCRABL_1684	6917	6004	10662	6846	6665	5990	2524	4308	AGCTCTACGTCTCCTCCGAG
BCRABL_1613	8598	8383	32461	24503	9306	7787	13353	12780	TGTGTCCCGCAATGCCGCTG
BCRABL_2251	3385	3419	2841	2020	3634	3390	778	803	GGGGGACCTCGCTCTTTTCG
BCRABL_474	7485	6170	7258	4771	6854	6161	1918	1615	AGGGGGCCTGCTACCGCCAT
BCRABL_2252	1712	1541	1516	864	1523	1789	1390	531	TCGAAAAGAGCGAGGTCCCC
BCRABL_1724	3814	3602	3191	1952	4307	3336	1074	1584	ATCACCACGCTCCATTATCC
BCRABL_382	3879	3946	4315	2918	4606	4441	951	2549	GGGACTTTTTGCGCTCCATC
BCRABL_741	3191	3122	2960	1811	3098	3173	658	1078	GGAGACGCAGATGGCTCGTT
BCRABL_2020	3548	3539	1845	2120	3833	3664	618	568	CTCCATCAAGTCCGACGTCT
BCRABL_1194	2534	2697	2215	2475	2819	2301	546	794	TGAACAGGAAGACGTGCCGC
BCRABL_399	2442	2431	2154	2706	2213	2262	534	502	ATCCCCCACGCTCGAGCCCG
BCRABL_63	3280	3740	2084	1295	3515	3406	1640	1386	GCTCGATGTCGCCCACTGAG
BCRABL_1083	2931	3064	3053	2996	3192	2424	652	682	CACGCTGGTCCTCCATGACT
BCRABL_1657	3652	3533	2874	2951	4448	3221	1231	1006	TCCATCTCGCTGAGATACGA
BCRABL_363	10331	10285	11280	8783	12322	10295	4023	2452	CGGACCGCATCAGCTCCCTT
BCRABL_66	4767	4620	3966	2516	5371	4400	1239	1390	TCCTGCTCGATGTCGCCCAC
BCRABL_1587	5024	4581	5936	3564	6275	4669	1966	2718	GTTGACTGGCGTGATGTAGT
BCRABL_1001	2632	2719	2617	1528	3355	2428	629	641	GGGTGTGTACCGGGCCTTCG
BCRABL_430	5386	5117	6315	3827	5220	5706	1308	1134	TCGACGCCGCAGCTGCTCTC
BCRABL_1013	5353	4938	4502	4604	5512	4928	1471	2024	TTCCATGGCAACTCCGTAGT
BCRABL_651	3338	3573	2833	2312	3726	3202	787	725	GACTGTTGCGAGTTCTGCGA
BCRABL_344	3947	3931	2958	1816	3741	3068	695	3968	TCACCAGGCCGCGCTCGTGG
BCRABL_689	2425	2349	2291	1829	2718	2551	832	2090	CTGCCCGGTTGTCGTGTCCG
BCRABL_1374	2712	2618	2424	1767	3403	2600	762	746	TCCTCTGACTATGAGCGTGC
BCRABL_1666	4964	4909	4215	2575	5407	4892	1092	971	GTAATGGTACACCCTCCCTT
BCRABL_649	1844	1916	1582	1236	2048	1843	683	586	TCCCTCGCAGAACTCGCAAC
BCRABL_2833	4293	4036	3782	3268	4856	3541	1037	1539	GCCACGAGTCTGGTTGATGC
BCRABL_1420	2407	2079	3725	1776	2826	2246	780	698	TGGAGTTTCACACACGAGTT
BCRABL_300	12711	13237	14784	16749	13950	11914	3196	8131	ATGGCCCTTCCGGATCCGCT
BCRABL_1554	1623	1645	2671	1169	1874	1713	508	639	GTGAAAAGCTCCGGGTCTTA
BCRABL_291	3345	3174	3560	1449	3317	2805	530	647	TCCGCTCGAAGTTGGACCTG
BCRABL_670	3466	3264	3720	2760	4113	3850	594	1070	CCCCACGCCGCAGTGCCATA
BCRABL_3140	4916	4638	4427	3207	6580	4833	1796	1162	GGCCGCCTACCTCTGCACTA
BCRABL_2349	6869	7078	6095	5780	7410	6625	1515	3337	GTGCCCCGTTGCTGATGTCT
BCRABL_836	3259	3509	3000	2795	3365	3040	778	926	ACTCGCTTTAGTGGACTTCA
BCRABL_753	3981	4398	5060	2043	4412	4255	711	1077	ACACCACCTGGATACGGCTG
BCRABL_1140	4503	4616	4061	4019	5024	4216	1649	1300	TGAGGAGATCACACCCCGAC
BCRABL_2269	2828	2324	4847	1396	3053	2142	1622	592	GCGCTCATCTTCATTCAGGC
BCRABL_2073	4070	3929	4114	2263	4544	4098	821	922	TACCGCATGGAGCGCCCAGA
BCRABL_644	6360	6484	6681	5895	7524	5740	1533	1033	CAAAAGCCGCTCTCCCTCGC
BCRABL_1138	3949	3912	3697	2625	4149	3648	997	1251	TCGGGGTGTGATCTCCTCAT
BCRABL_1275	3168	2783	7449	2222	3149	2882	845	980	CGATGAGGAGCTGGACGCTT
BCRABL_978	4905	4490	5346	2686	5096	4644	968	1248	GGAAGAGGTCGCCCACCCGC
BCRABL_710	3373	3220	2917	3259	3494	3168	478	1436	GATCTGCCCGGTCTTGCGGA
BCRABL_1919	6210	5957	5071	2659	7216	6911	2149	1549	ACTCAGATCTCGTCAGCCAT
BCRABL_46	2922	3090	2060	1818	2903	2663	749	513	GACTCAGAGCCCCCGCGCAT
BCRABL_913	3318	3377	2796	2399	3383	2860	830	1894	ACTCGTCAGCACCGGCTGAG
BCRABL_1759	6892	6964	8265	7070	7329	7419	2332	2916	ATCTCCCACTTGTCGTAGTT
BCRABL_688	3703	3989	5326	2569	5161	4056	1114	1234	CACTGCCCGGTTGTCGTGTC
BCRABL_1709	2705	2783	13537	10988	2280	2626	8512	6561	GGTTCATCATCATTCAACGG
BCRABL_1077	4465	4685	3102	1824	4763	3856	1279	704	CTGTGGACCGTGTGACGAGG
BCRABL_1710	4324	3916	3736	3131	4401	3443	1465	1129	GTTCATCATCATTCAACGGT
BCRABL_64	2880	2723	3021	3069	2846	2833	651	847	CTCAGTGGGCGACATCGAGC
BCRABL_659	3013	2675	3521	1779	3385	2465	2119	701	AACAGTCCTTCGACAGCAGC
BCRABL_477	2508	2743	2469	1482	2896	2631	888	646	CGGTAGCAGGCCCCCTTGGC
BCRABL_825	13372	13430	13387	9508	14590	14256	4386	5134	TCCCGAGACCAGCGCATCCC
BCRABL_1418	4954	4935	6166	3738	5128	5177	868	3560	GATGCTGACCAACTCGTGTG
BCRABL_84	3604	3655	3291	2933	3967	4619	747	991	AAGGCCTCCATTCGGCGCCT
BCRABL_348	953	938	1156	746	1344	1044	515	486	CGCGGCCTGGTGAAGGTCAA
BCRABL_78	3745	3583	3748	2993	3771	3560	961	936	AGCGCTGCAAGGCCTCCATT
BCRABL_362	7146	6335	8963	5225	7534	6710	5995	1755	TCGGACCGCATCAGCTCCCT
BCRABL_740	6377	5474	6193	4394	6802	5554	1836	1500	ACGAGCCATCTGCGTCTCCA
BCRABL_2509	2360	2363	1974	1835	2685	2529	488	799	AAGTCCCGAGGCAGCGTGAC
BCRABL_345	1718	1653	1914	1239	1504	1482	614	1374	CCACGAGCGCGGCCTGGTGA
BCRABL_2635	2787	2530	2980	2896	2871	2505	762	802	TCCAAAACCCCTCCGGCGGC
BCRABL_302	1311	1045	1118	1151	1098	1285	475	584	AGCGGATCCGGAAGGGCCAT
BCRABL_1682	4811	4799	5704	3452	5449	4520	1381	1540	GGCAAGCTCTACGTCTCCTC
BCRABL_79	2758	2345	2505	1793	3053	2642	818	697	GCGCTGCAAGGCCTCCATTC
BCRABL_415	7726	7320	7216	5428	7232	7264	2093	2636	CCTTACCGGGGACGCTCCTC
BCRABL_1764	6491	6598	7940	5016	7941	6276	1754	2126	GCGTTCCATCTCCCACTTGT
BCRABL_406	7773	6904	7904	4782	8239	7265	3773	2626	ATGCATCCAGGCCCCCTTAC
BCRABL_1376	1763	1608	1163	1109	1993	1818	704	742	CTCTGACTATGAGCGTGCAG
BCRABL_268	2050	2075	7044	1845	1978	1712	575	548	CGGGACGACCGGGGACCCCC
BCRABL_1611	3837	3020	6019	2015	3782	3577	1001	1477	CCTGTGTCCCGCAATGCCGC
BCRABL_2633	2620	2451	2923	1913	2382	2243	1545	672	GACTCCAAAACCCCTCCGGC
BCRABL_2522	2093	1851	2029	1259	3380	2130	665	1562	CACGGGAAGACAGTTTGACT
BCRABL_401	5309	5207	6923	3283	5363	4703	2010	1193	GCATCCCCCACGCTCGAGCC
BCRABL_1429	2538	2609	3152	2428	2919	2252	1266	1084	GACTGTCCACAGCATTCCGC
BCRABL_1770	4306	4431	5844	4590	5150	4275	4834	5635	GTGCTTCATGGTGATGTCCG
BCRABL_1656	2073	1512	5412	959	2315	2029	669	776	AGGTCCATCTCGCTGAGATA
BCRABL_1197	6072	6154	5465	3939	7255	5538	2266	2846	CGTCTTCCTGTTCACCGACC
BCRABL_3043	2454	2770	2150	2040	2555	2342	629	896	GCAAAAACCTCTACACGTTC
BCRABL_2244	1582	1446	1954	1120	1549	1497	481	508	GCTCTTTTCGAGGGAGCAAT
BCRABL_567	2326	2318	2914	2126	2627	2230	529	564	CCCGGAGTTTTGAGGATTGC
BCRABL_1741	2084	1570	5883	1796	1657	1596	1936	902	CGCAACAAGCCCACTGTCTA
BCRABL_697	4776	4364	6346	2570	5107	4740	1597	4124	TGTCCGAGGCCACCATCGTG
BCRABL_465	6469	5843	8503	5001	6629	6474	1492	2452	AACCTGATCGACGCCAATGG
BCRABL_1505	1391	1331	1519	806	1796	1573	602	554	TTCCTTGGAGTTCCAACGAG
BCRABL_1195	8111	7785	7947	6037	8633	7951	2686	2487	CGGCACGTCTTCCTGTTCAC
BCRABL_2046	4076	4000	3955	4136	4968	3987	906	1580	ATGTCCCCTTACCCGGGAAT
BCRABL_111	6039	5268	4762	3673	6151	5236	1302	1886	ATCTACCTGCAGACGTTGCT
BCRABL_945	2803	2637	2788	2095	3239	2717	598	677	TCCACAAGGAGTCCTATGAT
BCRABL_2138	3299	2874	2901	2324	3296	2674	836	749	TCCACTTCGTCTGAGATACT
BCRABL_2888	3919	3640	3297	2344	3632	3328	638	862	GGTCCCCGACGGCTTGGCGG
BCRABL_2446	8129	8047	8972	6458	9050	8125	1902	2491	AGCAGCCGCCTAGCCACCGG
BCRABL_1416	6150	5740	5974	4566	6873	6070	1234	3290	TGCAGATGCTGACCAACTCG
BCRABL_1377	2336	1946	1710	919	2628	2060	994	583	CTGACTATGAGCGTGCAGAG
BCRABL_7	2897	3196	4349	1945	3323	3048	1023	878	CTCGAGACTAGTGCCACCAT
BCRABL_2990	4208	4309	4163	3014	4343	3576	770	967	GGCGCCATCACCAAGGGCGT
BCRABL_442	1759	1944	1322	1531	2019	1883	1651	535	GACGGCGACTACGAGGACGC
BCRABL_957	3849	3245	2996	2029	3571	3443	1765	654	CTTCCCCCGCGTGCAGCAGT
BCRABL_1876	4226	3998	3502	2136	4708	4212	1109	1010	CACTGAGTTCATGACCTACG
BCRABL_2952	2518	2399	2241	1873	2538	2438	635	588	CCCTCTCATATCAACCCGAG
BCRABL_1430	2190	2701	2256	2232	2274	2595	757	617	GTCAGCGGAATGCTGTGGAC
BCRABL_1735	6488	6940	6328	4962	6857	6133	2624	1768	GCTTGTTGCGCTTTGGGGCT
BCRABL_3091	4782	4561	5041	3256	5140	5209	1500	1696	CTTCAGATCTGCCCGGCGTC
BCRABL_1591	5057	4335	4730	2891	4908	4326	1045	1855	ATCACGCCAGTCAACAGTCT
BCRABL_2529	2601	2250	2186	1761	3034	2195	608	1165	GTGCCCTCCAAATGTGGACG
BCRABL_1869	3044	3063	2948	1176	3271	2714	515	928	CCCGTTCTATATCATCACTG
BCRABL_19	2522	2203	2374	1840	2581	2380	712	1283	ATGGTGGACCCGGTGGGCTT
BCRABL_1940	4449	4847	5455	2663	5218	4288	1064	1173	TCGGGCAGCAAGATCTCTGT
BCRABL_1694	2748	2438	3246	1841	3033	2527	568	1544	GAGAGCCGCTTCAACACCCT
BCRABL_1585	8528	8419	9438	5937	8081	8616	1914	1591	CCAAGCAACTACATCACGCC
BCRABL_2271	1772	1494	2022	1164	2072	1627	503	661	GAAGGCGCTCATCTTCATTC
BCRABL_1266	3409	2945	3314	1822	3814	2643	911	670	ATCCCCCTGGTGCCCGATGA
BCRABL_823	5344	5004	7801	4105	5482	4602	1006	1516	AGCCGGGATGCGCTGGTCTC
BCRABL_1733	2046	1907	2076	1266	2538	1990	964	654	TGCGCTTTGGGGCTGGATAA
BCRABL_557	4533	5134	4092	3028	4949	4713	1887	1700	GCAGGTCCTACTCCCCCCGG
BCRABL_285	3446	3435	3219	3069	3291	3168	502	1964	GTTGGACCTGAGCGCCGCCA
BCRABL_2834	4985	4419	4450	3133	6352	4784	1269	1347	ACAGCATCAACCAGACTCGT
BCRABL_1223	5067	5373	5220	3562	6629	4847	1957	1790	GCTGCGTTTTGCCTCCGCTC
BCRABL_793	8464	8675	9594	6986	9402	7901	2471	2867	TGATGACTCGCCCTCCTCAT
BCRABL_1150	3412	3536	3184	4146	4177	2931	720	805	TCTTCACCGTCATGGACTGC
BCRABL_1236	3328	2828	3341	1674	3384	3147	614	744	AAATGGTACATTCCGCTCAC
BCRABL_1700	4426	4274	2747	1999	4340	4178	1766	1989	AACCAACTCGGCCAGGGTGT
BCRABL_1533	4186	4234	4043	2641	3769	3747	869	1177	CGTTGCACTGTATGATTTTG
BCRABL_1448	2736	2578	2632	2924	2881	2368	531	652	ATGAGTCTCCGGGGCTCTAT
BCRABL_2254	3388	2907	2753	2038	3446	3034	728	1107	AAAAGAGCGAGGTCCCCCGG
BCRABL_408	5816	4886	7461	3885	5637	5381	1328	2817	GCATCCAGGCCCCCTTACCG
BCRABL_1703	2085	2003	2275	1455	2354	2371	2487	1782	ATGATGAACCAACTCGGCCA
BCRABL_867	2327	2032	2015	1884	2475	2351	1705	2687	CTGTCGGGAATCCTGGCTAG
BCRABL_1683	10279	9264	11765	7432	10968	9566	2890	3878	CAAGCTCTACGTCTCCTCCG
BCRABL_1481	7660	6992	9945	5404	6868	6040	2388	1149	AGTCAGATGCTACTGGCCGC
BCRABL_2433	2426	2648	2548	2338	2494	2631	782	822	GCGTGCTGGACTTCTTCCAC
BCRABL_1235	2854	2638	2224	1836	3070	2383	926	646	CAAATGGTACATTCCGCTCA
BCRABL_1584	1907	1989	1658	2142	2271	1839	529	666	TGGCGTGATGTAGTTGCTTG
BCRABL_942	6764	6973	8485	4828	6698	6210	1674	4992	ATAGGACTCCTTGTGGATCT
BCRABL_1652	2447	2385	6514	4399	2613	2001	1635	919	TAGCCAGAGGTCCATCTCGC
BCRABL_717	2967	2851	2984	2395	3288	2731	816	701	ATCGTTGGGCCAGATCTGCC
BCRABL_2026	3924	3672	3816	3373	4311	3365	863	1163	AGTCCGACGTCTGGGCATTT
BCRABL_2951	2882	3088	2691	2559	3685	3285	775	1181	ATCCCTCTCATATCAACCCG
BCRABL_1696	3933	4212	3686	3447	4232	3403	895	712	CCGCTTCAACACCCTGGCCG
BCRABL_826	3650	3321	3346	2218	3816	3039	712	707	CGGGATGCGCTGGTCTCGGG
BCRABL_1653	3980	3334	7088	5604	4091	3813	1786	1755	GCCAGAGGTCCATCTCGCTG
BCRABL_2728	5375	4656	5767	3522	5995	4795	2041	1701	TCACTCTGGACTCCTCGGCG
BCRABL_3122	5167	5362	4643	3201	6139	4859	1479	1908	CAAGCTCCTCAGTTCGGTGA
BCRABL_170	2423	2583	2456	1856	2372	2227	654	496	AGCGTCCGCGTCGCGCCCGC
BCRABL_1623	3901	3705	20113	11131	4137	3521	6333	6402	TGAGTATCCGCTGAGCAGCG
BCRABL_451	4546	3679	4251	2753	4701	4321	943	907	GTTGAACCCCCGCTTCCTGA
BCRABL_2027	5720	5382	5294	4584	6667	5284	2354	1308	TCCGACGTCTGGGCATTTGG
BCRABL_2227	2129	1729	2150	1283	2111	1927	562	655	GAGCGATCCTCTGGACCATG
BCRABL_695	2389	2384	2121	1388	2554	2583	791	904	CGTGTCCGAGGCCACCATCG
BCRABL_2263	12451	12044	10191	6607	13734	12954	2911	2839	TTCATTCAGGCCGCCCTCCG
BCRABL_2938	3019	3000	3616	2266	3719	2952	716	765	GGGGACCAGCCGTCTTCCAC
BCRABL_2564	3014	3274	3060	1798	3585	3086	1164	1424	TCGGGTCACCTGGTCAGACC
BCRABL_1191	2307	2341	2334	1708	2435	2215	547	966	GAAGACGTGCCGCAGCTTGC
BCRABL_922	6825	7252	6412	5446	7788	6779	1970	3020	TCTCGATCTGCTGACTCGTC
BCRABL_1482	2633	2487	2326	1876	3146	2871	833	820	CGGCCAGTAGCATCTGACTT
BCRABL_460	3391	3862	3751	2844	3804	3487	1268	936	GTCGATCAGGTTGTCCTTCA
BCRABL_1139	3116	2716	3137	1944	2903	2422	523	639	ATGAGGAGATCACACCCCGA
BCRABL_2439	2422	2334	2776	1580	2870	2199	1000	705	TAGGCGGCTGCTGGTCAGCG
BCRABL_1510	2552	2318	8088	5450	2606	2190	3344	1660	TCCAAGGAAAACCTTCTCGC
BCRABL_2098	3849	3694	4961	2473	4248	3452	1768	836	ACTGCCAACATGCTCGCATG
BCRABL_669	2755	2700	2751	2208	2569	2531	2718	528	TTATGGCACTGCGGCGTGGG
BCRABL_3086	2975	2330	3126	1464	3110	2582	861	1349	ATCTCCGGGAGCTTCAGATC
BCRABL_1076	4796	4831	5328	5857	5101	4552	1139	1413	TCCTCGTCACACGGTCCACA
BCRABL_2569	5992	6536	8615	4879	7044	5519	2504	5505	TACTGTGCCTCGGGTCACCT
BCRABL_1878	2147	2113	2712	2314	1800	1976	835	515	CATGACCTACGGGAACCTCC
BCRABL_1626	3537	3514	4430	3073	3756	3204	1550	1131	TGCCATTGATCCCGCTGCTC
BCRABL_1055	1757	1555	2462	1087	1750	1492	981	982	TCCAACGACCAAGAACTCTC
BCRABL_1699	5358	5210	6870	4422	5875	4716	1598	1579	TTCAACACCCTGGCCGAGTT
BCRABL_2831	3432	3510	3465	2873	3479	3748	843	969	TCAACCAGACTCGTGGCTTT
BCRABL_2243	1365	1756	1448	1366	1760	1623	483	506	TCCATTGCTCCCTCGAAAAG
BCRABL_2526	1997	1786	2876	1552	2235	1741	1633	589	TTTGACTCGTCCACATTTGG
BCRABL_787	3043	2835	2951	1981	3564	2970	993	1118	GCTGCCCTACATTGATGACT
BCRABL_3092	4048	3644	3472	2431	4937	3422	911	888	CAGATCTGCCCGGCGTCAGC
BCRABL_2066	3673	3405	3520	2202	3325	3478	1053	843	TGCGGTAGTCCTTCTCTAGC
BCRABL_1698	9596	9228	8472	5914	9668	9294	2026	3643	CTTCAACACCCTGGCCGAGT
BCRABL_2284	6182	6528	6559	5553	6894	5349	1306	1379	GACCAACTTGTTCAGCGCCT
BCRABL_2981	5171	4730	4587	3198	5992	4169	1182	964	TGGCGCCGCTGGCCCGCTCT
BCRABL_2524	2305	2028	1630	1243	2356	1951	750	636	CAGTTTGACTCGTCCACATT
BCRABL_109	3639	4177	2656	2042	3921	3046	933	881	CATGATCTACCTGCAGACGT
BCRABL_2870	3265	3299	4165	2462	4084	2627	967	765	CGTGCTCCCGGCCACTCCAA
BCRABL_2154	1729	1601	2256	1756	1654	1803	1415	740	GGGGAAACAAGGCGTCCGTG
BCRABL_1947	4381	4210	2785	3152	4528	3910	928	903	CTGCCCGAAACTGCCTGGTA
BCRABL_629	11891	12184	12274	8806	13629	11811	4777	3495	CCACCACCTACCGCATGTTC
BCRABL_2539	2181	2594	2499	1502	2144	2210	480	558	GAGCCGGCTTCTCACTTTTG
BCRABL_2044	7833	7364	16034	11201	8568	6939	4104	3855	ATGGCATGTCCCCTTACCCG
BCRABL_1726	2775	2813	1830	1603	2819	2859	714	1457	GGGGCTGGATAATGGAGCGT
BCRABL_2180	3191	3513	2808	2225	3548	3013	720	894	TGGAGGTCCTCGTCTTGGTG
BCRABL_961	8869	8568	8244	5128	9752	8897	2436	3410	TGGCTCCACTGCTGCACGCG
BCRABL_872	4525	4714	3057	2009	5284	4755	1089	989	GTAAGTCTCCTCGCTAGCCA
BCRABL_694	1684	1720	2529	907	1643	1397	527	1658	GTCGTGTCCGAGGCCACCAT
BCRABL_615	2571	2321	1946	1143	2583	2463	1022	668	TTGGGGACACGCGGCTGGAC
BCRABL_976	6533	6653	5781	4177	7131	5942	2017	1878	GAGGTCGCCCACCCGCTGCT
BCRABL_100	2267	2303	2131	2539	2498	2406	680	960	AGGTGAACCAGGAGCGCTTC
BCRABL_347	4356	4419	4410	3961	5359	4455	1173	1770	GACCTTCACCAGGCCGCGCT
BCRABL_2830	4386	3857	4337	3211	4681	4107	1338	3801	ACAAAAGCCACGAGTCTGGT
BCRABL_2023	2575	2315	2331	2235	2940	2602	907	523	TGCCCAGACGTCGGACTTGA
BCRABL_1379	2533	2117	926	1456	2510	2313	1438	918	ACTATGAGCGTGCAGAGTGG
BCRABL_427	5371	5584	7103	4138	6356	4982	1599	1825	ACGCCGCAGCTGCTCTCCGA
BCRABL_35	3477	3553	1941	1339	3815	3760	1026	772	TCCGGGAACTGCGCCTTCCA
BCRABL_2043	3060	3331	7521	6295	3606	3160	1489	1527	TATGGCATGTCCCCTTACCC
BCRABL_1701	1501	1568	2281	1118	2457	1742	509	941	ATGAACCAACTCGGCCAGGG
BCRABL_2137	2396	2036	2999	1551	2726	1946	1050	619	TCCAGTATCTCAGACGAAGT
BCRABL_1681	9439	9665	11255	6472	9682	9242	2248	3028	GAGACGTAGAGCTTGCCATC
BCRABL_1117	4466	4265	5593	2618	4366	4018	985	1274	GGACGCCCTCCGCATCTCAC
BCRABL_1586	2428	2800	2932	1534	2912	2579	664	921	ACTGGCGTGATGTAGTTGCT
BCRABL_581	4028	3847	3148	3074	4582	4300	1857	1303	TCATTGGAGCTGCAGTCCGG
BCRABL_951	4029	3977	4489	2589	4198	3444	1859	765	TATGATGGGCTCTTCCCCCG
BCRABL_1628	2822	2819	2096	1553	3002	2887	978	1030	GAAGCTGCCATTGATCCCGC
BCRABL_2521	3585	3327	3476	1757	3803	3181	621	960	GAGTCAAACTGTCTTCCCGT
BCRABL_1192	4557	4063	4337	2669	5074	3714	780	1042	GGAAGACGTGCCGCAGCTTG
BCRABL_343	3963	3945	7039	3588	4605	3688	1412	806	TCACCACGAGCGCGGCCTGG
BCRABL_1737	1861	2172	2772	1630	2449	1989	487	2783	GTGGGCTTGTTGCGCTTTGG
BCRABL_364	5367	5532	5415	4521	5842	5145	1423	1628	ACCGCATCAGCTCCCTTGGC
BCRABL_2350	1952	1775	2077	1068	2174	1625	610	647	AGACATCAGCAACGGGGCAC
BCRABL_1719	3027	2826	3126	2502	2804	2583	609	1238	AGCGTGGTGATGAGCCCGTC
BCRABL_110	4452	3482	5172	1840	4117	3345	816	811	GATCTACCTGCAGACGTTGC
BCRABL_2958	3384	3425	3187	1951	3859	2768	957	742	ATCAACCCGAGTGTCTCTTC
BCRABL_2570	6386	5856	5168	4080	5949	5630	1266	1996	TTACTGTGCCTCGGGTCACC
BCRABL_1529	6022	5486	6454	4166	5481	5959	1209	2170	AACCTTTTCGTTGCACTGTA
BCRABL_3073	3200	3044	3163	2421	3638	2957	1363	690	TTTGTTGATGGCCTCTCGGA
BCRABL_1583	3202	2924	5619	2890	3300	2912	902	2320	GGTCCCAAGCAACTACATCA
BCRABL_1809	4684	4524	4573	4152	4835	3862	936	2242	ATACAGCCTGACGGTGGCCG
BCRABL_1747	1537	1542	2648	2082	1664	1247	954	1630	GGGGACACACCATAGACAGT
BCRABL_1524	2997	2901	4935	4664	3088	2808	1521	1052	AATGACCCCAACCTTTTCGT
BCRABL_2270	2561	2314	3141	1744	2498	1906	1072	1100	AAGGCGCTCATCTTCATTCA
BCRABL_1916	3264	3570	7862	10386	3817	2997	1877	1968	ATGGCCACTCAGATCTCGTC
BCRABL_2110	5080	4705	6809	4083	5356	4918	1460	2587	TCTGACCGGCCCTCCTTTGC
BCRABL_324	2989	2884	2676	2550	2862	2774	523	477	TTCACGTAGAAGGGCTTCTC
BCRABL_841	4649	5612	4148	3743	5088	4504	2254	2487	TCCAGCTCACTCGCTTTAGT
BCRABL_137	5349	5631	4882	5290	6449	4983	1604	1070	CAGCGATGGGGCTTCCGGCG
BCRABL_1526	1030	655	7133	8199	866	771	2373	3934	ACAGTGCAACGAAAAGGTTG
BCRABL_3002	4373	3939	3900	2457	4627	4030	1009	1180	CTTGGACAGCACCGAGGCGC
BCRABL_1511	3603	3176	8761	6938	3840	3490	3966	3051	CCAAGGAAAACCTTCTCGCT
BCRABL_1417	5561	5251	4447	3064	5741	4834	887	770	CAGATGCTGACCAACTCGTG
BCRABL_2911	5003	5027	4799	3483	5777	5070	1485	1929	CCCCGTTCCCCTTTCCACGT
BCRABL_2579	6331	5991	6279	4933	6479	6069	1415	1494	GTAACGCCTCCCCCCAGGCT
BCRABL_284	2740	2709	2091	1882	2978	2293	567	687	GGACCTGAGCGCCGCCACGC
BCRABL_1225	2516	2495	2373	2019	2832	2631	793	1051	ATACTGCTGCGTTTTGCCTC
BCRABL_2857	6290	6244	6810	4423	7005	6828	1731	1996	TTTGAGGCCCTCTGCCGGCT
BCRABL_69	3652	3303	2349	1450	3598	3589	1156	697	GGCGACATCGAGCAGGAGCT
BCRABL_1460	5469	5423	5909	3454	6024	5162	1855	3903	TCATCGTCCACTCAGCCACT
BCRABL_732	1614	1543	1760	1256	1787	1234	626	500	GTCTCCATGGAAGGCGCCCT
BCRABL_1525	7365	7296	6438	5662	7307	7028	3120	4091	CCCCAACCTTTTCGTTGCAC
BCRABL_2889	4165	4218	4565	2494	4853	3860	1179	1189	GGGTCCCCGACGGCTTGGCG
BCRABL_3072	3113	3237	3136	2153	3851	2999	756	934	TTGTTGATGGCCTCTCGGAA
BCRABL_2299	2559	2557	2668	2761	2867	2812	1533	1152	CAACCCCTCCCAAACGCAGC
BCRABL_2029	3139	3316	3161	2787	3837	3229	910	1083	TACTCCAAATGCCCAGACGT
BCRABL_1081	6585	6566	7272	4406	6975	5799	1899	4352	TGGAGGACCAGCGTGCTCCT
BCRABL_822	2542	2911	2368	1664	3000	2922	849	578	CAGCCGGGATGCGCTGGTCT
BCRABL_842	3913	3800	4557	2446	3710	3879	1094	932	GTCCAGCTCACTCGCTTTAG
BCRABL_1882	3589	3177	9108	2324	3635	2765	1012	1351	CGGGAACCTCCTGGACTACC
BCRABL_1945	5244	4573	4264	3707	5992	4615	2078	1589	CTTGCTGCCCGAAACTGCCT
BCRABL_1717	2434	2049	2071	1869	2610	2197	536	595	GTGATGAGCCCGTCGGCCAC
BCRABL_1264	6215	5706	5666	3889	6726	6061	1130	1702	AACATCCCCCTGGTGCCCGA
BCRABL_2821	2623	2262	2096	1790	2705	2000	2710	541	TTTGTCTTTGCGCCCAAGAC
BCRABL_115	3599	3761	3681	2949	4285	3812	1091	952	TTTCCTTGGCCAGCAACGTC
BCRABL_256	3946	3862	3867	2043	4535	3436	926	1127	TTCCCCCGACGCGGCTGCCC
BCRABL_2992	5516	5299	6823	5123	5800	5012	4590	2046	AAGACCACGCCCTTGGTGAT
BCRABL_897	2302	2325	2303	2067	2444	2301	808	596	GCGGCTTTCAAAGGCTTCAT
BCRABL_2111	2278	1873	10410	7789	2258	2408	7911	2374	TCAGCAAAGGAGGGCCGGTC
BCRABL_2511	4709	4152	4822	3343	4917	4059	1135	963	CACGCTGCCTCGGGACTTGC
BCRABL_2528	1876	1980	3599	1472	1926	2057	849	815	TGACTCGTCCACATTTGGAG
BCRABL_2199	6514	5922	6324	3629	6615	5670	1061	6541	GCACAGAGACACCACTGACG
BCRABL_2400	2738	3017	2723	2638	3345	2916	716	869	CCCCAATGGAGCCCTCCGGG
BCRABL_959	3614	3857	3042	1787	3563	3703	552	874	GCTCCACTGCTGCACGCGGG
BCRABL_974	3224	3407	2265	1545	3897	3568	657	928	GTCGCCCACCCGCTGCTGGT
BCRABL_1449	3908	3742	3914	2192	4668	3429	890	1371	TGAGTCTCCGGGGCTCTATG
BCRABL_832	3314	3002	5422	1730	3475	3179	839	629	TTAGTGGACTTCAGGGCTCC
BCRABL_592	3014	2837	2850	2036	2887	2820	893	862	GAGAACCTCACCTCCAGCGA
BCRABL_1352	4339	3497	2606	2198	4219	3639	880	691	GTTGCGGCTGTGCACCCTGA
BCRABL_2484	4625	4376	4213	3290	5708	4293	1108	2023	CGTCTCCTGCGTTCCCCATG
BCRABL_2287	2904	2863	2682	1823	3597	2733	1146	1100	CTTGTTCAGCGCCTTGATCA
BCRABL_2866	5352	5134	7210	4259	5665	4967	1345	1311	CTCAAAAAGCCCGTGCTCCC
BCRABL_1053	3965	3734	3477	2189	4821	3577	1712	1351	TTCTTGGTCGTTGGATCCTT
BCRABL_2176	2137	1902	1939	1112	2089	1958	569	752	TCGTCTTGGTGGGCAGCTCT
BCRABL_2507	5703	5626	6183	4836	7379	5699	1695	4176	GAGGTCAGTCACGCTGCCTC
BCRABL_1695	3609	3488	4024	2463	3911	2952	909	489	AGCCGCTTCAACACCCTGGC
BCRABL_1738	6120	5713	7247	4193	6784	5481	1318	4393	AGTGGGCTTGTTGCGCTTTG
BCRABL_1907	4539	4694	6100	2970	4561	4458	698	5710	CGCCGTGGTGCTGCTGTACA
BCRABL_1849	5967	5871	6979	4838	6586	5413	1929	1474	CTAACCTAGTGCAGCTCCTT
BCRABL_1629	3760	3554	3336	2635	4114	3852	984	950	CGGGATCAATGGCAGCTTCT
BCRABL_1844	1536	1461	4733	7253	1214	1543	1113	3395	GATCAAACACCCTAACCTAG
BCRABL_106	5711	5120	6468	4697	5783	5103	1252	2120	CTTCCGCATGATCTACCTGC
BCRABL_734	3303	3744	3224	2268	4205	3353	762	603	GGCGCCTTCCATGGAGACGC
BCRABL_135	4730	4289	5671	3564	4695	4586	918	1060	GCCGGAAGCCCCATCGCTGC
BCRABL_1941	2513	2396	2243	1489	2683	2123	1095	1430	TTCGGGCAGCAAGATCTCTG
BCRABL_312	2162	1897	3306	963	2297	2130	532	476	GTCCGCCCCGGGCTGGCCAT
BCRABL_1651	2442	2251	2700	1825	2622	2248	957	532	AGCGAGATGGACCTCTGGCT
BCRABL_2500	4020	3968	3418	2243	5077	3802	1337	1843	GACCTCCACTCCGTGTCCTT
BCRABL_1000	1454	1700	1734	1317	1987	1594	515	586	CTGGGTGTGTACCGGGCCTT
BCRABL_843	4776	4068	4750	3077	4889	4136	892	1619	AAGTCCAGCTCACTCGCTTT
BCRABL_389	3170	3049	3165	2028	3656	2509	861	691	AAAAGTCCCAGCACGGCGCG
BCRABL_3038	2629	2723	2633	1520	2817	2957	596	965	TTTTTGCCGGCCTCCAGCAC
BCRABL_582	3708	3441	4383	2242	4391	3451	925	791	CCCGGACTGCAGCTCCAATG
BCRABL_2858	7312	6262	8833	4240	7029	6478	2235	1379	TTTTGAGGCCCTCTGCCGGC
BCRABL_844	2538	2620	2144	1717	3081	2358	704	700	TAAAGCGAGTGAGCTGGACT
BCRABL_2051	2655	2531	3338	1433	3040	2365	1658	512	CCCGGGAATTGACCTGTCCC
BCRABL_2319	2760	2770	2533	2298	2864	2524	829	784	CGGGAGATGGACGGCCAGCC
BCRABL_456	1994	2178	2428	1629	2794	2363	584	1473	CCGCTTCCTGAAGGACAACC
BCRABL_1946	4656	3974	3761	2774	4939	4374	1164	699	GCTGCCCGAAACTGCCTGGT
BCRABL_602	2483	2837	2211	2120	2262	2605	983	1984	AGCGAGGAGGACTTCTCCTC
BCRABL_2061	1052	1200	954	983	1133	1205	553	655	CCAGGTGTATGAGCTGCTAG
BCRABL_2272	2166	2400	3237	1628	2386	2305	634	745	GATGAGCGCCTTCTCCCCAA
BCRABL_2575	8538	8508	8303	4514	8906	7693	2111	1628	GCACAGTAACGCCTCCCCCC
BCRABL_1244	5399	6201	4071	3882	5763	5534	2722	1947	ACGGATCTCAGCTTCCAGAT
BCRABL_2179	3249	3028	3126	2525	3348	3105	684	1336	AGGTCCTCGTCTTGGTGGGC
BCRABL_1740	7997	8236	8749	6652	8579	7562	2156	2720	ACAGTGGGCTTGTTGCGCTT
BCRABL_947	3466	3369	4214	2292	3751	3247	1044	868	GCCCATCATAGGACTCCTTG
BCRABL_486	4729	5254	7908	4685	6602	5431	1726	1745	TTGGCCGCCCCTGGAGTACC
BCRABL_1944	3052	2344	2246	2102	2840	2694	528	835	TCTTGCTGCCCGAAACTGCC
BCRABL_2523	2400	2854	2589	1857	2935	3105	691	1074	GACGAGTCAAACTGTCTTCC
BCRABL_1451	2607	2887	3168	2021	2689	2165	485	626	TCCGGGGCTCTATGGGTTTC
BCRABL_1720	2649	2723	3083	1520	3100	2646	591	803	GAGCGTGGTGATGAGCCCGT
BCRABL_1889	3929	3774	5770	2939	5093	3733	3767	2421	GCACTCCCTCAGGTAGTCCA
BCRABL_1914	2174	1907	4366	1314	2415	2086	538	633	GTACATGGCCACTCAGATCT
BCRABL_544	4145	3539	4262	3175	4617	4214	1075	2371	GCCAGGTAAGGCGCTTCTCC
BCRABL_409	6740	6100	6069	3642	7409	6104	1465	1477	CATCCAGGCCCCCTTACCGG
BCRABL_2007	1657	1770	1790	612	2133	1943	640	691	TTGTAGGCCAGGCTCTCGGG
BCRABL_2440	5104	4487	7514	3354	5189	4511	1593	1190	ACGCTGACCAGCAGCCGCCT
BCRABL_1458	2132	2049	2289	1196	2102	1780	645	537	CTGAATGTCATCGTCCACTC
BCRABL_977	3986	3676	5457	3132	4298	3666	702	788	AGAGGTCGCCCACCCGCTGC
BCRABL_2008	4131	4570	1827	1724	6000	5515	1204	1002	TGTTGTAGGCCAGGCTCTCG
BCRABL_2578	3975	3767	3017	3356	3963	3558	981	1244	AGTAACGCCTCCCCCCAGGC
BCRABL_2882	3268	3020	2669	2422	3205	2996	735	664	AAAGCCACACCCCGCCAAGC
BCRABL_1029	3203	3478	2751	2680	3640	3101	1293	1084	TGTCAGGCCAATGCTCAGTT
BCRABL_452	2194	1816	2719	1062	2132	2041	606	879	TTGAACCCCCGCTTCCTGAA
BCRABL_1784	4819	4690	22868	15801	6076	4921	4406	2836	GTACTGGCCCCCGCCCAGCT
BCRABL_2207	9684	9621	10243	8546	11142	9024	2789	3152	TGAGGCATCTCAGGCACGTC
BCRABL_2042	3161	2989	2998	2600	3332	2555	1599	989	CTATGGCATGTCCCCTTACC
BCRABL_1808	6013	5391	6573	4217	6766	5527	1430	1184	AAATACAGCCTGACGGTGGC
BCRABL_2155	1810	1955	3056	3747	1835	1858	1479	1262	GGGAAACAAGGCGTCCGTGG
BCRABL_2764	3730	3761	3277	2489	3780	3447	743	1347	CAAGCTCAAACCTGCCCCGC
BCRABL_1881	2711	2533	4310	1394	4449	3596	796	860	GTAGTCCAGGAGGTTCCCGT
BCRABL_643	3549	3239	3696	2534	3736	3139	656	870	GGACAAAAGCCGCTCTCCCT
BCRABL_683	3703	3246	3405	2487	3701	3229	580	694	AAGCGGCACCGGCACTGCCC
BCRABL_2837	4734	5142	4886	5230	6627	4875	2080	1193	GTCTGGTTGATGCTGTGAAC
BCRABL_1459	4125	3978	3780	3141	3824	3535	1190	982	GTCATCGTCCACTCAGCCAC
BCRABL_2233	5723	5150	7939	2914	5703	5124	4899	1313	ACACGGCAGGCTCATGGTCC
BCRABL_2983	3176	3013	3188	3426	3223	2767	499	1622	TGGTGATGGCGCCGCTGGCC
BCRABL_2181	3056	2439	2828	2095	2254	2361	1313	816	CCACCAAGACGAGGACCTCC
BCRABL_2404	2319	2146	2412	1726	2108	1926	1336	620	AATGGAGCCCTCCGGGAGTC
BCRABL_461	3174	2766	3484	2436	3244	2518	2089	579	CTGAAGGACAACCTGATCGA
BCRABL_3121	5096	4901	4592	4109	5843	5087	1559	1709	CAGCAAGCTCCTCAGTTCGG
BCRABL_3103	5902	5878	7818	3898	6073	5737	2570	1459	GCCGGACCACTGCCTGCTGA
BCRABL_2987	4020	4184	3853	3884	4669	3857	1203	1435	GCCCTTGGTGATGGCGCCGC
BCRABL_1540	1863	1667	7525	5341	2111	1991	3187	7134	GCTTAGAGTGTTATCTCCAC
BCRABL_2823	3439	3401	3111	2484	3906	3373	1057	657	GGCTTTTGTCTTTGCGCCCA
BCRABL_941	4304	4201	3570	2636	5484	4329	1796	1149	GGACTCCTTGTGGATCTCGT
BCRABL_547	3583	3843	3928	2860	4420	3431	1041	789	GCGCCTTACCTGGCCCCGCA
BCRABL_2609	2388	2103	3254	1821	2707	2254	757	1691	ACATCATGGAGTCCAGCCCG
BCRABL_648	2340	2328	2626	1495	2569	2199	617	1183	TGTTGCGAGTTCTGCGAGGG
BCRABL_1843	1311	964	8704	4449	1314	934	5803	2036	GAGATCAAACACCCTAACCT
BCRABL_645	3055	3096	2947	2157	3788	3006	1181	718	CCGCTCTCCCTCGCAGAACT
BCRABL_641	3444	3302	3629	3192	3613	3395	1435	1133	GGGAGAGCGGCTTTTGTCCC
BCRABL_2265	9075	8996	11240	5064	10065	8380	2808	2741	TCTTCATTCAGGCCGCCCTC
BCRABL_1116	2428	2422	2389	999	2734	2513	841	1301	GTGAGATGCGGAGGGCGTCC
BCRABL_2104	3082	2761	3229	1914	3233	2411	1005	1196	GGCAGTGGAATCCCTCTGAC
BCRABL_2202	6652	5694	6828	5014	6632	7103	2177	2254	AGAGACACCACTGACGTGCC
BCRABL_3009	5312	4535	5439	3936	5085	4753	1603	2145	GCGCTGTGCCTCGCCATCTC
BCRABL_454	2032	2193	2074	3045	2219	2237	738	977	GGTTGTCCTTCAGGAAGCGG
BCRABL_520	3082	2704	2969	2242	2932	2812	689	712	GCAAGGGCCCGCTCCTGCGC
BCRABL_2177	1171	1363	1703	1121	1283	1367	739	910	CAGAGCTGCCCACCAAGACG
BCRABL_953	3349	3554	3224	2097	3952	3284	1117	1157	TGGGCTCTTCCCCCGCGTGC
BCRABL_1327	8666	8361	6779	5006	10598	9274	1939	2783	GCAGTGACTCCTGCTCCGAC
BCRABL_1915	5936	5498	5473	4968	6048	5480	1126	1167	TGACGAGATCTGAGTGGCCA
BCRABL_658	2350	2568	2493	1711	2908	2134	726	855	TGCTGCTGTCGAAGGACTGT
BCRABL_1890	8244	8551	8849	6869	9729	7955	2278	4099	TGCACTCCCTCAGGTAGTCC
BCRABL_2442	5422	5549	4887	3921	5852	4797	1254	1955	TGGCTAGGCGGCTGCTGGTC
BCRABL_2520	3258	3032	2822	2619	3080	2999	1518	1039	CAGTCCACGGGAAGACAGTT
BCRABL_1561	2289	2113	2402	2411	2339	1917	667	832	TTAGGCTATAATCACAATGG
BCRABL_2999	4527	5025	4595	3841	5008	4582	681	1194	CGTGGTCTTGGACAGCACCG
BCRABL_3124	1645	2059	2962	1589	2043	1559	513	536	TTTCCTTCACCGAACTGAGG
BCRABL_663	2678	2292	2245	2081	2781	2357	541	749	CGACAGCAGCAGTCCCCCCA
BCRABL_3021	3571	3334	2338	1510	3659	3486	551	954	GGAACTCCGAGCAGATGGCC
BCRABL_1265	9338	9669	9736	5945	10005	9390	3048	3835	CATCCCCCTGGTGCCCGATG
BCRABL_2832	2922	2705	2860	1590	3019	2603	694	520	AAAGCCACGAGTCTGGTTGA
BCRABL_2075	3954	3558	5320	2218	4348	3530	1160	743	GCCTTCTGGGCGCTCCATGC
BCRABL_3110	2327	2314	3544	1978	2543	2387	663	1361	TGAAGTCCTGAGTGGCCGCC
BCRABL_2573	3444	3429	4240	1916	3728	3727	1428	1015	GGGAGGCGTTACTGTGCCTC
BCRABL_1476	2833	3053	3545	1692	3261	2838	615	790	ACTGGCCGCTGAAGGGCTTT
BCRABL_1621	3225	3678	6919	6310	3838	3463	2665	1568	GCTGAGTATCCGCTGAGCAG
BCRABL_716	2107	2258	1569	1471	2677	2186	769	703	TCGTTGGGCCAGATCTGCCC
BCRABL_1896	1912	1796	4471	3920	2192	1714	766	828	AGGGAGTGCAACCGGCAGGA
BCRABL_428	3299	3357	5879	2755	3841	3691	1391	1127	GACGCCGCAGCTGCTCTCCG
BCRABL_2152	1994	2002	3743	3974	2256	1621	1211	896	CTGGGGAAACAAGGCGTCCG
BCRABL_1921	5970	5770	5776	3219	6981	5769	3720	2499	TCAGATCTCGTCAGCCATGG
BCRABL_1920	3287	2903	39211	29415	3269	2698	13083	10321	TCCATGGCTGACGAGATCTG
BCRABL_546	5365	5415	6257	3630	5227	4731	1159	933	AGCGCCTTACCTGGCCCCGC
BCRABL_1403	10341	10094	10932	7779	11515	9458	2563	3007	AGCTTCTCCCTGACATCCGT
BCRABL_1943	2634	2673	2498	1873	2698	2912	514	611	GAGATCTTGCTGCCCGAAAC
BCRABL_1679	2472	2351	2057	2179	3125	2054	634	873	GCTTCTGATGGCAAGCTCTA
BCRABL_1743	3328	3427	3362	2838	3965	3291	1162	1315	ACCATAGACAGTGGGCTTGT
BCRABL_3098	8047	7453	7375	5546	8018	7305	1612	1528	ACCACTGCCTGCTGACGCCG
BCRABL_70	1834	1795	999	1247	2192	1862	516	569	CGACATCGAGCAGGAGCTGG
BCRABL_949	5174	5496	6588	4744	7032	4789	1740	1587	CCTATGATGGGCTCTTCCCC
BCRABL_2763	2296	2082	2747	1372	2777	1986	734	549	GGCGGGGCAGGTTTGAGCTT
BCRABL_2506	4509	4442	5052	3141	4904	4103	1032	1881	GGAGGTCAGTCACGCTGCCT
BCRABL_1057	5053	4849	5129	4171	5598	5236	3582	1442	TCCAGAGAGTTCTTGGTCGT
BCRABL_1085	3847	2921	3894	2317	3732	3639	780	2035	GCTGGTCCTCCATGACTTGC
BCRABL_2883	6404	6574	10636	4118	7440	6679	1839	1842	GCCACACCCCGCCAAGCCGT
BCRABL_107	5060	4936	3345	2410	5061	4792	1163	874	CCGCATGATCTACCTGCAGA
BCRABL_616	5168	4863	5656	4237	5918	5319	952	1314	AGTCCAGCCGCGTGTCCCCA
BCRABL_2352	10142	9071	10034	7451	11243	9544	2492	3146	AGCCAGTGCCCCGTTGCTGA
BCRABL_2405	2580	2166	4188	1828	2397	2334	728	1349	ATGGAGCCCTCCGGGAGTCC
BCRABL_785	3557	3394	3207	3006	3512	2976	1040	1001	CAAGATGGGCTGCCCTACAT
BCRABL_3020	4356	4284	5936	3801	4639	3927	1526	1118	GCCATCTGCTCGGAGTTCCC
BCRABL_2025	5781	6507	6226	6057	5805	5524	4115	1548	AAGTCCGACGTCTGGGCATT
BCRABL_2331	6252	6459	8517	4940	6567	5685	1632	1424	TCGCCGGCCCCTCTGCGCTC
BCRABL_238	2068	2063	1701	1652	2735	2191	975	1113	CAGGCCCGGGACCGCCCGCA
BCRABL_737	2616	2599	2194	1682	3359	2880	1019	539	CCTTCCATGGAGACGCAGAT
BCRABL_2342	5263	5389	7213	5145	6476	5435	1969	1078	GATGTCTCGGCCCTCTTCCT
BCRABL_1673	3432	3081	3308	2240	3456	3128	978	1349	ATCAGAAGCAGTGTTGATCC
BCRABL_555	5443	4945	6373	2852	6018	5277	974	982	CCGCAGGTCCTACTCCCCCC
BCRABL_1371	5961	5118	8110	3840	5580	5304	2014	1314	TGATCTCCTCTGACTATGAG
BCRABL_2167	7408	6669	6407	4987	7228	6311	2504	2079	AGTACCTTGCTGCAGGCCCC
BCRABL_1672	4055	3779	3584	2814	4566	3752	1061	1424	TACAGGATCAACACTGCTTC
BCRABL_1354	3788	3588	3554	2091	4178	3958	894	934	TCAGGGTGCACAGCCGCAAC
BCRABL_3017	2596	2554	2049	2043	2935	2955	1654	701	CATCTCTGGGAACTCCGAGC
BCRABL_1269	2859	2741	1925	1961	3261	2992	607	1567	AGCTCCTCATCGGGCACCAG
BCRABL_1977	3266	3172	1759	1356	3311	2904	867	767	GGTGTCCCCTGTCATCAACC
BCRABL_1274	3124	2858	3338	1931	3420	2973	1939	1380	AAAGCGTCCAGCTCCTCATC
BCRABL_1769	3363	2954	4337	2523	3970	3716	5055	2819	GCTTCATGGTGATGTCCGTG
BCRABL_2052	3125	2668	3428	2179	3552	2671	685	1722	CCGGGAATTGACCTGTCCCA
BCRABL_2931	3657	3375	4269	2492	3474	3296	533	758	TGGTCCCCTGCCAAGGCCGA
BCRABL_862	1908	1738	1685	1060	1618	1776	502	614	TGAGAAAATGGGTCCTGTCG
BCRABL_1402	4328	4116	4923	4419	4435	4170	1244	983	AAGCTTCTCCCTGACATCCG
BCRABL_1073	4190	4337	2940	3103	4793	4394	980	1186	CAAGCCTGTGGACCGTGTGA
BCRABL_2820	3911	3662	4117	3640	3890	3913	868	742	GGAGGCAGTCTTGGGCGCAA
BCRABL_1968	2653	2784	2416	1359	2952	2233	517	544	TAGCTGATTTTGGCCTGAGC
BCRABL_1312	2398	2463	2391	2315	2678	2268	1418	807	CAGCAAGGCTACGGAGAGGC
BCRABL_596	3813	2864	2506	2036	3706	3114	1286	729	AGTCCTCCTCGCTGGAGGTG
BCRABL_1405	4510	4379	5695	2705	4740	4060	1032	1237	CTCCCTGACATCCGTGGAGC
BCRABL_1742	5072	4709	6897	4020	6055	4448	1752	1224	GCAACAAGCCCACTGTCTAT
BCRABL_1906	3009	3001	4074	1911	3769	3042	809	682	GGTGAACGCCGTGGTGCTGC
BCRABL_2967	4464	4593	3497	3710	4917	4520	638	1417	CGGAAAACCCGCCAGCCTCC
BCRABL_2993	4792	4174	3969	3460	5180	4203	1087	977	CATCACCAAGGGCGTGGTCT
BCRABL_665	7605	7280	8257	5309	7786	6945	1621	1462	CAGCAGTCCCCCCACGCCGC
BCRABL_505	4579	5024	3516	2672	4672	5322	1081	1539	TTCCATGATGCCCCCGACGT
BCRABL_2435	3222	3541	2523	2798	3758	3079	3181	1128	AGAAGTCCAGCACGCTGACC
BCRABL_2341	4933	4487	5646	2279	5291	4560	1410	1196	GTCTCGGCCCTCTTCCTCGC
BCRABL_700	3176	2934	3461	2253	3177	2959	536	851	GACGCCCACGATGGTGGCCT
BCRABL_492	2523	1976	1736	778	2495	2388	1331	1085	TCTGGTAGGGCTGGTACTCC
BCRABL_2308	2410	2544	2759	1890	2850	2788	1347	583	ACGCAGCAGCTCCTTCCGGG
BCRABL_956	4187	4682	4908	2563	4984	3982	1277	1776	TCTTCCCCCGCGTGCAGCAG
BCRABL_1087	4945	4086	4359	3233	5061	4048	933	994	GGTCCTCCATGACTTGCTGA
BCRABL_2203	6738	6759	8112	5930	6358	6528	1777	1524	AGACACCACTGACGTGCCTG
BCRABL_2406	2451	2798	2729	1871	2679	2213	525	874	TGGAGCCCTCCGGGAGTCCG
BCRABL_1365	6510	5909	7982	3824	6944	6781	2223	1941	TACACGTTCCTGATCTCCTC
BCRABL_960	5574	6070	4404	3506	5570	5785	933	1162	GGCTCCACTGCTGCACGCGG
BCRABL_1749	965	908	2808	1903	1141	803	3360	857	TTGGGGGACACACCATAGAC
BCRABL_2231	1843	1898	2046	1790	2133	1870	576	2055	ACGGCAGGCTCATGGTCCAG
BCRABL_599	3183	2999	3709	2047	3661	3160	763	760	GGAGAAGTCCTCCTCGCTGG
BCRABL_899	2615	2296	2472	1644	2365	2094	777	498	ATGAAGCCTTTGAAAGCCGC
BCRABL_1668	655	765	4724	3205	791	497	1174	2004	AGGGAGGGTGTACCATTACA
BCRABL_3106	2352	2524	2754	2466	3092	2745	584	517	GCCGCCGGACCACTGCCTGC
BCRABL_1850	3188	3328	2378	2295	4006	3099	523	638	TAACCTAGTGCAGCTCCTTG
BCRABL_1636	3082	3381	2984	1656	3629	3357	861	1058	GCAGCTTCTTGGTGCGTGAG
BCRABL_757	6063	5843	5580	4962	6714	5842	1392	3216	CCTGGATACGGCTGCGCTGC
BCRABL_1134	4281	3786	3751	3119	3709	3096	771	798	GTGATCTCCTCATTGATGCT
BCRABL_2920	3177	3173	4095	2467	3591	3684	1063	1172	CACGTTGCCATCAGCATCCT
BCRABL_630	6800	6414	9086	5950	7189	6289	2040	1702	CACCACCTACCGCATGTTCC
BCRABL_2994	7197	6838	6333	5668	7458	6222	2636	1856	ATCACCAAGGGCGTGGTCTT
BCRABL_2307	4183	4027	7180	3301	5196	4216	1235	994	AAACGCAGCAGCTCCTTCCG
BCRABL_114	4124	3515	3206	2216	4949	3889	1102	1278	CTGCAGACGTTGCTGGCCAA
BCRABL_1852	2259	1753	2289	1056	2227	1963	835	786	GACCCCAAGGAGCTGCACTA
BCRABL_1446	2240	2421	1767	2906	2888	2428	519	942	GGAAGATGATGAGTCTCCGG
BCRABL_2436	3051	2763	3732	4721	2718	2810	505	579	AGTCCAGCACGCTGACCAGC
BCRABL_1762	7596	8308	7772	6585	10181	8627	2150	2211	TTCCATCTCCCACTTGTCGT
BCRABL_2949	3362	3206	3608	2343	3426	2508	605	2000	TCATCCCTCTCATATCAACC
BCRABL_1885	2818	2790	6206	2509	2791	2737	1720	1734	AACCTCCTGGACTACCTGAG
BCRABL_1922	2927	2506	37310	23131	3117	2574	15150	14002	ACTCCATGGCTGACGAGATC
BCRABL_1306	3355	3490	3154	2516	3614	3234	1500	1068	GTAGCCTTGCTGCCCTTGTT
BCRABL_3015	2638	2993	3242	1871	3133	2339	609	674	CGCCATCTCTGGGAACTCCG
BCRABL_1258	8592	9039	9458	6379	8791	8212	2975	3763	GCAGTGCCCAACATCCCCCT
BCRABL_1908	6920	6435	7485	4050	6967	6836	2730	3755	GCCGTGGTGCTGCTGTACAT
BCRABL_3003	2798	2802	2838	1907	2981	3242	484	771	TGGACAGCACCGAGGCGCTG
BCRABL_1622	3690	3548	4264	5443	4443	3868	1217	1475	CTGAGTATCCGCTGAGCAGC
BCRABL_99	3174	3005	2844	1748	3374	2784	549	600	AGCGCTCCTGGTTCACCTCC
BCRABL_1072	3816	3969	4717	2696	4480	3792	1132	1493	CTACAAGCCTGTGGACCGTG
BCRABL_234	2727	2379	2669	1996	3204	2580	745	775	GTCCCGGGCCTGGCCTTACC
BCRABL_586	3774	3881	4953	2160	4296	3801	1138	1060	GGTGAGGTTCTCATTGGAGC
BCRABL_1722	2612	2353	1681	2071	2956	2815	490	1592	GATAATGGAGCGTGGTGATG
BCRABL_3133	2251	2010	2325	1136	3005	2596	680	882	GGAAATCAGTGACATAGTGC
BCRABL_2102	3840	3318	5368	3267	4196	3582	3165	807	GAGGGATTCCACTGCCAACA
BCRABL_2997	6234	6921	5802	5118	6928	7266	2274	3502	GCTGTCCAAGACCACGCCCT
BCRABL_2182	3990	3585	3861	3015	3772	3035	1046	2935	CACCAAGACGAGGACCTCCA
BCRABL_580	3524	3453	3664	3788	3947	3434	936	1743	ACCCCGGACTGCAGCTCCAA
BCRABL_2143	2303	2297	1873	4239	2650	1998	485	762	AGCTCCTTTTCCACTTCGTC
BCRABL_350	2547	2289	4046	1489	3424	2567	714	610	TTTGTCGTTGACCTTCACCA
BCRABL_2060	3465	3030	3239	1370	4696	4206	1035	1396	TCTAGCAGCTCATACACCTG
BCRABL_1744	2606	2221	32685	19258	2544	2166	18929	13040	AACAAGCCCACTGTCTATGG
BCRABL_2005	2848	3093	3122	2082	3587	2914	799	533	TGGACTGCACCCGAGAGCCT
BCRABL_2738	4390	4471	3910	3180	4772	4284	3023	3764	GCACAAGCACTCCTCTGAGT
BCRABL_1801	3842	3757	3928	3711	4660	4073	1369	2041	GTATTTCTTCCACACGCCCT
BCRABL_1543	2258	2352	2335	2328	2570	2726	661	845	ACCTTTAGTTATGCTTAGAG
BCRABL_954	4454	4445	3897	2763	4227	4437	925	1880	GCTCTTCCCCCGCGTGCAGC
BCRABL_3099	10936	10628	10281	7161	11359	10767	2385	2228	GACCACTGCCTGCTGACGCC
BCRABL_877	3149	3288	4031	2375	3597	2883	1024	983	GGAGACTTACCTGAGCCACC
BCRABL_2348	9198	9641	13409	7186	10655	9978	3197	3241	TGCCCCGTTGCTGATGTCTC
BCRABL_1748	1279	1270	8861	8130	1222	928	6453	6087	GGGGGACACACCATAGACAG
BCRABL_1268	4202	3968	5219	2363	4095	3837	1082	1187	GCTCCTCATCGGGCACCAGG
BCRABL_2879	5031	4352	7605	3621	5147	4416	1141	1168	TCCAAAGCCACACCCCGCCA
BCRABL_3100	10863	10565	13401	7622	10772	9092	2865	2896	GGACCACTGCCTGCTGACGC
BCRABL_3005	3933	4065	4059	1860	3663	3336	810	1219	AGCACCGAGGCGCTGTGCCT
BCRABL_598	2299	1787	2986	1429	2486	2783	631	845	GAGAAGTCCTCCTCGCTGGA
BCRABL_2501	20433	20252	23437	14434	21923	20219	5733	5556	TGACCTCCACTCCGTGTCCT
BCRABL_2183	2185	2020	2639	2770	2432	1967	556	500	CCAAGACGAGGACCTCCAGG
BCRABL_2762	3220	3131	4801	2290	3376	3172	1258	840	GTCCAAGCTCAAACCTGCCC
BCRABL_3104	3855	3971	3408	2560	4697	4127	1043	922	GTCAGCAGGCAGTGGTCCGG
BCRABL_2658	2755	2561	2916	1510	3088	2388	666	865	TCCTTGTGGGGGAGGCCCGA
BCRABL_865	4168	3669	4278	3135	4118	3276	1096	1086	TCCTGTCGGGAATCCTGGCT
BCRABL_612	2434	2354	2487	1508	2220	2247	980	564	CTCTGGCCAGTCCAGCCGCG
BCRABL_1535	4584	5028	3768	4098	4969	4448	1462	2766	CACTGTATGATTTTGTGGCC
BCRABL_1414	2350	2621	3013	1456	3300	2220	639	901	GCTGCAGATGCTGACCAACT
BCRABL_2742	5083	4494	3590	4410	4973	4641	808	2335	AGCACTCCTCTGAGTCGCCA
BCRABL_1408	5506	5418	5578	2669	5785	5714	1479	1743	TCTGCAGCTCCACGGATGTC
BCRABL_2567	1345	1529	2086	904	1747	1781	519	525	GTGCCTCGGGTCACCTGGTC
BCRABL_3105	3359	3285	4489	2402	3910	3092	1187	1771	TCAGCAGGCAGTGGTCCGGC
BCRABL_626	6360	5780	4707	4531	6048	5504	2033	1839	AAGCCCCACCACCTACCGCA
BCRABL_964	3026	2320	3559	2411	3225	2424	1566	592	CGTGCAGCAGTGGAGCCACC
BCRABL_1532	6293	5612	6232	3560	5440	5393	1785	1620	TTCGTTGCACTGTATGATTT
BCRABL_666	3653	3868	3612	2084	3777	3429	796	1267	GCAGTCCCCCCACGCCGCAG
BCRABL_1851	4991	4469	4920	2830	5009	4161	970	1659	AACCTAGTGCAGCTCCTTGG
BCRABL_1918	6141	6795	6216	5197	6508	6172	2313	2135	CACTCAGATCTCGTCAGCCA
BCRABL_1070	3187	3427	3587	3014	4084	3522	1911	1158	TGCTCTACAAGCCTGTGGAC
BCRABL_2559	3700	3271	2944	1771	3736	3297	1703	1061	TGGTCAGACCTGTTCTCCCC
BCRABL_2504	6791	6863	5107	4144	7420	6005	1501	2079	AGCGTGACTGACCTCCACTC
BCRABL_2720	1878	1933	1510	1149	1815	1775	745	681	CACCAGCAAGGGCCCCGCCG
BCRABL_2164	2424	2388	2185	1774	2674	2211	544	483	GGCTGTGAGTACCTTGCTGC
BCRABL_1633	2571	2306	1573	1302	2848	2566	632	717	ACGCACCAAGAAGCTGCCAT
BCRABL_2749	3809	3296	3711	1881	3857	3406	1016	1608	GTCCCTCCCTGGCGACTCAG
BCRABL_1847	3588	3802	2664	2340	3781	3173	885	694	AAGGAGCTGCACTAGGTTAG
BCRABL_2239	7188	6627	8883	5955	7980	6532	3656	2692	CCGTGTCTCCATTGCTCCCT
BCRABL_1594	4451	3867	3814	3064	4520	4217	1750	1628	GTTTCTCCAGACTGTTGACT
BCRABL_1981	3805	3377	2720	2706	3797	3486	679	728	GACACCTACACAGCCCATGC
BCRABL_2819	8509	7469	9164	4843	8892	6920	3341	4525	TGCGCCCAAGACTGCCTCCC
BCRABL_495	2423	2545	2326	1601	2593	2355	645	636	CAGCCCTACCAGAGCATCTA
BCRABL_3087	1788	1513	3077	1015	1612	1931	541	1078	GGCAGATCTGAAGCTCCCGG
BCRABL_1137	2356	2089	2303	1561	2456	1785	866	841	TCAATGAGGAGATCACACCC
BCRABL_1980	3346	3292	1577	1017	4067	2857	534	1201	GGGGACACCTACACAGCCCA
BCRABL_1853	5881	5382	6116	3312	5528	5128	2068	1724	AGACCCCAAGGAGCTGCACT
BCRABL_2351	3067	3406	2994	1938	3505	3225	1016	1909	GACATCAGCAACGGGGCACT
BCRABL_407	3982	3593	4155	4107	4536	3487	886	885	TGCATCCAGGCCCCCTTACC
BCRABL_2842	3183	2918	3200	1933	3601	3061	1009	820	TGTGAACAGTGACGCTGCCA
BCRABL_1745	3161	3359	24966	23896	3230	2879	14480	13824	CAAGCCCACTGTCTATGGTG
BCRABL_2087	3268	3116	2366	1901	3707	3471	1125	953	GAGTTCATAGACCTTCTCTG
BCRABL_1185	3216	2435	3119	1832	3067	3008	512	699	GCTTGCGGGCCCCCTCCACC
BCRABL_1643	4925	4613	5074	3702	5324	4854	1390	2614	TAGGACTGCTCTCACTCTCA
BCRABL_1634	4438	4457	2935	2292	4682	4643	1023	1413	AATGGCAGCTTCTTGGTGCG
BCRABL_1854	8764	7782	10891	5003	9289	7939	3132	2058	TAGTGCAGCTCCTTGGGGTC
BCRABL_2362	2313	2214	2873	1178	2936	2017	652	506	TTCACCCCCTTGGACACAGC
BCRABL_2747	3715	3626	4550	2879	3835	3424	590	967	TCCTCTGAGTCGCCAGGGAG
BCRABL_627	2970	2871	2507	2035	3410	2771	656	838	GAACATGCGGTAGGTGGTGG
BCRABL_1328	2548	2609	1504	1356	2789	2749	1344	554	GTCGGAGCAGGAGTCACTGC
BCRABL_1509	1516	1665	10254	8767	1684	1356	3922	3719	AGCGAGAAGGTTTTCCTTGG
BCRABL_2236	9985	9386	10074	7314	10219	9815	2962	3383	TGAGCCTGCCGTGTCTCCAT
BCRABL_3102	2457	2205	2125	2188	2416	2310	612	838	GCGTCAGCAGGCAGTGGTCC
BCRABL_2235	2046	1436	1591	1614	1920	1778	2100	620	ATGGAGACACGGCAGGCTCA
BCRABL_2503	1196	1069	959	858	1344	1315	664	672	CACGGAGTGGAGGTCAGTCA
BCRABL_901	2006	1753	1955	1951	2132	1784	523	586	GTGGTGGCAGCGGCTTTCAA
BCRABL_379	11998	11780	11700	8151	14121	11005	2773	5085	TGCGCTCCATCTGCATGGCC
BCRABL_909	2535	2044	2182	1618	2547	2288	599	600	CACCACCTCTCAGCCGGTGC
BCRABL_2229	2296	2094	2828	1152	2471	1658	879	520	GATCCTCTGGACCATGAGCC
BCRABL_2357	2943	2958	2280	1928	3135	2459	502	810	GCACTGGCTTTCACCCCCTT
BCRABL_1961	3768	3701	3694	1949	3946	3697	953	873	ATCAGCTACCTTCACCAAGT
BCRABL_1485	3117	3101	2693	1838	3572	3342	743	914	GGCTCAAAGTCAGATGCTAC
BCRABL_1708	3510	3439	4183	2342	3903	3269	828	854	TTGGTTCATCATCATTCAAC
BCRABL_2642	3038	2748	3023	1246	3177	3211	743	874	GGCCACGGTGACCTGCCGCC
BCRABL_827	3508	2947	3496	2348	3221	3258	881	1178	TGCGCTGGTCTCGGGAGCCC
BCRABL_1545	4760	4206	5975	2964	4557	5024	1283	2192	TCACCTTTAGTTATGCTTAG
BCRABL_1670	3345	3195	2985	2448	3307	2786	1213	1089	AGCAGTGTTGATCCTGTAAT
BCRABL_975	4800	4529	4545	2401	4604	4837	814	1632	GGTCGCCCACCCGCTGCTGG
BCRABL_2360	6624	6658	6796	4770	6758	6350	1104	1426	GCTTTCACCCCCTTGGACAC
BCRABL_1496	4374	3723	4544	2159	4295	3800	872	973	GCGGCTTCACTCAGACCCTG
BCRABL_980	2321	1907	2789	1427	2221	2294	485	1071	TCTGGAAGAGGTCGCCCACC
BCRABL_2006	3643	3330	1821	1827	4445	3587	824	890	TAGGCCAGGCTCTCGGGTGC
BCRABL_1030	4486	4468	5129	3905	5109	4535	1449	2076	CAGGCCAATGCTCAGTTTGC
BCRABL_2055	2797	2905	3900	2389	3524	2891	1214	1118	ATTGACCTGTCCCAGGTGTA
BCRABL_2843	2482	2378	2401	2050	2708	2499	513	617	ACAGTGACGCTGCCAAGCCC
BCRABL_545	3000	2928	2496	3530	3210	2598	588	691	AGAAGCGCCTTACCTGGCCC
BCRABL_2063	1607	1600	1430	760	2455	1598	652	1595	GGTGTATGAGCTGCTAGAGA
BCRABL_2505	3527	3081	3176	2000	3780	3320	890	2466	GGAGTGGAGGTCAGTCACGC
BCRABL_2165	4028	4076	6914	2419	4716	3943	1702	1383	GCTGTGAGTACCTTGCTGCA
BCRABL_1286	2723	2368	2176	1669	2591	2499	717	574	GATGTCACTCTTGATCTGGG
BCRABL_1404	8052	7840	8207	6168	9843	8256	5159	2402	CTTCTCCCTGACATCCGTGG
BCRABL_1381	2422	2142	1742	927	2688	2523	855	543	TATGAGCGTGCAGAGTGGAG
BCRABL_3126	4141	4019	4008	3772	4362	3647	2085	1376	TGATTTCCTTCACCGAACTG
BCRABL_230	3019	3234	3285	2600	3372	3104	560	962	TCTCCGGGTAAGGCCAGGCC
BCRABL_2166	3427	3039	3846	2426	2787	3159	1167	520	GCCTGCAGCAAGGTACTCAC
BCRABL_1519	3704	3879	5320	2387	4206	3387	804	899	GGGTCATTTTCACTGGGTCC
BCRABL_1675	7615	7422	9800	5024	8153	6799	2131	2547	GGATCAACACTGCTTCTGAT
BCRABL_1232	4273	4072	2762	3787	4095	3721	981	837	TGTACCATTTGCAGTCATAC
BCRABL_1121	2852	2875	2401	2285	3411	2682	570	703	GGAAGTTCTGTGAGATGCGG
BCRABL_591	4170	4386	3830	2298	4569	4111	916	853	TGAGAACCTCACCTCCAGCG
BCRABL_2574	6015	5792	6199	3958	6539	5506	1845	1300	GGGGAGGCGTTACTGTGCCT
BCRABL_2936	2991	3215	2655	1825	3202	3127	677	1279	AGACGGCTGGTCCCCTGCCA
BCRABL_2841	5505	5546	5875	3982	5691	5265	1340	2190	TTGGCAGCGTCACTGTTCAC
BCRABL_1729	2538	2562	3039	2562	2881	2545	913	1051	GCTCCATTATCCAGCCCCAA
BCRABL_1904	3915	3204	5369	2767	4221	3844	688	956	GCACCACGGCGTTCACCTCC
BCRABL_1875	4159	3879	3670	2728	4532	4225	2818	2215	TCACTGAGTTCATGACCTAC
BCRABL_2004	3156	2745	2515	2016	3979	3151	783	680	ATGGACTGCACCCGAGAGCC
BCRABL_1603	4542	4541	10132	3358	4582	4383	1293	1071	CACTCCTGGTACCATGGGCC
BCRABL_2298	4302	4451	4151	2722	4593	4488	955	1172	TGCTGCGTTTGGGAGGGGTT
BCRABL_1962	3899	3652	3345	2720	3804	3320	574	581	AATCAGCTACCTTCACCAAG
BCRABL_2423	5273	5026	6325	4087	5506	5269	1219	1462	CTTCCGGTCTCCCCACCTGT
BCRABL_1409	2411	2075	2788	1456	2394	2283	643	501	GACATCCGTGGAGCTGCAGA
BCRABL_2443	4115	3697	5460	3473	4042	3408	760	902	ACCAGCAGCCGCCTAGCCAC
BCRABL_803	4431	4159	3992	2715	4160	3961	748	1279	TCGCCCCACCTCAGCAGCAA
BCRABL_2206	3098	3104	3063	1681	3579	2941	673	1248	AGGCATCTCAGGCACGTCAG
BCRABL_1582	3690	3392	2646	2004	3618	3082	899	1046	GATGTAGTTGCTTGGGACCC
BCRABL_1810	2886	2207	2246	1565	2402	2191	624	480	CAGCCTGACGGTGGCCGTGA
BCRABL_491	4008	3375	3928	2913	4217	3535	714	997	CCTGGAGTACCAGCCCTACC
BCRABL_2032	1924	2204	2880	1669	2088	1945	631	915	GGGCATTTGGAGTATTGCTT
BCRABL_1247	4200	3938	3268	2961	4268	3687	1088	931	GATCTCAGCTTCCAGATGGT
BCRABL_8	2883	2686	3349	1735	2984	2951	1052	977	CGAGACTAGTGCCACCATGG
BCRABL_539	3204	3116	5585	2406	3529	3142	594	1027	AGGCGCTTCTCCTGCTCAGA
BCRABL_2656	7735	7843	6949	6152	8719	8113	3174	1997	TGCCTCGGGCCTCCCCCACA
BCRABL_2860	4932	4518	4898	3077	5970	4739	1467	1454	GCTTTTTGAGGCCCTCTGCC
BCRABL_1848	5871	5262	5633	3220	6054	6038	2101	2092	CCTAACCTAGTGCAGCTCCT
BCRABL_195	3550	3436	3095	2277	3335	2902	1547	1037	AGCCGACCCGCCGCCCGCCG
BCRABL_664	7538	7482	8269	5893	7887	7196	2296	1838	CAGCAGCAGTCCCCCCACGC
BCRABL_2576	6098	6740	8896	5569	7278	5977	1735	2483	CACAGTAACGCCTCCCCCCA
BCRABL_1674	6289	6314	7791	4825	6593	5390	2002	3080	AGGATCAACACTGCTTCTGA
BCRABL_1092	2172	2094	2115	1339	2457	1785	1116	706	GACTTGCTGAAGCACACTCC
BCRABL_876	7401	6208	6875	3425	8303	7296	2124	1874	GTGGCTCAGGTAAGTCTCCT
BCRABL_1082	1485	1765	1564	1023	2491	1627	759	771	AGGAGCACGCTGGTCCTCCA
BCRABL_2456	16063	15292	16630	11353	17043	14902	3244	6100	ACCGCCCTCCTCCTCGCCGG
BCRABL_662	5903	5861	7436	2859	6487	5416	1513	1502	GGGGGGACTGCTGCTGTCGA
BCRABL_41	2761	2722	2169	1377	3137	2609	794	752	TCCCGGACTCAGAGCCCCCG
BCRABL_2343	1846	1855	1956	1181	1747	1792	618	559	AGGAAGAGGGCCGAGACATC
BCRABL_585	3383	3143	2960	2180	3166	2792	680	921	GAGGTTCTCATTGGAGCTGC
BCRABL_1671	1364	1324	987	912	1561	1495	632	528	AAGCAGTGTTGATCCTGTAA
BCRABL_1601	3276	2746	4854	2990	2827	2428	872	2574	AGAAACACTCCTGGTACCAT
BCRABL_2495	7059	6664	7408	5132	7382	6933	1682	2015	ACTCCGTGTCCTTGGCCCCA
BCRABL_2184	8187	8828	8690	6519	9059	8184	2216	2763	TCTCCTGGAGGTCCTCGTCT
BCRABL_2884	2213	2536	2451	1830	2544	2503	488	631	CCACACCCCGCCAAGCCGTC
BCRABL_2162	1683	1782	1494	879	2193	1692	578	558	GCAAGGTACTCACAGCCCCA
BCRABL_2441	2806	2714	2402	1341	3148	2987	776	1019	GCTAGGCGGCTGCTGGTCAG
BCRABL_1814	4526	4757	5399	5208	5417	4617	971	1889	TTCAAGGTCTTCACGGCCAC
BCRABL_1927	4132	4098	6038	2014	4611	3932	1446	1229	TTCTCCAGGTACTCCATGGC
BCRABL_2333	1971	1827	1733	940	2179	1973	658	523	GAGCGCAGAGGGGCCGGCGA
BCRABL_1707	4137	3753	3581	3826	3920	3760	707	1137	GTTGGTTCATCATCATTCAA
BCRABL_2430	3728	3535	3387	2097	3772	3425	1378	823	GCTGGACTTCTTCCACAGGT
BCRABL_2091	2251	2139	4754	3128	2187	1814	1816	1323	AGAAGGTCTATGAACTCATG
BCRABL_2212	2867	2918	1948	1967	2981	2939	636	716	GATGCCTCACTCCAAGGGCC
BCRABL_1993	2210	2101	1579	1359	2442	2369	865	492	GAGCCAAGTTCCCCATCAAA
BCRABL_3010	6560	6288	6988	4378	7555	5928	2149	3736	CGCTGTGCCTCGCCATCTCT
BCRABL_2621	5089	4719	6161	3806	5769	5002	1425	1130	GGAGTCAGGTTGGGCGGGCT
BCRABL_1241	3927	4051	6315	2776	4991	3710	1433	799	GCTCACGGATCTCAGCTTCC
BCRABL_1630	4209	4101	3143	2893	4129	3786	1027	2265	GGGATCAATGGCAGCTTCTT
BCRABL_196	4259	3821	4665	3230	4335	3400	946	763	GCCGACCCGCCGCCCGCCGA
BCRABL_1773	2759	2535	52947	33874	2922	2501	15890	21481	CATCACCATGAAGCACAAGC
BCRABL_1407	5770	5800	4121	3237	6293	5969	1524	1677	CCTGACATCCGTGGAGCTGC
BCRABL_2924	7140	6268	8496	4374	7418	6855	2702	1861	CCATCAGCATCCTCGGCCTT
BCRABL_2680	2859	2846	2273	3059	3184	3276	733	962	AGTGCCTTAGGGACCCCTGC
BCRABL_583	7528	7804	8768	6660	9848	8369	2075	3133	TCTCATTGGAGCTGCAGTCC
BCRABL_113	3835	3891	4028	3182	4065	3623	826	951	CCTGCAGACGTTGCTGGCCA
BCRABL_1635	4063	3551	2740	1789	4171	3866	1037	980	TGGCAGCTTCTTGGTGCGTG
BCRABL_1973	1930	1643	1182	910	2085	2156	1984	1481	GGCCTGAGCAGGTTGATGAC
BCRABL_136	3026	2963	5071	2938	3794	3012	1327	1851	GGCAGCGATGGGGCTTCCGG
BCRABL_3136	1847	1864	1914	1537	2242	1820	598	824	CAGTGACATAGTGCAGAGGT
BCRABL_1054	2775	2800	2560	1988	2753	2778	793	907	GTTCTTGGTCGTTGGATCCT
BCRABL_2876	3736	3213	4164	2670	3756	2738	913	1383	GCGGGGTGTGGCTTTGGAGT
BCRABL_1461	3091	2943	3165	2232	3782	2844	774	1531	TCCAGTGGCTGAGTGGACGA
BCRABL_597	3899	3891	3878	2944	4519	3666	1106	1742	GAAGTCCTCCTCGCTGGAGG
BCRABL_1953	2916	3134	2988	1742	3673	3257	12312	1229	GTGGTTCTCCCCTACCAGGC
BCRABL_3067	1676	1656	1946	851	2035	1852	1392	525	TGAGGAACAAGTTTGCCTTC
BCRABL_3014	1892	1778	2040	994	2297	2401	559	793	CTCGCCATCTCTGGGAACTC
BCRABL_2606	4725	5010	4507	4612	5700	4644	1575	1352	GCTGGACTCCATGATGTCTT
BCRABL_2971	2115	2091	2239	2038	2173	2034	481	640	ACCCGCCAGCCTCCAGAGCG
BCRABL_1260	2762	2229	2336	1667	2530	2425	500	762	AGTGCCCAACATCCCCCTGG
BCRABL_661	2892	2769	2789	1602	2749	2512	542	479	GGGGGACTGCTGCTGTCGAA
BCRABL_1347	2845	2616	3089	2301	4188	3538	613	1335	GTGCACCCTGAAGGCCATGC
BCRABL_2028	6317	6402	7043	5840	7073	6213	1415	1793	ACTCCAAATGCCCAGACGTC
BCRABL_2800	2202	2054	1684	1802	2170	2027	702	654	TCCTGGCCGGGCCTCTGCGA
BCRABL_3023	3070	2682	2739	2052	2849	2585	635	634	CCGAGCAGATGGCCAGCCAC
BCRABL_782	4718	4088	4587	2488	5129	4459	1304	1462	AGGGCAGCCCATCTTGGTGC
BCRABL_1066	1780	2159	2219	1071	2076	1980	641	700	AACTCTGCTCTACAAGCCTG
BCRABL_1548	2774	2496	3593	1681	3068	2638	594	573	GAGCTTTTCACCTTTAGTTA
BCRABL_2493	7768	7431	10108	5938	8935	8359	1800	1937	TCCGTGTCCTTGGCCCCATG
BCRABL_2103	2934	2717	2166	2370	2977	3593	636	2120	TGTTGGCAGTGGAATCCCTC
BCRABL_1994	4127	3448	3595	4342	3729	4219	1210	1284	AGCCAAGTTCCCCATCAAAT
BCRABL_2750	5510	5422	6295	4345	5536	4666	1071	1357	TTGTCCCTCCCTGGCGACTC
BCRABL_1463	2190	2344	2404	2465	2532	2148	1039	597	CCACTCAGCCACTGGATTTA
BCRABL_963	6102	6151	5798	4796	6942	6160	2651	2011	GGTGGCTCCACTGCTGCACG
BCRABL_2532	2777	2814	3807	2745	3259	3009	829	1202	ACTTTTGTGCCCTCCAAATG
BCRABL_1966	1429	1494	1428	901	1570	1581	1917	1099	GAAGGTAGCTGATTTTGGCC
BCRABL_554	3374	3494	3419	2016	4392	3507	604	858	CCCGCAGGTCCTACTCCCCC
BCRABL_1597	1203	1053	4816	4190	1804	1124	1997	1444	ACAGTCTGGAGAAACACTCC
BCRABL_1133	5165	4782	5186	4404	4939	5000	1947	1105	TCTCCTCATTGATGCTGGAC
BCRABL_1706	1488	1787	1367	861	1755	1568	2200	589	TGAATGATGATGAACCAACT
BCRABL_1249	5409	4933	4843	3849	5667	4494	3070	1131	TTCATCCACCATCTGGAAGC
BCRABL_1025	6040	6052	7725	4217	6953	5967	1568	1721	TTGGCCTGACAGCACTTCTC
BCRABL_2232	5747	5583	7398	3834	6123	5968	1218	2588	TCTGGACCATGAGCCTGCCG
BCRABL_962	8449	8808	9896	6903	9103	8359	1839	3167	GTGGCTCCACTGCTGCACGC
BCRABL_2483	8995	8714	8743	5056	9298	8704	3685	2090	CCGTCTCCTGCGTTCCCCAT
BCRABL_1243	2753	2650	1800	2163	2489	2645	684	765	CACGGATCTCAGCTTCCAGA
BCRABL_1322	8934	8667	7662	6053	9494	8083	1811	2417	GCTCCGACAGCTTCTTCTTC
BCRABL_2356	5996	5625	8355	4033	6241	5584	1107	1501	GGCACTGGCTTTCACCCCCT
BCRABL_134	2119	1911	4621	1285	2229	1812	649	490	CCGGCAGCGATGGGGCTTCC
BCRABL_1926	3064	2978	5467	3715	3048	3239	2026	4394	GTCAGCCATGGAGTACCTGG
BCRABL_1348	3618	3067	4046	3289	4435	3999	1141	1325	GCATGGCCTTCAGGGTGCAC
BCRABL_2485	3328	3143	2652	2073	3564	3495	645	1711	GTCTCCTGCGTTCCCCATGG
BCRABL_1979	2285	2259	2015	1263	2342	2247	1470	953	TGGGCTGTGTAGGTGTCCCC
BCRABL_653	5552	5128	5626	4764	5524	5029	2234	5052	AAGGACTGTTGCGAGTTCTG
BCRABL_255	3255	2972	3846	2791	3439	3028	778	727	TCCCCCGACGCGGCTGCCCC
BCRABL_2056	2947	2897	3930	2324	3257	2951	1483	575	TGACCTGTCCCAGGTGTATG
BCRABL_2583	2966	3087	2710	2504	3211	2865	585	3618	TTTTTCACCAGCCTGGGGGG
BCRABL_2840	1737	1974	2234	1068	2015	1807	643	1415	GATGCTGTGAACAGTGACGC
BCRABL_1065	2399	2703	2463	1502	2850	2064	8107	1295	GAAACTCTGCTCTACAAGCC
BCRABL_2059	3650	3525	4381	3396	4158	3301	1417	952	TCCCAGGTGTATGAGCTGCT
BCRABL_1201	9423	9334	6470	5352	9788	9256	2459	2896	TGTTCACCGACCTGCTTCTC
BCRABL_1912	4352	3829	4914	2536	4883	4686	1492	2048	TCTGAGTGGCCATGTACAGC
BCRABL_2835	5528	5919	6784	3440	6045	5491	1604	1334	CACGAGTCTGGTTGATGCTG
BCRABL_1639	1859	1989	2456	1825	2488	2091	603	2339	CTTCTTGGTGCGTGAGAGTG
BCRABL_1287	5711	5705	3896	4104	6640	5772	2153	1368	TGGATGTCACTCTTGATCTG
BCRABL_541	6308	6055	7401	5084	6522	6136	1801	1677	GTAAGGCGCTTCTCCTGCTC
BCRABL_1289	4618	4634	3127	2075	5254	4535	1226	1031	TCTGGATGTCACTCTTGATC
BCRABL_3022	5579	5398	4655	2708	6085	5905	967	1729	GTGGCTGGCCATCTGCTCGG
BCRABL_2237	2523	2227	2294	1412	2759	2059	1121	916	GGAGCAATGGAGACACGGCA
BCRABL_2340	6587	6526	8672	5581	6967	6572	1451	2056	TCTCGGCCCTCTTCCTCGCC
BCRABL_1641	4228	4086	5389	3661	5197	4102	1254	1303	GCTCTCACTCTCACGCACCA
BCRABL_1090	3181	2305	5534	1414	2945	2962	802	1162	AGTGTGCTTCAGCAAGTCAT
BCRABL_1369	6307	6523	8082	4376	6657	6042	1781	2063	CCTGATCTCCTCTGACTATG
BCRABL_3120	5028	5276	5656	2890	5118	4967	1147	1239	TTCAGCAAGCTCCTCAGTTC
BCRABL_1132	4432	4743	3478	3472	4717	3959	2597	923	CCTGTCCAGCATCAATGAGG
BCRABL_2467	2570	2885	2761	1671	2760	2626	786	1985	GCTCCAGCAAGCGCTTCCTG
BCRABL_1602	2742	2536	9950	5824	3153	2705	4357	3053	GAAACACTCCTGGTACCATG
BCRABL_2079	1323	1212	18751	13047	1404	2029	2028	3444	GAGCGCCCAGAAGGCTGCCC
BCRABL_605	2417	2259	1934	1675	2937	2094	1441	1010	GGAGGACTTCTCCTCTGGCC
BCRABL_870	3321	3314	4026	2002	3087	3248	945	3592	TCCTCGCTAGCCAGGATTCC
BCRABL_2915	4125	3659	4723	3419	3821	3606	1463	1574	CCCCTTTCCACGTTGCCATC
BCRABL_2659	4125	3281	2935	2084	3726	3550	676	937	TTCCTTGTGGGGGAGGCCCG
BCRABL_2706	4763	4812	4331	3429	5175	4312	1044	1470	TGGTGCACCTGAGCCTGCTT
BCRABL_1216	9839	9348	10128	9474	11298	9986	2846	3102	TCCGCTCTGCTTCTTGAGCT
BCRABL_894	2997	2410	2360	1676	3147	2983	603	683	TCAAAGGCTTCATGGGCAGC
BCRABL_1963	4042	4191	3392	2424	4803	3923	974	1333	AAAATCAGCTACCTTCACCA
BCRABL_378	7186	7107	7272	4696	8032	6628	2439	3306	GCGCTCCATCTGCATGGCCT
BCRABL_2482	6815	6488	9240	5239	6978	6541	2220	2648	TCCGTCTCCTGCGTTCCCCA
BCRABL_1472	2836	3326	2715	1843	3097	3458	980	1112	GCTGAAGGGCTTTTGAACTC
BCRABL_1337	5158	5173	6687	5328	4883	4459	1022	1558	GCTGCTTATGTCTCCCAGCA
BCRABL_1204	6402	6422	8871	4316	7020	6441	2444	1747	CGACCTGCTTCTCTGCACCA
BCRABL_1041	6635	5748	6331	4593	7193	5726	1306	1995	TCTGGCTCTCAGGTTCTCGG
BCRABL_588	4304	3820	5404	3386	4906	3985	976	1746	CCAATGAGAACCTCACCTCC
BCRABL_1024	3835	3573	3383	2311	3856	3597	824	806	ATGGCTGAGAAGTGCTGTCA
BCRABL_2978	2987	2765	2985	2271	3135	2907	3396	659	AGCCTCCAGAGCGGGCCAGC
BCRABL_479	2451	2306	3436	1823	2479	2367	562	633	AGGCCCCCTTGGCCGCCCCT
BCRABL_2976	2563	2901	4255	2159	2848	2409	766	618	GCTGGCCCGCTCTGGAGGCT
BCRABL_2421	5302	4753	5055	5136	5468	4325	3130	1173	AGGCTTCCGGTCTCCCCACC
BCRABL_2855	3328	3022	3178	1743	3191	3149	768	1606	AGGCCCTCTGCCGGCTGGCT
BCRABL_766	1352	1448	1449	842	1359	1172	625	498	CGCTGCAGACCGGGCAGAGG
BCRABL_770	2515	2849	2321	1393	2667	2419	2447	655	ACCGGGCAGAGGAGCAGCGC
BCRABL_204	2059	2442	1927	1418	2412	1993	519	548	GCCTCGGGCTCCTCGGCGGG
BCRABL_1242	3116	2331	1630	1883	3441	2944	663	579	TCTGGAAGCTGAGATCCGTG
BCRABL_1858	4090	3969	4723	2626	4202	4076	1217	920	CTCCTTGGGGTCTGCACCCG
BCRABL_1113	6241	5591	5775	3195	6442	5692	1400	1680	CCTTGCTGCAGGACGCCCTC
BCRABL_2909	7447	6783	6973	4566	7994	7191	1739	4166	AGCCCCCGTTCCCCTTTCCA
BCRABL_1483	3570	3500	3674	2422	4443	3697	1101	1304	GCCAGTAGCATCTGACTTTG
BCRABL_1259	2985	3300	3016	2350	3405	3584	1062	693	ACCAGGGGGATGTTGGGCAC
BCRABL_1988	1356	1436	3078	1765	1687	1614	3086	2543	AACTTGGCTCCAGCATGGGC
BCRABL_2605	2466	2202	2121	1620	2252	2179	795	1010	TCAAAGACATCATGGAGTCC
BCRABL_2826	6323	6358	8609	9010	7401	6125	2147	3519	ACTCGTGGCTTTTGTCTTTG
BCRABL_2838	3653	3367	3543	2361	3774	3670	2079	1168	CTGGTTGATGCTGTGAACAG
BCRABL_2054	2173	1951	2361	1694	2441	1943	676	1123	GGGAATTGACCTGTCCCAGG
BCRABL_2488	3171	3093	4030	1919	3665	3109	766	1192	CTGCGTTCCCCATGGGGCCA
BCRABL_3113	1948	1951	3053	2122	1804	1705	529	979	GGCCACTCAGGACTTCAGCA
BCRABL_1278	2694	2205	2971	1991	2612	2600	671	722	TCTTGATCTTCAAAGCGTCC
BCRABL_2133	5992	6387	118205	69269	7558	5641	59045	51858	GTCTGAGATACTGGATTCCT
BCRABL_2818	7304	6905	10216	4173	9293	6448	2576	1841	GCGCCCAAGACTGCCTCCCC
BCRABL_1425	7387	7194	6919	5975	8382	6638	1640	2398	TGAAACTCCAGACTGTCCAC
BCRABL_2937	3653	3366	2951	2537	3676	3247	755	1984	GTGGAAGACGGCTGGTCCCC
BCRABL_925	2819	2572	2596	1900	3040	2676	838	917	TGAAGAAGATGGTCTCGATC
BCRABL_1996	3377	3554	2650	2182	3968	3326	1240	786	AGTCCATTTGATGGGGAACT
BCRABL_1442	3800	3643	3790	2247	4028	2994	1527	1169	AGACTCATCATCTTCCTTAT
BCRABL_1581	3393	2842	3220	1791	3441	2774	744	675	AGTTGCTTGGGACCCAGCCT
BCRABL_1598	952	1037	1931	985	1100	836	481	827	CAGTCTGGAGAAACACTCCT
BCRABL_1676	3940	4133	4451	2686	4509	4166	968	987	CAACACTGCTTCTGATGGCA
BCRABL_2107	9643	9092	10298	6594	11250	9747	3561	4599	CCCTCTGACCGGCCCTCCTT
BCRABL_1965	4694	4259	4867	6140	4894	3818	3604	1979	TGGTGAAGGTAGCTGATTTT
BCRABL_1578	3832	3827	4911	4369	3883	3487	1292	1284	GACCCAGCCTTGGCCATTTT
BCRABL_2599	3725	3226	4090	2731	3729	3313	1555	971	TCTTTGAAGACCTCATCAGC
BCRABL_2872	2742	2809	2651	1625	3559	2664	582	553	GTGTGGCTTTGGAGTGGCCG
BCRABL_529	2445	1707	1775	1017	1962	1566	701	509	CTGCGCAGCCAGAGCACCTC
BCRABL_610	3035	2549	2362	1720	3313	2395	779	855	TCCTCTGGCCAGTCCAGCCG
BCRABL_1886	2438	2618	6671	7059	2602	2552	10892	4558	CCTCCTGGACTACCTGAGGG
BCRABL_618	2250	2265	3118	1373	2446	2207	674	1052	GGGGCTTGGGGACACGCGGC
BCRABL_2541	1964	1703	2035	1324	1873	1902	604	541	GTGAGAAGCCGGCTCTGCCT
BCRABL_1911	8996	8684	13915	9862	10160	8525	3374	3942	GCTGCTGTACATGGCCACTC
BCRABL_1490	2339	2129	2776	1352	2388	2444	649	603	TGACTTTGAGCCTCAGGGTC
BCRABL_2109	1615	1529	5887	5600	1938	1407	4256	7126	AGCAAAGGAGGGCCGGTCAG
BCRABL_1261	4265	4006	3711	2832	4413	4236	847	1108	CCCAACATCCCCCTGGTGCC
BCRABL_426	1495	1214	1400	925	1301	1417	475	576	TCCTCGGAGAGCAGCTGCGG
BCRABL_2623	3817	3939	3543	2955	4425	3653	1064	1296	TTTTGGAGTCAGGTTGGGCG
BCRABL_2918	2752	2626	2341	2660	2803	2696	932	742	ATGCTGATGGCAACGTGGAA
BCRABL_1424	2950	2603	2396	1697	3422	2861	803	1007	ACAGTCTGGAGTTTCACACA
BCRABL_1607	3838	3774	2920	3662	4306	3640	1972	4776	GGTACCATGGGCCTGTGTCC
BCRABL_625	6217	5853	5699	3987	6211	6087	1299	1478	ATGCGGTAGGTGGTGGGGCT
BCRABL_1155	9510	9149	10759	6365	11244	9532	3514	3052	TCTCCCTTCTTCACCGTCAT
BCRABL_1967	5608	5769	7239	3303	6036	5192	1782	1367	AGGTAGCTGATTTTGGCCTG
BCRABL_2209	3778	3917	6870	2826	4442	3723	1426	1304	GCCTGAGATGCCTCACTCCA
BCRABL_2131	2435	2454	2917	2680	3065	2465	1463	829	ATACTGGATTCCTGGAACAT
BCRABL_1985	2224	2385	2002	2107	2332	2315	897	922	GCTCCAGCATGGGCTGTGTA
BCRABL_2921	4196	3894	3267	2941	4193	3909	1313	925	ACGTTGCCATCAGCATCCTC
BCRABL_1746	3637	3411	39443	24624	3735	3350	6937	10709	GGGACACACCATAGACAGTG
BCRABL_2478	7319	7114	7839	4971	7277	6718	2008	1652	CGCTCTTGCTCCGTCTCCTG
BCRABL_2013	3608	3741	3299	2534	3910	3361	1500	1042	TTGATGGAGAACTTGTTGTA
BCRABL_1058	2104	2005	1574	2031	2364	1767	622	586	GTTTCCAGAGAGTTCTTGGT
BCRABL_2101	6551	6414	7065	5094	6883	6197	2601	2963	GATTCCACTGCCAACATGCT
BCRABL_9	4731	4253	3521	3366	4119	4182	1425	1068	GAGACTAGTGCCACCATGGT
BCRABL_1952	4196	3693	5971	2434	4293	4243	684	3035	TCTCCCCTACCAGGCAGTTT
BCRABL_1520	1526	1292	3943	1061	1771	1707	511	613	GGTTGGGGTCATTTTCACTG
BCRABL_2018	3032	2498	3569	1902	3010	2705	596	478	AAGTTCTCCATCAAGTCCGA
BCRABL_1631	4871	4732	2945	2532	5730	4271	1018	1223	GATCAATGGCAGCTTCTTGG
BCRABL_2422	5246	5341	5524	4042	7144	4939	14518	1784	GCTTCCGGTCTCCCCACCTG
BCRABL_2737	1748	1567	1961	816	2496	1569	662	486	GAGGCACAAGCACTCCTCTG
BCRABL_1648	6572	6429	8714	4911	6275	5548	3233	1950	GATGGACCTCTGGCTAGGAC
BCRABL_2604	3059	2918	2442	2522	3227	3026	687	1493	GGACTCCATGATGTCTTTGA
BCRABL_1775	1417	1711	32757	29886	1491	1198	4938	1295	TCACCATGAAGCACAAGCTG
BCRABL_1888	2024	1840	3716	2842	1937	2084	4706	3647	TCCTGGACTACCTGAGGGAG
BCRABL_1130	3957	4047	4321	2950	4846	4153	1712	937	CTTCCTGTCCAGCATCAATG
BCRABL_2972	1828	1583	2544	1399	1857	1710	520	551	GCCCGCTCTGGAGGCTGGCG
BCRABL_1538	4444	4512	18505	18259	5242	4572	9701	18906	TATGATTTTGTGGCCAGTGG
BCRABL_243	1747	1557	2177	2146	1573	1534	642	718	ACCGCCCGCAGGCCCGGGGC
BCRABL_2608	5351	4848	5012	2865	5431	5032	2335	2467	GACATCATGGAGTCCAGCCC
BCRABL_1534	3399	3357	4329	2072	3740	3172	833	1660	GTTGCACTGTATGATTTTGT
BCRABL_3013	1793	1610	1412	1444	2298	1599	776	1067	GGAGTTCCCAGAGATGGCGA
BCRABL_2928	3879	3125	2703	1537	3445	3496	781	1113	AGCATCCTCGGCCTTGGCAG
BCRABL_820	2259	2142	1879	2057	2283	2081	524	475	CAGGGGCAGCCGGGATGCGC
BCRABL_1246	2751	2767	2277	1416	3095	2787	487	720	GGATCTCAGCTTCCAGATGG
BCRABL_1604	6651	6411	7561	4326	6872	6354	2285	2371	CTCCTGGTACCATGGGCCTG
BCRABL_829	3130	2917	2834	1801	3266	2589	753	682	GCTGGTCTCGGGAGCCCTGA
BCRABL_2086	4764	4383	5513	3625	5724	5199	2009	4360	TTCATAGACCTTCTCTGGGC
BCRABL_1063	2530	2095	3195	2268	2827	2669	1136	1035	TCTGGAAACTCTGCTCTACA
BCRABL_1135	7970	7340	6086	5173	7318	7212	2592	1821	TGTGATCTCCTCATTGATGC
BCRABL_781	4889	4576	5632	3006	4660	5239	1364	1586	GGGCAGCCCATCTTGGTGCC
BCRABL_1427	4111	3874	4181	3486	4353	4289	1675	1400	CCAGACTGTCCACAGCATTC
BCRABL_590	2878	1925	2497	1183	2760	2521	617	986	AATGAGAACCTCACCTCCAG
BCRABL_2213	3108	2998	3050	1783	3776	2698	900	1048	ATGCCTCACTCCAAGGGCCA
BCRABL_1410	2675	2489	2957	3130	2485	2272	958	621	AGCATCTGCAGCTCCACGGA
BCRABL_1207	3316	3010	5052	1978	3236	3162	556	950	GCTTCTCTGCACCAAGCTCA
BCRABL_2304	4064	3865	3669	2363	4846	3741	1305	1576	GGAAGGAGCTGCTGCGTTTG
BCRABL_2655	1221	1183	2076	759	1374	1152	597	1754	TTGTGGGGGAGGCCCGAGGC
BCRABL_1593	7208	6817	5702	5481	7919	6699	1713	2574	TTCTCCAGACTGTTGACTGG
BCRABL_2878	1786	1810	2576	1755	1700	1829	517	565	TTGGCGGGGTGTGGCTTTGG
BCRABL_526	2310	1983	2336	1573	2513	2192	610	722	GTGCTCTGGCTGCGCAGGAG
BCRABL_2444	2100	2172	2249	1739	2864	2532	1695	509	CCAGCAGCCGCCTAGCCACC
BCRABL_2223	12238	12271	16991	9171	13938	11405	5296	4490	ATCGCTCTCTCCCTGGCCCT
BCRABL_2534	1961	1745	1714	1269	2192	2547	503	1006	TCACTTTTGTGCCCTCCAAA
BCRABL_879	3577	3407	2307	1507	3763	3863	715	1550	GACTTACCTGAGCCACCTGG
BCRABL_1840	5035	4834	5923	3188	5004	4372	1036	1168	TTGATCTCTTTCATGACTGC
BCRABL_2327	4135	3831	6422	2911	4125	3719	967	1649	GGCCCCTCTGCGCTCCGGCT
BCRABL_1443	2514	2439	2969	1670	2763	2427	718	792	TAAGGAAGATGATGAGTCTC
BCRABL_2123	1448	1480	1641	1014	1675	1431	827	520	ACATTGTTTCAAAGGCTTGG
BCRABL_1939	4881	5101	5090	4186	5739	4998	1201	1676	TCCACAGAGATCTTGCTGCC
BCRABL_1108	8621	8575	8078	6213	9540	7586	1836	2147	GACCACCCCTTGCTGCAGGA
BCRABL_1640	2652	2314	2580	2107	3181	2744	1023	670	TCTTGGTGCGTGAGAGTGAG
BCRABL_3033	4179	4079	3199	2269	4558	3984	1827	1090	GGCCTCCAGCACTGCGCTGT
BCRABL_1771	3409	3546	3168	2410	3380	3336	838	1159	TTGTGCTTCATGGTGATGTC
BCRABL_3030	4387	4447	2533	3625	5568	4810	954	882	TCCAGCACTGCGCTGTGGCT
BCRABL_1245	2823	2546	2501	1800	3252	2730	602	559	ACCATCTGGAAGCTGAGATC
BCRABL_2477	3135	3177	2746	1573	4103	3468	879	1023	TGCGCTCTTGCTCCGTCTCC
BCRABL_2704	7294	7453	10447	5222	8807	7432	2589	1954	GCACCTGAGCCTGCTTTGCT
BCRABL_584	3170	3830	4308	2358	3763	3918	1310	1519	TTCTCATTGGAGCTGCAGTC
BCRABL_2466	2547	2368	2647	1974	2563	2147	530	637	CAGCTCCAGCAAGCGCTTCC
BCRABL_1465	2508	2131	2884	1994	2789	2743	557	798	CTCAGCCACTGGATTTAAGC
BCRABL_1595	3797	3498	4450	3089	4192	3612	856	852	TGTTTCTCCAGACTGTTGAC
BCRABL_801	1396	1582	2531	883	1878	1181	586	1104	TTGCTGCTGAGGTGGGGCGA
BCRABL_2380	3506	3210	2924	2306	3745	3041	1589	1495	AGTCCCCAAAGCCCAGCAAT
BCRABL_1823	2811	2635	2148	1586	3468	2518	851	514	TCCATGGTGTCCTCCTTCAA
BCRABL_2705	6231	6035	5377	5064	6443	5670	1611	2745	TGCACCTGAGCCTGCTTTGC
BCRABL_2014	2475	2306	1758	1438	2541	2028	636	477	CTACAACAAGTTCTCCATCA
BCRABL_3029	2534	2544	5362	5589	2980	2385	1019	2814	GCCAGCCACAGCGCAGTGCT
BCRABL_1536	5921	5636	6325	3594	6690	5196	1524	2183	CTGTATGATTTTGTGGCCAG
BCRABL_624	3054	3388	2793	1762	3500	3412	788	1289	TGCGGTAGGTGGTGGGGCTT
BCRABL_2126	1625	1749	2001	1908	1754	1711	866	521	AGCCTTTGAAACAATGTTCC
BCRABL_1469	2388	2656	2422	1768	3064	2191	643	885	TTTGAACTCTGCTTAAATCC
BCRABL_2926	3567	3650	4909	2372	4082	3203	1859	852	TCAGCATCCTCGGCCTTGGC
BCRABL_1160	2602	2544	2875	1326	3092	2395	663	560	GAAGGGAGAGCACCGGCAGC
BCRABL_2211	4319	3982	5540	2378	4990	3911	1338	1349	CTGAGATGCCTCACTCCAAG
BCRABL_368	3378	3216	3155	2356	3839	3136	3146	759	ATCAGCTCCCTTGGCAGCCA
BCRABL_1774	1930	1484	5309	1640	1880	1494	516	1360	ATCACCATGAAGCACAAGCT
BCRABL_1565	1874	1797	3954	1875	2165	1339	885	801	AATCACAATGGGGAATGGTG
BCRABL_2845	2881	2874	3717	1899	4247	2831	959	1048	TGACGCTGCCAAGCCCAGCC
BCRABL_494	4582	4478	2977	2427	6029	4524	1629	1072	GTAGATGCTCTGGTAGGGCT
BCRABL_2306	3198	3079	4477	1508	3617	3558	821	1243	CAAACGCAGCAGCTCCTTCC
BCRABL_2856	2624	2430	2075	2251	2740	1991	804	1607	GAGGCCCTCTGCCGGCTGGC
BCRABL_2759	1442	1595	2253	1022	1723	1548	615	528	GGACAAGGGGAAATTGTCCA
BCRABL_1567	4656	4530	4251	2415	4957	4481	1092	1018	GGCTTCACACCATTCCCCAT
BCRABL_2378	9785	9854	9485	6550	10355	9402	3262	2666	ATTGCTGGGCTTTGGGGACT
BCRABL_1411	2425	2438	2756	2083	2794	2685	512	610	ATCCGTGGAGCTGCAGATGC
BCRABL_1937	4716	4578	6426	3503	4947	4055	1399	1493	TTCATCCACAGAGATCTTGC
BCRABL_1128	1792	1527	2549	1196	2102	2313	2589	521	TGATGCTGGACAGGAAGTTC
BCRABL_1129	3192	3377	3373	2332	3118	3116	1990	1274	AACTTCCTGTCCAGCATCAA
BCRABL_2625	3139	3058	5806	2201	3253	2849	952	1231	GGTTTTGGAGTCAGGTTGGG
BCRABL_2547	3842	3554	3400	2584	4057	3534	1301	825	GCCCTCTTCCGAGGCAGAGC
BCRABL_1805	3026	2937	2445	1399	2831	2740	481	923	TGGAAGAAATACAGCCTGAC
BCRABL_1338	4613	4808	4488	3734	5403	3994	881	1827	CTGCTTATGTCTCCCAGCAT
BCRABL_2681	5119	4520	5734	3568	5179	4749	1624	1678	GCCTTAGGGACCCCTGCTGC
BCRABL_1857	6136	5745	5775	4194	6361	5358	1251	2513	GCTCCTTGGGGTCTGCACCC
BCRABL_928	5159	4954	4972	4015	5143	4633	1045	1407	ACCATCTTCTTCAAAGTGCC
BCRABL_1220	16765	17495	22556	12921	19265	16135	6329	5056	TTTGCCTCCGCTCTGCTTCT
BCRABL_1321	2229	2221	1063	999	2480	2093	578	618	GCTGAAGAAGAAGCTGTCGG
BCRABL_1929	5479	5649	5873	3863	6994	5592	1808	3189	TTCTTCTCCAGGTACTCCAT
BCRABL_2305	4913	4203	6060	3033	5157	4403	1171	2643	CCAAACGCAGCAGCTCCTTC
BCRABL_1332	9803	8974	11266	7682	10572	8733	2498	2718	GGAGTCACTGCTGCTGCTTA
BCRABL_2875	3411	3512	3910	2709	3332	3076	645	1401	GCCACTCCAAAGCCACACCC
BCRABL_1426	2185	2474	2582	2433	2607	2682	806	533	GAATGCTGTGGACAGTCTGG
BCRABL_1368	6993	6787	8638	9278	7626	6677	3972	2782	TTCCTGATCTCCTCTGACTA
BCRABL_3066	4827	5121	4726	3938	6887	4363	1353	4026	AGGCAAACTTGTTCCTCATT
BCRABL_1830	2966	3025	2080	1850	3965	3106	844	1389	GAACTCTTCCACCTCCATGG
BCRABL_1437	3629	3272	4378	2398	3463	3580	2473	2012	TCTTCCTTATTGATGGTCAG
BCRABL_522	3380	3146	3287	2202	3746	3437	1500	1595	GGGCCCGCTCCTGCGCAGCC
BCRABL_2416	2675	2436	4144	2467	2494	2131	915	765	GTCCGGGGGCTCAGGCTTCC
BCRABL_1537	5813	5956	6893	4453	6735	6153	4724	3065	TGTATGATTTTGTGGCCAGT
BCRABL_1523	2463	2732	3186	1926	2440	2730	767	868	GAAAATGACCCCAACCTTTT
BCRABL_972	2441	2054	2137	1252	2624	2227	558	479	GGAGCCACCAGCAGCGGGTG
BCRABL_1095	2677	2576	2358	1876	2855	2412	1289	787	GGCTGGCAGGAGTGTGCTTC
BCRABL_907	8292	8184	9370	6145	9270	8495	2533	2055	TGCCACCACCTCTCAGCCGG
BCRABL_985	2557	2409	3049	2141	2706	2649	911	3564	ACCTCTTCCAGAAGCTGGCC
BCRABL_1021	6026	6004	5725	5372	5897	5540	1012	1420	GCACTTCTCAGCCATTTCCA
BCRABL_804	2812	3149	3449	1885	3490	2654	877	1917	CGCCCCACCTCAGCAGCAAG
BCRABL_1644	3890	4320	3050	2235	3890	3557	806	1073	GTGAGAGTGAGAGCAGTCCT
BCRABL_799	6244	6220	6164	5966	6287	6253	1654	4269	CCTCATCGCCCCACCTCAGC
BCRABL_1315	17314	16665	14312	12199	19870	16506	4360	6194	TTCTTCTTCAGCCTCTCCGT
BCRABL_606	4843	4655	5586	3306	5115	4708	1836	1198	ACTTCTCCTCTGGCCAGTCC
BCRABL_1487	6592	5941	8290	4044	6024	5278	1700	1406	GCATCTGACTTTGAGCCTCA
BCRABL_2903	2098	2067	2150	1543	2030	1808	790	526	GGAACGGGGGCTGGGCTGAT
BCRABL_2624	6217	6059	5969	4424	7178	6390	1902	2138	GTTTTGGAGTCAGGTTGGGC
BCRABL_2565	1899	1766	1571	1452	1941	1645	852	551	AGGTCTGACCAGGTGACCCG
BCRABL_2817	1244	1319	1417	566	1266	971	1335	1497	GCCGGGGAGGCAGTCTTGGG
BCRABL_1290	3435	3431	2279	2376	4234	3535	1084	797	AGATCAAGAGTGACATCCAG
BCRABL_367	7035	7123	7503	5395	8646	6841	2348	2928	CATCAGCTCCCTTGGCAGCC
BCRABL_3134	2411	2238	1534	1281	3103	2280	533	957	AAATCAGTGACATAGTGCAG
BCRABL_527	3557	3326	2620	2166	3687	2793	504	564	AGGTGCTCTGGCTGCGCAGG
BCRABL_2692	3825	3863	5230	5061	3553	3301	812	2605	GTGGGGGTCACTGGCTCAGC
BCRABL_2582	3940	4499	5241	3628	4612	3870	1174	957	TTTTCACCAGCCTGGGGGGA
BCRABL_2563	4120	3946	4386	2537	4273	3629	731	1374	ACAGGTCTGACCAGGTGACC
BCRABL_2661	3407	3458	2832	2641	3385	3096	682	1841	TCTTCCTTGTGGGGGAGGCC
BCRABL_2373	3181	2659	2880	1577	3162	3145	730	565	TGACCCAGCCAAGTCCCCAA
BCRABL_2691	3521	3077	3825	2183	3896	3403	584	738	GGGGTCACTGGCTCAGCTGC
BCRABL_2367	2604	2575	2686	1395	2772	2718	561	2060	GCTGGGTCAGCTGTGTCCAA
BCRABL_2328	1941	1885	1598	1505	1885	2277	544	808	CAGCCGGAGCGCAGAGGGGC
BCRABL_1493	3130	2854	2645	3517	3102	3099	1656	1183	TTTGAGCCTCAGGGTCTGAG
BCRABL_1897	939	937	3434	2571	989	950	921	1118	GGAGTGCAACCGGCAGGAGG
BCRABL_237	3100	2946	3965	2041	3018	2884	677	482	CCAGGCCCGGGACCGCCCGC
BCRABL_802	6381	6472	6532	4311	6270	5383	1320	1176	ATCGCCCCACCTCAGCAGCA
BCRABL_767	8658	7891	7392	6559	8913	7534	2370	2147	TGCTCCTCTGCCCGGTCTGC
BCRABL_2607	2095	1407	2017	1169	1774	1323	1248	787	AGACATCATGGAGTCCAGCC
BCRABL_1819	2212	2093	2297	1506	2507	2174	643	511	TCCTCCTTCAAGGTCTTCAC
BCRABL_2132	2849	3035	2026	1722	3653	2290	859	745	TTCCAGGAATCCAGTATCTC
BCRABL_1925	2942	2552	2099	824	3075	3408	1212	783	TCCAGGTACTCCATGGCTGA
BCRABL_1910	3338	3302	3649	2823	3383	2892	1161	773	GGCCATGTACAGCAGCACCA
BCRABL_1573	4906	4585	5593	4024	5122	4540	1182	2651	AGCCTTGGCCATTTTTGGTT
BCRABL_1089	3016	3417	2950	1957	3126	3324	675	1218	TGTGCTTCAGCAAGTCATGG
BCRABL_2846	3756	4228	4696	3991	4605	4154	1584	1314	CGCTGCCAAGCCCAGCCAGC
BCRABL_375	3947	3659	4438	2738	4486	3638	1281	1275	GGCAGCCAGGCCATGCAGAT
BCRABL_878	6073	5277	3669	2337	6900	5834	1483	1787	GAGACTTACCTGAGCCACCT
BCRABL_2384	2566	2679	1802	2413	2975	2720	480	1151	AGCCCCATTGCTGGGCTTTG
BCRABL_2208	2038	1961	1702	1201	2504	2128	1420	483	GGAGTGAGGCATCTCAGGCA
BCRABL_1162	2320	1727	2397	920	2359	1960	477	525	AGAGCACCGGCAGCTGCTGA
BCRABL_1909	5577	4758	4822	3504	6116	4809	2835	1799	GCCATGTACAGCAGCACCAC
BCRABL_2598	1964	2135	2248	1756	2098	2190	564	682	GCTGCTGATGAGGTCTTCAA
BCRABL_1518	3053	2878	2608	1961	3534	2672	1318	917	GTCATTTTCACTGGGTCCAG
BCRABL_74	3552	3001	1897	2338	4134	3514	498	677	GCAGCGCTCCAGCTCCTGCT
BCRABL_1938	2533	2241	2456	1888	2884	2626	1810	1288	GGCAGCAAGATCTCTGTGGA
BCRABL_1486	6475	6211	6334	5003	6578	6024	1807	1861	AGCATCTGACTTTGAGCCTC
BCRABL_94	6005	5673	16380	13094	6458	5097	3058	2841	GGTTCACCTCCTGCTCCAGG
BCRABL_2197	5898	5992	6234	4203	6800	6155	2411	2535	TCAGTGGTGTCTCTGTGCTC
BCRABL_2850	2481	2295	2799	1200	2626	2297	642	592	TCTGCCGGCTGGCTGGGCTT
BCRABL_3032	2021	2388	4356	3289	1885	2120	584	604	AGCCACAGCGCAGTGCTGGA
BCRABL_926	2383	1919	2900	1409	2292	2201	633	597	ATCGAGACCATCTTCTTCAA
BCRABL_2694	4286	4176	4496	3884	4447	3823	923	648	CCAGTGACCCCCACCAGCAA
BCRABL_2699	4197	4045	5367	3987	4561	3919	1009	1281	TGAGCCTGCTTTGCTGGTGG
BCRABL_1566	1639	1702	4198	1750	1670	1749	524	2068	CACAATGGGGAATGGTGTGA
BCRABL_1546	2488	2096	1735	1790	2551	2492	623	725	TTTCACCTTTAGTTATGCTT
BCRABL_2230	3472	3094	3641	3105	4187	3793	812	2057	CCTCTGGACCATGAGCCTGC
BCRABL_1219	8738	9229	9035	6146	10351	9288	2585	3297	TGCCTCCGCTCTGCTTCTTG
BCRABL_1964	4730	4477	4704	3375	5304	3906	2861	1316	TTGGTGAAGGTAGCTGATTT
BCRABL_2366	4244	3972	5067	2724	4222	4372	802	910	CCCTTGGACACAGCTGACCC
BCRABL_1777	2750	2629	44804	40330	2631	2135	5650	7817	ACCATGAAGCACAAGCTGGG
BCRABL_1856	5315	5186	5520	3259	5311	5224	1537	1153	AGCTCCTTGGGGTCTGCACC
BCRABL_2414	6904	6584	6545	5416	7226	6245	2521	2758	AGCCTGAGCCCCCGGACTCC
BCRABL_1632	9083	7972	6542	4361	9005	8923	1885	2378	TCAATGGCAGCTTCTTGGTG
BCRABL_240	2223	2118	2619	1798	2204	2212	532	890	CCGGGACCGCCCGCAGGCCC
BCRABL_2698	2768	2417	2452	1549	2732	2353	643	659	GAGCCTGCTTTGCTGGTGGG
BCRABL_2034	2365	2211	1966	1627	2340	1908	887	783	GCATTTGGAGTATTGCTTTG
BCRABL_773	5456	5217	4321	3588	5483	5222	1228	1451	TGGTGCCGGCGCTGCTCCTC
BCRABL_1780	3104	2777	2434	1177	3303	2302	549	636	ATGAAGCACAAGCTGGGCGG
BCRABL_1572	2772	2713	2531	1918	3122	3131	1079	1288	GCCTTGGCCATTTTTGGTTT
BCRABL_123	9374	8308	9640	8169	9092	8765	2930	3608	GTCATAGCTCTTCTTTTCCT
BCRABL_249	4174	4184	4964	3026	4499	4308	1253	1473	ACGCGGCTGCCCCGGGCCTG
BCRABL_1488	5664	5424	4872	4162	6688	5703	1143	2360	CATCTGACTTTGAGCCTCAG
BCRABL_2301	2570	2819	1933	1775	2469	2494	1250	656	GGAGCTGCTGCGTTTGGGAG
BCRABL_3128	3299	2950	3926	1770	3198	3102	817	1003	ACTGATTTCCTTCACCGAAC
BCRABL_2854	3365	3199	3099	2700	3788	3058	878	1227	GGCCCTCTGCCGGCTGGCTG
BCRABL_1825	1979	1628	2076	1207	2019	1847	575	789	TTGAAGGAGGACACCATGGA
BCRABL_2391	1177	1225	2288	822	1345	1197	575	708	GGGGACCCCAGCCCCATTGC
BCRABL_2372	4585	4639	5165	3516	5005	4211	1462	1545	TTTGGGGACTTGGCTGGGTC
BCRABL_1462	2587	2419	3000	1640	2570	2147	476	1731	AAATCCAGTGGCTGAGTGGA
BCRABL_2702	4322	4642	5355	3351	4733	4268	1168	1915	ACCTGAGCCTGCTTTGCTGG
BCRABL_847	1760	1904	2520	1105	2160	1694	485	643	GAGTGAGCTGGACTTGGAAA
BCRABL_120	8289	7942	7819	9063	8308	7920	5348	3817	AGCTCTTCTTTTCCTTGGCC
BCRABL_478	1577	1452	2456	907	1649	1781	666	1540	CAGGCCCCCTTGGCCGCCCC
BCRABL_2735	6791	6134	6055	5198	6759	5693	1688	1727	GTGCTTGTGCCTCCTCACTC
BCRABL_3130	5703	5557	6409	4921	5869	4916	1444	2259	ATGTCACTGATTTCCTTCAC
BCRABL_794	2041	1928	1814	1902	2202	1620	750	1166	GTGGGGCGATGAGGAGGGCG
BCRABL_2214	3916	3711	3393	2616	4177	3621	728	1167	TGCCTCACTCCAAGGGCCAG
BCRABL_3064	6903	6915	7932	5738	8017	8454	2639	2679	AAACTTGTTCCTCATTTGCT
BCRABL_1350	3287	3183	2226	1193	3703	3590	1221	825	TGGCCTTCAGGGTGCACAGC
BCRABL_1248	1746	1864	1829	1485	2263	1750	776	546	CTCAGCTTCCAGATGGTGGA
BCRABL_2908	3048	2813	2689	2950	2945	2685	1440	786	GTGGAAAGGGGAACGGGGGC
BCRABL_2973	4361	4396	3344	3739	4685	5225	1142	1694	GGCCCGCTCTGGAGGCTGGC
BCRABL_2877	1370	1625	1491	1088	1577	1548	982	625	GGCGGGGTGTGGCTTTGGAG
BCRABL_2581	3057	3123	2413	2076	4074	3316	2270	1239	TTCACCAGCCTGGGGGGAGG
BCRABL_1440	10358	10261	11793	8625	11865	9784	4842	3615	TCATCATCTTCCTTATTGAT
BCRABL_2664	3721	3488	4237	2091	4602	3314	1177	917	AGGCTTCTTCCTTGTGGGGG
BCRABL_1323	2493	2129	1511	1390	2699	2091	1246	696	GAAGAAGAAGCTGTCGGAGC
BCRABL_2663	3276	3010	2726	2132	3897	2722	1232	780	GGCTTCTTCCTTGTGGGGGA
BCRABL_589	3282	2939	5456	3178	3011	3178	922	675	GCTGGAGGTGAGGTTCTCAT
BCRABL_858	3545	3363	3963	2673	3677	3054	1071	1848	GACCCATTTTCTCATCTCCA
BCRABL_2672	2488	2119	2092	1377	2474	2081	477	515	GCCTTTCCAGGCTTCTTCCT
BCRABL_2168	3666	3514	3829	2342	3958	3408	1229	936	TACCTTGCTGCAGGCCCCAG
BCRABL_535	2357	2196	2734	1733	2815	2075	674	621	TCTCCTGCTCAGAGGTGCTC
BCRABL_3024	3448	3158	3906	2763	3445	3332	1272	853	GCTGTGGCTGGCCATCTGCT
BCRABL_1577	2493	2415	2900	2426	2754	2104	565	607	ACCCAGCCTTGGCCATTTTT
BCRABL_532	1807	1746	1644	1174	1552	1450	737	571	CAGCCAGAGCACCTCTGAGC
BCRABL_2869	2615	2524	1884	1691	2833	2881	640	1231	TTTGGAGTGGCCGGGAGCAC
BCRABL_930	3369	3675	3105	2431	4046	3167	593	1746	CATCTTCTTCAAAGTGCCTG
BCRABL_1125	6906	7331	7124	5720	7887	6378	1800	2850	TCTCACAGAACTTCCTGTCC
BCRABL_2873	5456	5206	5731	3142	5484	5416	1051	1778	GGTGTGGCTTTGGAGTGGCC
BCRABL_1344	4330	3729	6434	4007	4328	3999	2321	1975	TCCCAGCATGGCCTTCAGGG
BCRABL_2174	4137	3863	3562	2353	4773	4117	770	1165	GTCTTGGTGGGCAGCTCTGG
BCRABL_1874	2209	1842	2196	2270	2698	2005	597	570	ATCACTGAGTTCATGACCTA
BCRABL_1841	4479	4582	3686	2590	4880	4106	1573	1040	TGTTTGATCTCTTTCATGAC
BCRABL_2187	2658	2174	3450	1944	2737	2696	1228	1148	GCAGCTCTCCTGGAGGTCCT
BCRABL_1663	4757	5064	4303	3622	5925	4783	1435	2234	ACCCTCCCTTCGTATCTCAG
BCRABL_619	3596	3377	5531	1764	3566	3324	644	803	GGTGGGGCTTGGGGACACGC
BCRABL_233	3971	3783	3676	2130	4867	4030	1160	991	TCCCGGGCCTGGCCTTACCC
BCRABL_1168	4204	4277	4764	2661	4361	4019	1656	1819	TGAAGCTGTCCTTCAGCAGC
BCRABL_1393	10788	11128	9932	6110	11833	10267	2350	3918	ACACTTCTTCTGCTGCTCCC
BCRABL_1986	2875	3456	2850	3042	3188	2971	1254	485	GGCTCCAGCATGGGCTGTGT
BCRABL_2216	6803	6528	6279	5310	7063	6331	1290	1370	TCTCCCTGGCCCTTGGAGTG
BCRABL_3011	4660	3929	4384	2917	4751	4589	1163	1170	GCTGTGCCTCGCCATCTCTG
BCRABL_3062	8063	8284	10219	5476	10235	8088	2703	4099	TTGTTCCTCATTTGCTGGAT
BCRABL_2381	2551	2457	2058	2103	2826	2184	702	863	GTCCCCAAAGCCCAGCAATG
BCRABL_1375	1413	1324	1454	806	1829	1623	972	616	TCTGCACGCTCATAGTCAGA
BCRABL_2586	6488	6154	7268	4336	6723	6155	2003	1741	TTCTTTTTCACCAGCCTGGG
BCRABL_1299	6875	6571	6799	5499	6978	6401	1802	2091	TGTTCGCCCTCTTCTCTCTC
BCRABL_1665	9977	10483	9882	6503	10325	10224	2923	2772	ACACCCTCCCTTCGTATCTC
BCRABL_970	4040	3454	5628	2223	4588	3460	735	845	GTGGAGCCACCAGCAGCGGG
BCRABL_2368	5809	5595	9323	4529	6650	5955	1293	1182	GGCTGGGTCAGCTGTGTCCA
BCRABL_1394	12450	11944	11148	9556	13931	11251	3527	3013	AACACTTCTTCTGCTGCTCC
BCRABL_3118	4445	4136	4399	2803	4677	4418	781	968	AGGACTTCAGCAAGCTCCTC
BCRABL_1105	9687	9086	5264	4872	10020	9287	1666	2688	CCCTGACCACCCCTTGCTGC
BCRABL_3112	1976	1800	4211	1746	1977	1814	629	540	TTGCTGAAGTCCTGAGTGGC
BCRABL_2600	3027	2605	2738	2337	3446	2539	586	858	ATGTCTTTGAAGACCTCATC
BCRABL_2667	5135	5044	5985	4650	5859	5310	1475	2015	TCCAGGCTTCTTCCTTGTGG
BCRABL_1564	1251	1132	1630	1591	1599	1378	964	1736	ATAATCACAATGGGGAATGG
BCRABL_2437	3203	3404	3194	2511	3460	2733	745	706	CCAGCACGCTGACCAGCAGC
BCRABL_902	8771	7988	10512	6201	8816	9183	2734	3199	AGCCGCTGCCACCACCTCTC
BCRABL_1492	1862	1606	1475	794	1913	1545	591	515	ACTCAGACCCTGAGGCTCAA
BCRABL_1776	4350	4181	4352	3593	5537	4897	689	1095	GCCCAGCTTGTGCTTCATGG
BCRABL_1103	5276	4876	4056	3603	5021	4068	963	2037	CCACCCTGACCACCCCTTGC
BCRABL_3031	1835	1976	6851	5433	2154	1896	1253	2348	CAGCCACAGCGCAGTGCTGG
BCRABL_1401	3274	2614	2413	5020	3229	3617	2329	778	AGAAGCTTCTCCCTGACATC
BCRABL_377	2560	2018	2638	2526	2050	2098	634	798	GCCAGGCCATGCAGATGGAG
BCRABL_2463	2054	1941	1929	1621	1875	1729	923	515	GGGCGGTGGCAGCTCCAGCA
BCRABL_1340	4776	4487	4304	4732	4447	4196	1001	1610	TGTCTCCCAGCATGGCCTTC
BCRABL_1298	5595	5044	7047	3712	5559	4910	1673	2162	GTTCGCCCTCTTCTCTCTCT
BCRABL_2646	4131	3931	3683	2404	4320	3818	848	1976	GGTCACCGTGGCCCCTGCCT
BCRABL_2389	2686	2748	2549	1484	3116	2673	855	878	GGACCCCAGCCCCATTGCTG
BCRABL_2977	1153	1265	1137	570	1452	1268	961	525	CAGCCTCCAGAGCGGGCCAG
BCRABL_2974	8199	7704	8209	5819	8938	7405	2543	1905	TGGCCCGCTCTGGAGGCTGG
BCRABL_1044	3916	4494	3417	2903	4371	3837	1204	979	TTTGTTGCTTCTGGCTCTCA
BCRABL_2827	3470	3480	3849	2389	3762	3015	1544	3312	AGACTCGTGGCTTTTGTCTT
BCRABL_531	1790	1585	2057	1300	1893	1813	798	3419	GCTCAGAGGTGCTCTGGCTG
BCRABL_380	5165	5071	4501	4638	5876	4998	2110	2016	TTTTTGCGCTCCATCTGCAT
BCRABL_1106	9159	8544	9587	7033	9428	8198	3146	2239	CCTGACCACCCCTTGCTGCA
BCRABL_2757	11318	11908	10384	11294	13234	11227	3385	4282	AATTTCCCCTTGTCCCTCCC
BCRABL_2689	2778	2434	2824	1657	2530	2700	821	1259	TCACTGGCTCAGCTGCAGCA
BCRABL_1335	20547	19094	22517	13797	22383	19300	7245	7909	TGCTGCTGCTTATGTCTCCC
BCRABL_1820	3675	3818	3653	4814	4166	3671	1862	870	GTCCTCCTTCAAGGTCTTCA
BCRABL_608	4847	4650	4453	3179	5861	4783	1915	1683	TCTCCTCTGGCCAGTCCAGC
BCRABL_2195	5334	5603	5166	4149	6116	5254	1362	1487	GTGGTGTCTCTGTGCTCTGC
BCRABL_772	5604	5490	5139	4767	6264	5441	1449	2983	GCCGGCGCTGCTCCTCTGCC
BCRABL_2222	16259	15978	17721	12970	17708	14634	4517	7071	TCGCTCTCTCCCTGGCCCTT
BCRABL_620	2919	3134	2840	2724	3308	2978	709	868	TGGTGGGGCTTGGGGACACG
BCRABL_1126	3002	3310	3503	1690	3616	2883	1372	820	GCTGGACAGGAAGTTCTGTG
BCRABL_988	1006	1826	807	1625	961	713	590	688	CTTCCAGAAGCTGGCCAGCC
BCRABL_2900	2432	2500	2333	1973	2564	2316	660	1330	ACGGGGGCTGGGCTGATGGG
BCRABL_1412	5496	4709	3407	2845	6026	5055	929	1446	GTCAGCATCTGCAGCTCCAC
BCRABL_1213	3698	3946	3731	2659	4165	3739	1487	1365	GCTCTGCTTCTTGAGCTTGG
BCRABL_1872	2955	2677	3062	2759	3072	3058	1306	1967	CTATATCATCACTGAGTTCA
BCRABL_2668	4544	4646	4750	3138	4591	4003	1574	2280	TTCCAGGCTTCTTCCTTGTG
BCRABL_2809	3721	3393	5633	2658	3756	2688	616	635	TCCCCGGCAGCCTCCTGGCC
BCRABL_373	2484	2911	3098	1460	2769	2213	490	571	TCTGCATGGCCTGGCTGCCA
BCRABL_883	2224	2167	1593	986	2647	2211	1433	750	GCAGTGCCTCCAGGTGGCTC
BCRABL_2218	4702	4737	3995	2832	5602	5169	1192	1583	TCTCTCCCTGGCCCTTGGAG
BCRABL_2413	4029	3788	5141	2627	4205	4124	1100	1684	GCCTGAGCCCCCGGACTCCC
BCRABL_1101	2999	3009	2713	1844	2997	2457	848	824	AAGGGGTGGTCAGGGTGGCT
BCRABL_2081	3624	3027	2333	2288	4070	3552	736	1360	TCTCTGGGCAGCCTTCTGGG
BCRABL_117	4571	4714	4518	2888	5578	4345	1468	1159	TTCTTTTCCTTGGCCAGCAA
BCRABL_1649	2992	2878	3621	1813	3054	2943	668	716	TCCTAGCCAGAGGTCCATCT
BCRABL_93	7468	7772	10234	9586	9623	6886	4933	2225	TCACCTCCTGCTCCAGGCGC
BCRABL_885	5666	5316	7126	4135	5339	4595	1037	886	CCACCTGGAGGCACTGCTGC
BCRABL_1210	2063	2220	2643	1126	2428	1910	1825	609	GCTTCTTGAGCTTGGTGCAG
BCRABL_2084	5234	5255	7452	7470	5773	4858	1630	1121	ACCTTCTCTGGGCAGCCTTC
BCRABL_2383	3628	4008	3894	2825	4640	4217	2479	1183	GCCCCATTGCTGGGCTTTGG
BCRABL_1971	2752	2664	2888	1767	3411	2866	670	574	TGATTTTGGCCTGAGCAGGT
BCRABL_2874	3422	3406	3264	2289	3514	3105	1133	547	GGGTGTGGCTTTGGAGTGGC
BCRABL_2898	2945	2913	3325	1905	2959	2648	953	727	GCTGGGCTGATGGGGGTCCC
BCRABL_1778	2246	2493	56126	32730	3175	2304	9877	7954	CCATGAAGCACAAGCTGGGC
BCRABL_807	1214	1273	1253	975	1148	1436	692	549	CCACCTCAGCAGCAAGGGCA
BCRABL_1131	3249	3254	3406	2358	3917	3593	787	1131	TTCCTGTCCAGCATCAATGA
BCRABL_2191	4240	4346	3375	2628	4838	4756	1341	1076	GTGCTCTGCAGCTCTCCTGG
BCRABL_2461	11450	11196	12763	9254	10940	10427	3321	3162	GCTGCCACCGCCCTCCTCCT
BCRABL_1022	3072	2615	2728	1753	2736	2339	508	573	TGGAAATGGCTGAGAAGTGC
BCRABL_965	2769	2511	2999	2415	3084	2543	698	807	GCAGCAGTGGAGCCACCAGC
BCRABL_370	3141	2960	3063	1989	3601	2896	1014	947	CTCCCTTGGCAGCCAGGCCA
BCRABL_2690	3723	3406	3858	3129	4131	3357	938	867	GTCACTGGCTCAGCTGCAGC
BCRABL_2553	13987	12804	12810	9045	14719	13051	11914	3653	TCTCCCCTGCCCTCTTCCGA
BCRABL_2941	1669	1553	1453	1182	1507	1304	655	1210	GGATGAAGGCAGTGGAAGAC
BCRABL_1094	2905	2848	2904	2059	3424	3196	1037	1678	TGCTGAAGCACACTCCTGCC
BCRABL_2970	5914	5567	6299	4519	6485	5294	1360	1794	AACCCGCCAGCCTCCAGAGC
BCRABL_1383	8931	7975	7941	6023	9872	8120	1760	2534	TGTTCTCCCTCCACTCTGCA
BCRABL_966	2636	2834	2336	1218	3242	2700	1248	1329	GCTGCTGGTGGCTCCACTGC
BCRABL_2459	9061	8942	11596	6552	9968	8811	1554	2803	GCCACCGCCCTCCTCCTCGC
BCRABL_891	2769	3394	2842	1652	3176	2763	747	741	GGCTTCATGGGCAGCAGCAG
BCRABL_376	2325	2383	2619	1776	2438	2695	661	1069	CAGCCAGGCCATGCAGATGG
BCRABL_1827	1519	1718	2521	1279	1608	1510	685	566	AAGGAGGACACCATGGAGGT
BCRABL_2648	3351	2949	2653	1606	3607	2990	500	771	TCACCGTGGCCCCTGCCTCG
BCRABL_2377	2977	2556	2795	2354	3076	2834	578	1218	TTGCTGGGCTTTGGGGACTT
BCRABL_1346	3144	3208	3716	2344	3474	3682	1209	1547	TGCACCCTGAAGGCCATGCT
BCRABL_2686	3181	3075	3256	2101	2984	2969	753	1287	ACCCCTGCTGCAGCTGAGCC
BCRABL_882	3414	3289	3535	1590	4092	3166	907	603	CCTGAGCCACCTGGAGGCAC
BCRABL_1180	3309	3061	2879	1959	3285	3376	595	930	TCATGGTGGAGCTGGTGGAG
BCRABL_2596	2479	2107	1991	1508	1937	1902	517	545	GAATGAGGAAGCTGCTGATG
BCRABL_1831	5342	4326	4020	2315	5784	4478	1109	1250	AAGAACTCTTCCACCTCCAT
BCRABL_2220	5048	5248	4527	3645	6115	5484	2693	1595	GCTCTCTCCCTGGCCCTTGG
BCRABL_1342	2201	2553	2273	2510	2823	1859	583	823	TCTCCCAGCATGGCCTTCAG
BCRABL_1413	2726	2311	2306	1676	2565	2554	790	813	GGTCAGCATCTGCAGCTCCA
BCRABL_2685	3535	3113	3882	2251	3722	3358	1025	1050	AGGGACCCCTGCTGCAGCTG
BCRABL_2812	8688	8505	10640	5718	9087	8403	1785	2870	TGCCTCCCCGGCAGCCTCCT
BCRABL_1166	3208	2817	2924	2438	3451	3623	1432	883	GCTGTCCTTCAGCAGCTGCC
BCRABL_2756	9743	10133	11780	8601	10715	10074	2182	3012	ATTTCCCCTTGTCCCTCCCT
BCRABL_2371	4681	5512	4794	2795	6053	4518	1590	1816	GGGGACTTGGCTGGGTCAGC
BCRABL_2848	3532	3637	3676	1834	4058	3271	564	813	GCCGGCTGGCTGGGCTTGGC
BCRABL_806	3802	3657	3991	3662	3057	3381	668	957	CCCACCTCAGCAGCAAGGGC
BCRABL_1934	3084	3375	2824	1877	3912	2972	925	847	AAGAAAAACTTCATCCACAG
BCRABL_369	2740	2815	2801	3159	2848	2292	691	1562	GGCCTGGCTGCCAAGGGAGC
BCRABL_2193	6475	7073	7951	6925	7580	6461	1845	3175	TCTGTGCTCTGCAGCTCTCC
BCRABL_2906	2609	2284	2355	1795	2999	2384	1085	537	GGAAAGGGGAACGGGGGCTG
BCRABL_1930	2626	2561	4090	2195	2904	2710	2065	707	TTTCTTCTCCAGGTACTCCA
BCRABL_968	3486	3670	4448	2841	3790	3239	650	1110	GCAGTGGAGCCACCAGCAGC
BCRABL_1123	1987	1631	2044	1736	2539	2106	1083	926	ACAGGAAGTTCTGTGAGATG
BCRABL_1317	8472	7465	9383	6014	8502	7285	2342	2888	AGCTTCTTCTTCAGCCTCTC
BCRABL_2554	11270	9731	14012	6089	10636	9934	3252	3192	TTCTCCCCTGCCCTCTTCCG
BCRABL_2669	4931	4543	4339	3370	4993	3936	1402	1874	TTTCCAGGCTTCTTCCTTGT
BCRABL_2613	1726	1923	2065	982	2045	1625	756	733	GTCCAGCCCGGGCTCCAGCC
BCRABL_905	7440	6574	8987	5311	7633	6525	1586	2446	GCTGCCACCACCTCTCAGCC
BCRABL_1112	1160	1197	1359	680	1244	1103	666	545	GGAGGGCGTCCTGCAGCAAG
BCRABL_2755	12420	12172	12253	7979	13160	11296	4033	4899	TTCCCCTTGTCCCTCCCTGG
BCRABL_1341	4249	4007	4335	3785	4229	4253	1004	2150	GTCTCCCAGCATGGCCTTCA
BCRABL_2734	5027	4980	5738	3551	5275	5093	1805	2916	TGCTTGTGCCTCCTCACTCT
BCRABL_2791	6546	6576	7066	3905	7269	6216	2670	3424	GGCTTTCCTCCAGCCTTCCC
BCRABL_810	5962	5974	5987	3744	6995	5615	2462	4473	GCCCCTGCCCTTGCTGCTGA
BCRABL_3078	5826	5502	5093	4052	6513	5246	2290	1126	ATTATTCTCCAGTTTGTTGA
BCRABL_971	3836	3408	2917	3067	3706	3034	1581	567	TGGAGCCACCAGCAGCGGGT
BCRABL_2779	3308	3187	3404	2269	3772	3208	1873	1798	TCCCTGCAGAGGCTGCTGGT
BCRABL_622	8707	8027	7048	7625	8519	7536	1648	1812	CCCCAAGCCCCACCACCTAC
BCRABL_1828	1335	1104	55345	22404	1441	1092	6948	11202	GAGGACACCATGGAGGTGGA
BCRABL_1646	2257	2189	1872	1686	2185	2291	659	1617	GTGAGAGCAGTCCTAGCCAG
BCRABL_854	2615	2635	2511	1749	2527	2598	526	485	TGGAAAAGGGCTTGGAGATG
BCRABL_3077	8089	8125	8186	8992	8306	7972	2942	3014	TTATTCTCCAGTTTGTTGAT
BCRABL_904	6996	6633	8156	5666	7921	6395	3256	1268	CGCTGCCACCACCTCTCAGC
BCRABL_887	2516	2559	2905	1955	2884	2830	554	773	GGGCAGCAGCAGTGCCTCCA
BCRABL_817	9399	9447	9372	6799	10257	9130	2104	5102	ATCCCGGCTGCCCCTGCCCT
BCRABL_2173	3286	2988	3247	1732	3149	3125	1094	1007	GGCCCCAGAGCTGCCCACCA
BCRABL_1099	3439	3036	3148	1488	3231	3448	738	655	GGTGGTCAGGGTGGCTGGCA
BCRABL_2082	859	850	6568	4305	825	754	592	1150	CCCAGAAGGCTGCCCAGAGA
BCRABL_1102	8462	8141	9043	4666	9379	7928	1469	1705	CAGCCACCCTGACCACCCCT
BCRABL_1096	6855	7183	3895	3226	8465	7487	2904	1635	CACACTCCTGCCAGCCACCC
BCRABL_2170	4649	4218	4526	3691	5273	4513	1205	1530	CTTGCTGCAGGCCCCAGAGC
BCRABL_2555	15341	15652	16990	12438	18810	15071	4306	4599	TGTTCTCCCCTGCCCTCTTC
BCRABL_2597	2071	2053	3518	1507	2647	1946	1037	914	AATGAGGAAGCTGCTGATGA
BCRABL_1100	3077	2825	3228	1884	3288	2909	720	1455	GGGTGGTCAGGGTGGCTGGC
BCRABL_2585	5359	5126	5352	2833	5159	5248	1762	1612	TCTTTTTCACCAGCCTGGGG
BCRABL_2589	8135	8008	7903	5545	9873	8484	2376	3338	TCATTCTTTTTCACCAGCCT
BCRABL_1031	2528	2335	2119	1852	2946	2282	699	912	ATTTCTGCAAACTGAGCATT
BCRABL_889	2588	3079	3327	2168	2900	2764	895	715	GGAGGCACTGCTGCTGCCCA
BCRABL_2780	3949	3540	5081	2166	3961	3381	941	1021	TTCCCTGCAGAGGCTGCTGG
BCRABL_2781	2160	2407	2499	2057	2473	2004	637	526	ACCAGCAGCCTCTGCAGGGA
BCRABL_2688	3955	3764	3806	3229	4011	3550	1315	1747	CCCTGCTGCAGCTGAGCCAG
BCRABL_1050	5257	4701	4657	4121	5626	4479	2789	1479	TGGATCCTTGGCATCTTTGT
BCRABL_1098	3890	3871	2983	2884	3740	3674	709	873	TGGTCAGGGTGGCTGGCAGG
BCRABL_516	7626	7271	8695	4836	9029	8097	2505	2694	GCCCTTGCCCTCCCCTTCCA
BCRABL_2172	4250	4133	3544	3933	4756	4228	997	860	TGGTGGGCAGCTCTGGGGCC
BCRABL_2782	2023	2135	2682	1710	2350	2052	701	599	CCAGCAGCCTCTGCAGGGAA
BCRABL_2788	6929	6454	6855	3914	7524	6782	1809	2463	TCCTCCAGCCTTCCCTGCAG
BCRABL_2276	3256	3312	3071	3052	3698	3271	869	856	TGGTCTTTTTGTCTTTGGGG
BCRABL_2778	5946	5646	7117	3597	6995	6108	1152	2062	CCCACCAGCAGCCTCTGCAG
BCRABL_2772	3078	3233	2854	1761	3838	2736	1252	572	AGGCTGCTGGTGGGGGCGGC
BCRABL_122	8929	8999	8593	7708	9785	8768	3725	2706	TCATAGCTCTTCTTTTCCTT
BCRABL_2899	8424	7766	7596	8113	8790	7571	2306	2213	ACCCCCATCAGCCCAGCCCC
BCRABL_2783	4296	4036	5071	2771	4432	3948	1237	1390	GCCTTCCCTGCAGAGGCTGC
BCRABL_2774	6989	6446	9480	4600	8226	6999	1480	1802	CCGCCCCCACCAGCAGCCTC
BCRABL_2777	7564	6921	7208	4950	7715	6878	1541	1769	CCCCACCAGCAGCCTCTGCA
BCRABL_811	15481	14683	15446	11666	16560	15166	5198	4978	TGCCCCTGCCCTTGCTGCTG
BCRABL_2171	3953	4082	5197	3300	4158	3610	915	2435	TGGGCAGCTCTGGGGCCTGC
BCRABL_1647	1748	1399	2025	878	1640	1785	729	579	TGAGAGCAGTCCTAGCCAGA
BCRABL_923	10260	10087	10264	10522	11688	9113	3260	2618	ATGGTCTCGATCTGCTGACT
BCRABL_2294	6350	6041	4832	5198	6780	5721	1869	1472	GGCTGTCTTCTTCTTCTTCT
BCRABL_621	2206	2367	2316	1828	2267	2043	1214	616	GGTGGTGGGGCTTGGGGACA
BCRABL_2776	5405	5309	5412	3790	5694	4793	1270	925	CCCCCACCAGCAGCCTCTGC
BCRABL_2278	4093	4693	4760	2815	4778	4220	1487	1965	AGTTGGTCTTTTTGTCTTTG
BCRABL_2277	2911	3420	3048	2077	3419	3306	622	1629	GTTGGTCTTTTTGTCTTTGG
BCRABL_3037	5133	4463	5064	2987	5207	4064	1151	1155	TTTGCCGGCCTCCAGCACTG
BCRABL_808	2370	2401	2664	2521	2637	2140	764	514	CACCTCAGCAGCAAGGGCAG
BCRABL_2279	2580	2466	2253	1585	2555	3001	2269	1134	AAGTTGGTCTTTTTGTCTTT
BCRABL_3088	3415	2806	2920	2746	3826	3129	1258	963	CCGGGAGCTTCAGATCTGCC
BCRABL_2813	1889	1855	2376	1220	2037	2081	737	505	CAGGAGGCTGCCGGGGAGGC
BCRABL_1183	1287	1430	1083	836	1060	1300	525	1021	TGGAGCTGGTGGAGGGGGCC
BCRABL_2291	2412	2531	2604	1826	3055	2698	926	889	TTCTTCTTCTTCTTGATCAA
BCRABL_805	5023	4822	3601	3665	6039	4711	2245	1229	TGCCCTTGCTGCTGAGGTGG
BCRABL_812	4030	4104	4236	3220	4308	3388	1224	1201	TCAGCAGCAAGGGCAGGGGC
BCRABL_903	1931	1755	2358	924	1882	1399	510	947	GGCTGAGAGGTGGTGGCAGC
BCRABL_813	8527	8422	8482	5365	10148	8595	2397	2709	GCTGCCCCTGCCCTTGCTGC
BCRABL_1396	3436	2870	2688	1865	3596	3181	823	1007	TTCTGAAACACTTCTTCTGC
BCRABL_924	4033	3659	5487	2600	4705	3929	796	1112	AGAAGATGGTCTCGATCTGC
BCRABL_3119	9692	10558	10597	8587	10731	9613	2726	3074	CTTCAGCAAGCTCCTCAGTT
BCRABL_2375	4739	4162	6291	2766	4512	4580	1319	970	TGGGCTTTGGGGACTTGGCT
BCRABL_2773	1439	1560	1660	943	1556	1506	489	512	GAGGCTGCTGGTGGGGGCGG
BCRABL_1181	2868	2225	2211	1358	2359	2142	567	701	CATGGTGGAGCTGGTGGAGG
BCRABL_2767	5501	5192	5079	4106	5424	5193	1026	1134	CCTGCCCCGCCGCCCCCACC
BCRABL_797	6436	6063	6591	4898	6702	5475	1549	3231	CCTCCTCATCGCCCCACCTC
Control_AAVS1_2	2977	2596	2666	2535	2544	2168	2448	1020	AGAGAGTAGGTCGAAGGGGA
Control_AAVS1_6	2646	2450	3560	2935	2904	2294	879	657	AACTGACGCACGGAGGAACA
Control_AAVS1_21	2603	2260	2897	1936	2889	2199	848	652	TTGAAGCGGCTCCAATTCGG
Control_AAVS1_25	2505	2169	2566	1884	2466	2307	533	847	CGGAAGAGAGTAGGTCGAAG
Control_AAVS1_28	2443	2326	2683	1685	2280	2551	554	899	CATTGGAGTCGCTTTAACTG
Control_AAVS1_30	2515	2831	3474	1523	2918	2479	654	1038	AAGGTTTGCTTACGATGGAG
Control_AAVS1_35	3993	4648	3698	3750	4788	3603	1552	1541	ACCACCCCACTTCCGAATTG
Control_AAVS1_36	1337	1273	1571	523	2109	1282	551	517	CAGTTAAAGCGACTCCAATG
Control_AAVS1_54	1659	1528	2018	841	1356	1443	479	772	CCCCTTTACCCGGTGCTACA
Control_AAVS1_55	2852	2602	2799	1673	2800	2745	508	749	TTAAAGCGACTCCAATGCGG
Control_AAVS1_60	3426	2974	3948	2550	3478	2631	615	672	ATTGGAGTCGCTTTAACTGG
Control_AAVS1_66	2494	2626	2496	1843	2504	3162	556	578	ACGGGGCGGATCGAGACTGG
Control_AAVS1_72	1776	1741	2432	1214	1873	1629	492	3337	CCAGTTAAAGCGACTCCAAT
Control_AAVS1_76	4585	3973	4867	2814	4521	3751	2371	990	ACTGACGCACGGAGGAACAA
Control_CCR5_0	2164	1919	2529	1344	2270	1639	1420	585	ATGCTGCACGAATACCTCCC
Control_CCR5_3	2948	2706	2400	1611	3493	2946	934	843	ATCCTCATATGCTGCACGAA
Control_CCR5_6	2218	1959	3083	2711	2315	1862	667	598	CATCCTCATATGCTGCACGA
Control_CCR5_7	1460	1579	1548	1825	1924	1703	532	1612	GAGGTATTCGTGCAGCATAT
Control_CCR5_10	3221	2555	2028	1560	2489	2358	805	617	GAGTCCGTGTCACAAGCCCA
Control_CCR5_11	4396	3568	4354	3237	4603	3770	2896	932	ACATCGGAGCCCTGCCAAAA
Control_CCR5_16	4143	3792	3527	2750	3703	3559	1339	1772	ACACGAGGTATGAGGTCTAG
Control_CCR5_23	2111	1933	3358	1107	2065	1816	1556	500	ATTTAACCGTCAATAGGCAA
Control_CCR5_26	2579	2451	2556	1640	2946	2211	501	656	CTGAGACATCCGTTCCCCTA
Control_CCR5_29	977	863	793	808	1028	937	922	508	TATGCTGCACGAATACCTCC
Control_CCR5_32	1595	1500	1483	1083	1487	1575	526	568	ATTACTGGCTTGCTCATAGT
Control_CCR5_35	1535	1390	1975	1387	1726	1395	930	682	TGGGCTTGTGACACGGACTC
Control_CCR5_36	2243	2235	5943	1997	2520	1987	631	3742	GGAGGTATTCGTGCAGCATA
Control_CCR5_37	2705	2487	3038	1876	3020	2916	908	3048	ACCCGTGAGCCCATAGTTAA
Control_CCR5_38	2676	2893	2266	3133	3498	2048	2040	715	CACCCGTGAGCCCATAGTTA
Control_CCR5_43	3244	3027	3156	2762	3082	2969	677	1410	ACTATGAGCAAGCCAGTAAT
Control_CCR5_49	993	864	1153	643	890	841	693	766	TTCCCATCCTTACGAATACC
Control_CCR5_53	2081	2531	2245	1221	2460	2265	758	580	AGTGGATCGGGTGTAAACTG
Control_CCR5_55	2023	2262	1617	1927	2238	2360	915	682	CTATGAGCAAGCCAGTAATA
Control_CCR5_62	1981	1785	2695	940	2008	2256	952	745	CATTGCTCCGTCTAAGTCAT
Control_CCR5_63	2683	2509	3737	2524	2778	2219	640	1233	ATTGCTCCGTCTAAGTCATG
Control_CCR5_64	4491	3912	4567	3686	3915	4007	1046	1103	AGACATCCGTTCCCCTACAA
Control_CCR5_77	1991	1701	2880	1481	2239	1787	526	599	CTCTGAATATGAACGGTGAG
Control_CCR5_79	2569	2553	3683	3036	2692	2656	1451	687	ATGCTCACCGTTCATATTCA
Control_CCR5_81	2484	2438	2369	1752	2463	2210	939	696	TAGGGGAACGGATGTCTCAG
Control_CCR5_83	1328	1413	1025	804	1571	1393	575	850	CTCACCGTTCATATTCAGAG
Control_CCR5_85	2153	1906	1837	1447	2577	2048	588	1208	ATGACTTAGACGGAGCAATG
Control_CCR5_87	1587	1742	1229	1090	2131	1660	827	791	TAGACCTCATACCTCGTGTA
Control_CCR5_90	2159	2095	2413	1803	2510	2000	846	627	TACACGAGGTATGAGGTCTA
Control_CCR5_92	1875	1688	3285	823	1591	1694	719	1024	GTGGATCGGGTGTAAACTGA
Control_NT_3	3266	2800	3651	2059	3298	2834	1393	717	GATGCCGACCGACCTCTTAA
Control_NT_4	2242	2404	1583	2848	2504	2395	490	669	AACTCGGACTTAGCAACGGT
Control_NT_5	2890	2569	2598	2603	3170	2309	731	977	ATGCTACGTCTACATAGTCT
Control_NT_9	1728	1681	1494	1084	1934	1565	491	759	GCGTGTCGAGGATGGCATTA
Control_NT_11	2536	2088	2423	1301	2428	2109	574	524	ACCCTTGATGATCCCGCACT
Control_NT_22	2447	2041	2172	1208	2677	1939	739	551	AGGTCGCCATTTAGTCCAAG
Control_NT_26	3125	2854	2453	2212	2939	2532	931	740	GATATACTAGCACGCTAACC
Control_NT_30	3042	3283	4586	2432	3355	2730	1501	774	ACTAGCACGAACTTAATGGA
Control_NT_33	2438	2616	2162	2172	3027	2664	734	782	ATTGCTCGTGTTAAACCATA
Control_NT_35	1526	1208	1399	1569	1899	1388	663	491	CCAGACGATCTATTAATGGA
Control_NT_38	4418	3787	4294	3602	4642	4093	1497	1318	AAACAACTTACACCGAATCA
Control_NT_46	2974	2798	2564	2524	3275	3056	1615	1089	AGATTTACCCTCCGAAAAAA
Control_NT_49	2071	2056	2381	1456	2195	1953	584	964	ATGCAGTCTCCGTCCATGAG
Control_NT_54	2000	1593	1765	1935	2015	1783	774	543	TCCGGTCCATTAACATTAGT
Control_NT_63	2479	2299	2951	1650	3291	2517	553	507	AAGCTTTCGATAATATGGCA
Control_NT_67	3164	2950	3833	2687	3449	2974	930	813	ATAGCTATTAAGGACGGTGA
Control_NT_69	2686	2493	2416	1700	3086	2413	911	1005	TGAAATTACGCTCAGAATTA
Control_NT_72	3073	2939	3419	1878	3553	2599	818	1188	ATTATCGCATTGGGTTACTG
Control_NT_75	2366	2799	3760	2576	2517	2063	972	2409	ATTCATCGCATTGACGTATG
Control_NT_78	1670	1565	1640	838	1678	1021	4004	505	ATACATATAGTGCGACGGTG
Control_NT_79	2234	2329	1880	1952	1960	2148	633	637	ATCATATACTTGCGGCACCA
Control_NT_82	2540	2517	3015	2746	3049	2820	695	749	AAGAATTGGGTAAACGCTTA
Control_NT_87	3367	2937	2715	3663	3831	2549	615	1114	AAGATTCGTCTACCTAATTG
Control_NT_94	2828	2845	2944	1963	3579	3274	4361	951	TTGCTTCCGGTGTGATGTTA
Control_NT_107	2461	1785	2907	1541	2211	2202	570	536	GGTAAGCGACAGTACAACCT
Control_NT_111	1965	1808	1859	1079	2154	1729	524	517	AGTATACATAACTACGCTCT
Control_NT_112	2314	2153	2143	1383	2381	1787	745	555	TTATCCACGCCATATAGATA
Control_NT_114	1629	1733	1537	895	1760	1758	484	492	TTGCTATACCCTTCGGATTA
Control_NT_115	1251	1116	2129	1003	1711	1125	5632	537	TAAGATCGAACGTGTATTAA
Control_NT_116	2837	2456	2699	2050	2591	2313	697	603	GAAGACGAGGATCCGATTAG
Control_NT_131	1944	2058	1878	1130	2110	2019	587	516	CACGCAAATATGATCGATAG
Control_NT_134	3923	3594	3351	3505	4153	3478	778	1462	ATGAAAGCCGCAACTGTTTA
Control_NT_137	4619	3933	5408	2230	4354	4228	810	1102	AAGAAGTCTCGTGTATCCTA
Control_NT_139	1555	1506	2539	1089	1672	1501	624	731	GCGGTTGTATTCTGCCCTCA
Control_NT_155	1006	948	1461	635	1007	1476	782	806	TATTGGTCGAGTTATTATGT
Control_NT_157	2441	2209	2366	1864	2465	2440	805	671	ATGCTCACTGGGTATTGCGA
Control_NT_159	2319	2304	3034	3119	2439	2288	957	1073	ACCTATTAGATACGTACTAG
Control_NT_162	2421	2032	4544	1634	2735	2177	965	1055	ACCTATCGATCTTTTGTGGA
Control_NT_165	2326	2039	2690	1701	2400	2342	1011	937	ACACATATAGCAACCCCGAG
Control_NT_166	2647	2246	2534	2189	2895	2586	782	1047	AAGGCCCGTTTATGTAAGTA
Control_NT_168	2502	2574	3654	4615	3744	2757	626	721	AAACGCCGTGAAAAGTGACA
Control_NT_169	2316	2551	2198	1846	2580	2280	1073	1522	TAGCTATCCACGAACGTTAG
Control_NT_171	3292	3201	4572	1873	3970	2651	726	1020	ACGCTGTATCGAGAAGGTTG
Control_NT_175	1843	1867	2207	1306	2385	1696	587	556	AATGCGTTCAGTACTCAATA
Control_NT_181	2133	2094	3294	1727	2072	1981	2225	910	GGCAATCCGAGACCATGTGA
Control_NT_182	3080	2827	3731	2852	3329	2787	907	939	TTCTACGTCAGTTTAACAGA
Control_NT_185	2632	2457	2320	2680	2721	2000	542	1131	ACTACGGGTCAACTTAGGCG
Control_NT_186	2058	2228	2300	1710	2092	2054	787	1396	AACGCTTCCCAACGATCTAT
Control_NT_187	2532	2348	2961	1796	3076	2322	1246	926	ACCTTCGCGCTAGTACAATT
Control_NT_189	1364	1272	1338	1049	1260	1180	481	615	AATTGACATGGTACGACAAC
Control_NT_199	1376	1474	1638	1011	1337	1388	598	804	GGAAACGCCTACTAGATCCT
Control_NT_205	2967	2957	2237	2244	2785	2751	786	1136	ATCGTCGGATATAAGCACTA
Control_NT_206	1846	1969	1974	1457	2064	2004	573	518	GGTCTTCATATGCCCGTACA
Control_NT_208	2796	2528	2631	1763	2817	2505	963	961	GATAGCATTATTCCGAACAA
Control_NT_212	2553	2286	4051	1831	2800	2119	5066	598	TAAATGGTCCGACGTAGCAA
Control_NT_215	1845	1577	1305	1873	1986	1726	869	1277	ACCCCTAAACACGTTCTTGG
Control_NT_216	2728	2670	1922	2153	2621	2227	548	1672	ATGTACACCGGTATTGAACT
Control_NT_217	1966	2088	1968	1471	2067	2185	524	575	CTTGAGCGGACAAAGGTTCA
Control_NT_218	2532	2667	3561	2273	3023	2565	669	882	ACCAACTTACACGCCTTAGA
Control_NT_222	3339	2873	4892	1770	3261	2724	835	630	AATATCGCCATTACAACTTA
Control_NT_224	2701	3004	4303	3791	3062	2931	498	536	AAACGAACCGAACTATTATA
Control_NT_226	4659	4474	4298	3809	4469	3822	2385	1617	AGAAAAGCCGGGTCAATCAA
Control_NT_229	3362	3358	4006	2789	3655	3073	1208	1882	ACATACGTAGCATCATCTTT
Control_NT_235	1775	1570	1597	1850	1630	1463	482	552	TTATGATTAGGGTCGCACTA
Control_NT_239	1592	1597	2678	1581	1893	1667	1644	786	TTACTATGCTTCCGACGTAA
Control_NT_258	1720	1578	1482	1207	1899	1526	763	779	GTTGATCGCACGAAAATTTG
Control_NT_259	2206	2237	2363	1359	2500	2080	614	631	ACAGACGCTTATTATGAACA
Control_NT_266	2487	2525	4297	1702	2956	2178	1135	751	ATGTTTGGTCCGAGTGTAGA
Control_NT_269	1816	2095	1277	1113	2367	2029	555	664	GGAGACTCTAGTTCGCGTTA
Control_NT_270	2195	2139	4065	1334	2376	2047	3076	764	ACATATCGTAATTAGGTCTA
Control_NT_280	1834	1775	1800	1180	2061	1804	573	637	GTTATACGCACTTTGTCACA
Control_NT_281	2369	2880	3242	1544	3057	2751	609	756	TTGAACCCGCCTCCTTATTA
Control_NT_286	2334	2001	3382	2131	2562	2227	1495	501	ACTTTATTTTCCGCACGAAT
Control_NT_292	2182	2129	2215	1454	2108	1677	620	683	GTAGATCCGATCCTAACAAT
Control_NT_300	2513	2158	4064	1630	3109	1931	672	687	ACGTTAGAACTTCCGTCGTA
Control_NT_304	1828	1950	2328	1803	2164	2039	810	1004	AATCCCGTTTTAAACTGACC
Control_NT_305	2801	3009	4881	2370	3589	2566	692	811	ACTCGCTACATCATACTATA
Control_NT_310	2047	1916	1694	1033	1982	1774	485	511	TGAGTACTAACGTAACTGAA
Control_NT_313	1874	1755	1981	1205	1803	1429	933	829	CTAAAGTCGGGGGCATCTAA
Control_NT_314	1697	1613	1900	1602	1707	1646	603	562	AAAAATAGACGAGCGAGCAT
Control_NT_317	2174	2162	1874	1157	2421	2292	974	539	TTGGTCGAGAAGGTTTATGG
Control_NT_318	1224	1280	1145	1320	1287	1234	622	487	TGATACCGCTTTTAAGTAAA
Control_NT_319	4318	3362	4609	2105	4534	4456	1286	4063	ACGACGCAGATTAAAAGAGA
Control_NT_320	1443	1685	1170	1000	1544	1426	475	499	GTCAGAACGTTACTAAGGCA
Control_NT_330	2929	2842	2900	3032	3371	2678	724	1129	ATTTCTAATTATTCGGCTCA
Control_NT_335	2053	1878	2114	1146	2200	1590	544	848	TTATTATCGGTATAGCATCT
Control_NT_337	1959	2011	2273	1394	2233	1803	476	774	CATACGAATTCCCGCCCATA
Control_NT_341	2631	2497	2418	1716	2790	2258	622	1819	ACTCGCGACTTTGTATAGTG
Control_NT_343	2269	2380	3552	1686	2436	2193	1278	755	AGTTAACGCTAAGTACCTTA
Control_NT_345	2983	2531	3445	1968	2677	2463	715	514	AGCCTCTCATCGTCCGAAAT
Control_NT_353	2004	1726	1496	2313	1913	1917	1044	1535	GCAGTGAGAGCGATGTGTTG
Control_NT_357	2387	2270	2571	2288	2188	2389	553	819	GATAGCACGAGGATAATTGG
Control_NT_363	1879	2004	8760	1350	2347	2126	494	733	ATAATTCGTCACGCTGCCCT
Control_NT_366	3407	3194	3021	1799	3081	2940	809	907	ACTAAAGTGGCGACCTATTA
Control_NT_368	1833	2033	2106	1691	2359	2172	1612	526	CAGTTATTTCGCAATACTCA
Control_NT_370	1861	1798	1478	1121	1912	1954	1239	696	ATTACGGATCGAAACTCATG
Control_NT_371	3106	3596	6095	2356	3748	3156	901	1801	ACATCATCACGAGCGTAGAT
Control_NT_373	1867	1818	1552	1329	1963	1561	1012	586	CTATCTCGGGCCAAGTTGAT
Control_NT_381	2794	2321	2148	2159	3246	2589	661	494	ATCGTGTCGCAATATCATTG
Control_NT_382	4662	5429	3751	5722	4867	4581	947	1837	AGACCAAGAATTCGGACGCG
Control_NT_383	2009	2315	4148	1533	2369	1888	523	666	GGGTAGCTCGGATCAACTAT
Control_NT_386	2174	1732	1658	1789	2106	1735	601	912	TTGAATAAGCGCCATAGTCG
Control_NT_388	1700	1789	1524	1480	1712	1631	798	609	AAAACGCTTCTAGGTTCACT
Control_NT_391	2215	2082	1716	1345	1953	1738	647	630	CTTCGTTCCATCCGTAAGCA
Control_NT_396	1995	1881	2156	1303	1817	1902	526	529	ATACATATCGATTATTAGCA
Control_NT_400	3478	3615	3578	4825	3948	3358	741	1004	ATGAGCGATCAAAGTTCTAA
Control_NT_404	2209	2369	3821	1869	2860	2417	1941	810	ACAGATACGCTACTTTCACG
Control_NT_407	2922	2924	3232	4592	3321	2639	1435	764	AAAGGATTAGCGTCGATCAA
Control_NT_412	1557	1587	1798	1129	1471	1556	2511	809	AACTCGCTGGCCCGTATAGT
Control_NT_420	2412	2017	4296	1994	2831	2196	679	1057	CTAATACGCCGTAGTTATTG
Control_NT_429	1302	1274	1419	1295	1235	1182	491	728	AACTAAGAAACCGTACACCT
Control_NT_432	2070	2107	1551	1272	2455	1869	627	948	GTAATCTTAGACTACGCATG
Control_NT_436	2129	2129	1835	1505	1905	1997	604	711	TTGATGACCGTGCTCCATAA
Control_NT_444	2007	2214	1523	2270	2544	2168	745	523	ATCTGTAATCCGTTAGTATA
Control_NT_445	2412	2133	1960	2440	2478	2151	542	841	CAGGTTCGGCTGTATTTCCA
Control_NT_447	1598	1773	1978	1614	1854	1481	647	878	TGCGATGGTAAGGTATTCTA
Control_NT_448	2854	2737	4869	2046	3022	2956	1129	1922	ATTCCGGCTGATTCATCTTA
Control_NT_450	2837	2039	1996	2372	2437	2456	821	487	ATAACAACTACGGGCTATTT
Control_NT_453	2104	1812	3236	1542	2136	1911	501	689	TAGTACGTCATAAGCTAAAA
Control_NT_454	2862	2486	2175	1845	2868	2616	995	967	AGACATTTGCGTTCGTGTTT
Control_NT_458	2266	2258	2400	2197	2827	2223	1927	722	CAAACATTATCGAAACTCAA
Control_NT_460	2404	2152	2362	1369	2550	2355	613	611	GATTAACGACGATCTTGGTG
Control_NT_462	3322	3006	2759	1798	3331	2741	804	1095	ATTCGCCTACATATTGTCAG
Control_NT_467	2117	2226	1710	1612	2382	1906	528	627	AAACCTATCCCCCGAATTGT
Control_NT_469	2263	2259	1815	2350	1943	1539	1096	539	GACCTCCTCGCGACTTCACA
Control_NT_471	2548	2533	2809	3056	2906	2322	1025	486	AGATGATCGCGGTGTGTCGG
Control_NT_476	2122	2417	2463	1895	2301	2128	712	856	ATGGCTTATCGTTAACTATT
Control_NT_483	3105	3038	2829	2794	3309	2514	1187	588	AGAGACTCCTTATACCCGTA
Control_NT_488	3311	3063	3466	1974	3918	2864	995	1222	ATTCCGGATGCTTAAGGTAG
Control_NT_489	1263	1226	1591	1437	1631	1228	632	507	ATTAGTAAGACTTCGCAGCC
Control_NT_494	2428	2305	3415	1989	2927	2635	595	897	AACACAACCGTTTAATCTGA
Control_NT_497	3164	3257	2613	2272	3146	3013	1021	815	AAATGGGGCACGTACTAATG
Control_NT_499	1845	1911	1714	941	1844	1742	528	2058	TATCCGAAAGCAACTTGTCA
Control_NT_505	2668	2180	3062	1131	3092	2095	823	649	ATCGTCAGAGTAACCCGGTA
Control_NT_508	1442	1384	1603	1325	1365	1672	911	604	CACCGCATATAAGTCCCTCT
Control_NT_511	2838	3013	2514	3939	3123	2684	965	802	AATAAAAGGACGGATTGTAG
Control_NT_513	1370	1294	1762	932	1383	1313	790	535	GGGGTCGAGTGATTTCTATA
Control_NT_517	2125	1949	2563	1439	2312	1776	479	615	GTTGCCGACCCATTAGTAAA
Control_NT_518	1545	1409	1723	1327	1560	1370	482	763	CCGGACCTGATTCGACATTG
Control_NT_519	2004	1666	2608	821	1821	1786	516	802	GACGTCCGTTACTAATTGAT
Control_NT_520	1577	1543	2099	1737	2457	1721	542	723	ATGCACCAGTCTCGAAAATT
Control_NT_528	1845	1619	1825	1141	1866	1807	493	536	TAGGTGGGTTAGGTCGTATA
Control_NT_530	3968	3339	4073	2491	4117	3300	1399	1414	ACCTTGCGTTATTTCACACA
Control_NT_536	3668	3765	3403	3064	4185	3756	1449	1505	AGACTGAGCAACGGATGATA
Control_NT_542	1780	1922	1874	2136	2225	1839	578	1380	AACTCGGATATAGTGCTTGG
Control_NT_544	2552	2584	2739	1544	2641	2873	737	2270	CTAACTACTTCCACGAAATG
Control_NT_546	2162	1715	3089	1591	2624	2055	517	731	ACAATTTCGCACAATAATAC
Control_NT_549	1423	1696	1760	1013	2096	1800	573	476	ACCCAGTTCGTACAGAGTGT
Control_NT_558	3734	2884	3806	2367	4357	3503	1348	973	ACGGGGCTTGATCACATTAA
Control_NT_561	3487	3562	2976	4358	4019	2786	1370	2997	ATTTATACCGACTACATCAA
Control_NT_562	2829	2352	3362	1284	2710	2460	627	559	AACAGTGGAGGTGCGGTAAT
Control_NT_563	2118	1979	2670	1387	2687	1724	747	482	AGTTATCCGTAATGCCCGTG
BCR2_0	3834	3552	3271	2100	3915	3304	1126	1264	CAGGACTGCTCTCACTCTCA
BCR2_1	2735	3006	3842	2500	3586	3099	680	762	GACCCGGAGCTTTTCACCTG
BCR2_2	5634	5112	3477	2872	6491	5079	1932	1086	CAGGACCACGCCCTTGGTGA
BCR2_4	3683	3912	4424	2025	4340	3525	889	1495	AGGCGCCCTCGCCATCGTTG
BCR2_6	6914	6284	6739	7036	7425	6248	1642	1871	CAGTCAGGGGTCAGGTGTCA
BCR2_7	3206	4019	3256	2633	3769	3145	697	1031	GGGTCCCCTACCTTGCCATC
BCR2_8	5004	5034	4600	4834	6200	5682	1307	1731	CTTTGTCGTTGACCTTCACC
BCR2_9	4769	4589	4501	3049	5308	4569	1637	838	CAGATCTGGCCCAACGATGG
BCR2_10	4142	4018	2620	2245	4544	3601	1025	1215	GTGAGTGACGATGTGGCCCC
BCR2_13	7547	7070	7085	6954	8006	6960	1625	2175	ATGATTCTTAGAAGTGGAAA
BCR2_14	2295	2644	2492	2115	3265	3135	1615	510	CGCCGTGCTGGGACTTTTTG
BCR2_15	4429	3610	4225	2220	4403	3410	964	773	CTGCTGAGGTGGGGCGATGA
BCR2_16	2863	2802	3560	2635	3213	2850	974	715	CTGGCCGTCCATCTCCCGGA
BCR2_17	2823	3191	3228	1568	3003	2376	644	493	CGGGCCTGACACCTGACCCC
BCR2_18	2629	2678	2325	1759	2818	2602	877	982	GTCGGGGGCATGATGGAAGG
BCR2_19	4940	4183	4757	2229	5102	4278	874	1387	AAATCCTCCTCACCAGCAGC
BCR2_20	2999	2550	2539	1452	2781	2398	886	638	CTGCTTCTGATGGCAAGGTA
BCR2_21	4724	4033	1983	1673	4696	4228	1139	800	GGTAGCAGCAGTCAGGGGTC
BCR2_26	7539	7057	7575	5835	8186	7692	2899	3626	TCTGTCCCTGTATGATTCTT
BCR2_27	2929	3382	3712	1716	2891	2710	515	655	CGGACACGACAACCGGGCAG
BCR2_28	5761	4942	6676	5353	5239	5237	1314	1960	CTCCTCATTGATGCTGGACA
BCR2_30	2237	2046	2072	1915	2431	2660	565	847	CTTGGCTCCAGCATGGGCTG
BCR2_33	3692	3491	4342	2333	4090	3086	797	572	CTGCAGAAGGAAAAAAACGA
BCR2_37	4497	4499	3788	2939	3775	4207	1437	997	GGTTGGCAGTGGAATCCCTC
BCR2_40	5714	5489	3930	2461	5702	5211	1566	1087	CTTGTTGTAGGCCAGGCTCT
BCR2_41	2349	2551	1789	1345	2127	2164	571	654	TGCTGAAAGAAAACCGAAAG
BCR2_43	3070	2863	2228	1656	3249	2939	870	1015	CATTTGCAGTCATACTGCTG
BCR2_44	3283	3618	3806	2233	3782	4201	1462	1166	TTCCAGCTTCTTCCTTGTGG
BCR2_45	4868	5312	5374	3713	5543	4612	1701	1487	TCCGCCTCCTGCGTTCCCCA
BCR2_46	4134	4138	4923	3040	4281	4329	1537	1419	GGGTTTCATCTGTCCAGGTT
BCR2_47	2528	2692	2495	2224	3310	2778	978	499	ATGACGGTGAAGAAGGGAGA
BCR2_48	3249	3155	2122	2123	3364	3425	653	791	AGAGGATCTGAAACGCAAGG
BCR2_50	3550	3270	1705	1736	3649	3449	793	570	GGGCTTCTGGAAGAGAAAGG
BCR2_51	2995	2665	2915	2405	2678	2453	1080	959	TTCAGATCCTCTGGACCATG
BCR2_52	5715	5301	7130	3741	5204	5114	1117	1704	ATGATGGAAGGGGAGGGCAA
BCR2_53	4526	4478	4267	2356	5331	4796	939	2959	CAGCTCCACGGATGTCAGGG
BCR2_54	7580	7674	8235	6612	7918	7852	2452	1978	TCCTCGTTGTCTTGTTGGCA
BCR2_55	6354	5646	6602	4300	6864	5752	1867	8309	CTTTTGTGCCCTCCAAATGT
BCR2_56	3900	3612	4999	2146	4340	3515	2609	1508	CATGGACTGCCGTCGGGGTG
BCR2_59	5170	4983	3707	3680	5604	4615	1341	1494	CGGCCGGGGAGGCAGTCCTG
BCR2_61	7216	7236	7543	5175	7561	6824	1670	2378	CTGGCGTGATGTAGTTGCTT
BCR2_62	6105	4783	4431	2176	6097	5819	1015	1086	CCTGGAGGCACTGCTGCTGG
BCR2_63	2208	2005	2007	1479	2268	1805	647	813	CTTACCCGGAGAACCCTCGC
BCR2_64	3490	3559	5020	8404	4107	3671	1004	1999	CACTTTGAAGAAGATGGTCT
BCR2_65	3503	3630	4055	5146	3983	3618	1315	669	CGCCACGTCTTCCTGTTCAC
BCR2_66	3824	4257	3817	2526	4530	3936	1129	1050	CTCGTTGTCTTGTTGGCAGG
BCR2_67	5555	5169	5209	6029	5420	5091	1326	1926	AGTCCAGCTCACTCTGCAGG
BCR2_71	3487	3493	2710	2574	3604	3100	1215	2750	GTTTTGCTGGGGATGGGGAG
BCR2_72	2383	2226	2509	1744	2643	2651	1016	747	CGCTGGCGATCCGCTCTGGA
BCR2_73	4263	3698	5064	3428	4223	3483	1152	941	CTCCCCTACCAGGCAGTTTC
BCR2_74	4849	4532	4472	2907	4657	4745	771	1570	CGACCAAGAACTCTCTGGAA
BCR2_77	3534	3772	3550	4108	3934	3305	932	812	CAGGGGTCAGGTGTCAGGCC
BCR2_78	4487	4844	4240	3831	5150	4434	1527	1200	AGGAATCCAGTATCTCAGAC
BCR2_79	4719	4704	5240	4026	5223	4167	962	1376	CGGAATGCTGTGGACAGTCT
BCR2_81	3040	2972	2431	1113	3178	3554	554	921	CTAGAGATGGCGAGGCACAG
BCR2_82	5647	5852	6262	5792	5874	5408	1562	2200	CGGTGCTCTCCCTTCTTCAC
BCR2_83	8806	8110	10542	7801	8616	7502	2029	3723	CTCATAGTCAGAGGAGATCA
BCR2_84	4090	4329	5089	2827	4790	3907	2182	2258	ACGTCGGGGGCATGATGGAA
BCR2_85	2370	2342	2360	2527	2652	1963	1036	846	CTCCTCGCCGGTGGCTAGGC
BCR2_86	7080	6791	6327	5735	8263	5958	2423	1910	CAAGTTGGTCTTTTTGTCTT
BCR2_89	3702	3447	3871	2482	4217	3515	855	1165	CGCTGCTCCTCTGCCCGGTC
BCR2_94	4826	4314	5356	3756	4718	4488	1044	2587	ACGTCTGGGGTAAGGGCTGC
BCR2_95	5234	4699	4778	3783	5447	4774	1685	1855	CAAGTGGTTCTCCCCTACCA
BCR2_96	3255	2830	3043	2374	2818	3148	580	734	CACAGCATCAACCAGACTCG
BCR2_97	2262	2259	2134	1231	2431	2288	617	649	AACGTGGAGGGAACGGGGGC
BCR2_98	5095	5227	6039	5092	6447	4911	1454	1737	CTCATTGGAGCTGCAGTCCG
BCR2_99	2647	2699	1828	1331	3622	3194	1130	557	AGGTAGGGGACCCTTGGCAG
BCR2_100	5276	4769	5222	2814	5252	4712	1102	1255	CTGCATGGCCTGGCTGCCCA
BCR2_102	7594	7690	8256	6679	9146	6794	2441	2187	ATTTCTCCTGCAGAGTGAGC
BCR2_103	3466	3463	3390	2836	3473	3414	516	649	TCGCAGAGCCCGAGCCAGGA
BCR2_105	3320	3210	3886	3042	4070	2683	1878	804	CATCAGCTCCCTGGGCAGCC
BCR2_106	2649	2281	2206	1498	3276	2320	742	666	TGCATGGCCTGGCTGCCCAG
BCR2_107	3907	4113	4119	4187	4460	4517	844	1397	CGTCGATCAGGTTGTCCTTC
BCR2_108	2812	2919	3199	2607	3080	3086	478	791	GGCAGATCTGGCCCAACGAT
BCR2_112	5051	4958	4626	2568	5843	4900	920	2239	CTGGGACAGGTCAATTCCCG
BCR2_114	7440	7399	8022	4731	9561	7130	1567	3347	CAGTTCATCCACCATCTGGA
BCR2_115	2379	2156	2593	2040	2502	2127	619	1566	AAAGCAGGCTCAGGTGCACC
BCR2_116	4854	5270	4784	4046	6021	5128	1287	1549	CAGTGGGCTTGTTGCGCTTT
BCR2_119	4787	5113	5097	3553	5445	5008	1842	1965	CGGCTTTCAAAGGCTTCATG
BCR2_120	2156	2489	1917	2597	2047	1854	2739	486	TGGTCCCCTGCCAGGGCCGA
BCR2_122	5030	4867	4524	3843	6251	4304	1871	1249	TTCCCTGTGCCTGCAGCACC
BCR2_123	2289	2119	3036	1807	2858	2247	626	884	CAACTCGGCGTCCTCGTAGT
BCR2_125	1443	1416	1129	791	1954	1295	1185	616	CCGCTGAGTATCTGCTGAGC
BCR2_126	3131	3086	4413	1936	3668	3167	1580	718	CTGCGAGGGAGAGCGGCTTT
BCR2_127	6848	6175	7450	4847	8137	6655	1966	3635	CTTTGTTGCTTCTGGCTCTC
BCR2_130	4566	4289	2828	1462	4820	4558	600	911	GCAGAGGTAGCAGCAGTCAG
BCR2_131	4444	4084	3229	1806	4677	4158	1823	1423	ACTAAAGGTAAAAGGGTTGT
BCR2_133	2946	2738	2093	1445	3426	3371	522	538	GCAGAGCGGAGGGTGAGTGA
BCR2_135	5014	4725	6900	3272	5002	4596	1135	1912	CTGGTGGCTCCACTGCTGCA
BCR2_136	4738	4167	4487	3338	5114	4730	2251	1266	CGGCTGAGAGGTGGTGGCAG
BCR2_137	5486	4357	6754	2348	6404	5416	1825	1892	AAACTTCATCCACAGGTAGG
BCR2_138	9617	8543	9514	5014	9090	8301	2810	3161	AAAACTTCATCCACAGGTAG
BCR2_140	8018	8269	8960	6177	9811	8171	3055	2923	GGCTGTTCCCTGTTTCCTTC
BCR2_141	5911	5561	4930	4317	6445	5762	4388	2138	GACTTGGGTTTCATCTGTCC
BCR2_142	7293	7457	9344	5751	8860	7328	4446	2388	CTCTCTCTGGATGTCATTCT
BCR2_144	2838	3119	2897	3495	4745	2604	948	1448	AAGGCGCCCTCGCCATCGTT
BCR2_145	2602	2750	1880	1821	2799	2413	623	983	CAGCATTTGGAGTATTGCTT
BCR2_146	3185	3291	2979	4089	3233	3486	1005	1009	CGTGCGTTCCATCTCCCACT
BCR2_147	5451	5320	4301	3955	5228	5115	1137	1564	CTCGTACACCTCCCCGTACT
BCR2_151	3006	3338	4701	2869	3593	2748	930	732	CTCGGTGCTGTCCAGGACCA
BCR2_152	2188	1659	1998	1052	1802	1744	541	475	CTCCATGCGCGGGGGCTCTG
BCR2_153	3315	3314	1846	1305	3693	3184	1115	741	CCACAAGGAGTTCTATGATG
BCR2_154	4960	4265	4878	3747	4884	4473	1821	1634	ATAGAACTCCTTGTGGATCT
BCR2_155	4314	3828	4571	2818	4136	3804	1062	796	TGAAGTCCTGAGTGGCCGCT
BCR2_157	3429	3322	3486	1269	3650	3149	1122	672	CTGCAGCAAGGGGTGGTCAG
BCR2_158	6038	5773	6246	3715	6612	5235	1563	1276	CTCTGCACGCTCATAGTCAG
BCR2_161	3504	3579	3378	2123	3310	3043	582	820	CTGGTGGGGGCGGCGGGGCA
BCR2_164	4251	4360	2449	1590	4957	4015	689	1463	AAGGCTTCATGGGCTGGAAG
BCR2_165	4228	3730	4401	1889	4195	3804	1043	927	CACTCTGCACGCTCATAGTC
BCR2_166	5733	5676	4867	3467	6299	5796	1546	1807	CACGCCTCCGCGAAGCCCAC
BCR2_167	2864	3598	2097	2054	3782	3666	673	983	CATGTAAGCCTTCCTCAGCC
BCR2_169	4509	4812	5095	3487	5508	4888	1862	1730	CTGCAAACTGAGCATTGGCC
BCR2_170	7073	6703	7266	4597	7294	7119	1889	2063	CAGCCCATGAAGCCTTTGAA
BCR2_171	3143	2627	2730	2622	3117	2592	545	490	CAGGCTCAAACCTGCCCCGC
BCR2_172	2099	2031	2494	1034	2118	2050	490	644	TGCGCTCTTGCTCCGCCTCC
BCR2_173	6118	6408	6469	3831	6812	5734	1650	2027	CGTTTTTTTCCTTCTGCAGG
BCR2_175	1996	1784	4945	1595	2283	2470	533	550	GACGTAGAGCTGAAGGAAAC
BCR2_176	4588	4782	3762	3464	5163	4190	1272	2460	AGCTTCTTCCTTGTGGGGGA
BCR2_177	3739	3615	3781	3070	3623	3258	1135	1366	GGCCCTTGCTGGTGCCCCCT
BCR2_179	3174	2821	2601	2100	4071	3298	975	1169	CTAAAGGTAAAAGGGTTGTG
BCR2_180	2081	2161	2553	1935	2808	2014	1570	493	CGGGGGGTCCCCGGTCGTCC
BCR2_183	5812	5793	8298	5418	6275	5902	1734	2766	CTCCCCTTCCATCATGCCCC
BCR2_184	2677	2726	4401	4445	2684	2633	2761	753	TGGCCAGAGGTCCATCTCGC
BCR2_185	7424	7776	6677	4156	8317	7066	1695	1647	CTCTTCCAGAAGCCCTTCAG
BCR2_187	5273	5418	6270	2643	5995	5674	1228	1281	CCCCTCTCTCTCCACAGCTC
BCR2_190	2647	2725	3020	2129	2827	2875	793	1035	CAAGAATGACATCCAGAGAG
BCR2_191	3986	3511	3681	2782	4253	3339	897	1774	GTGAAGAAGGGAGAGGTGAG
BCR2_192	2043	2113	2280	2637	2324	1965	614	750	CACGCTGGCGGGGGGTCCCC
BCR2_193	3120	2929	68313	37229	3288	2621	23601	26284	TGAGTATCTGCTGAGCAGCG
BCR2_194	3377	3777	2480	1602	3865	3535	785	1106	CATCACCAAGGGCGTGGTCC
BCR2_195	1901	2041	1599	1578	2583	1907	532	811	CAGCAGATACTCAGCGGCAT
BCR2_196	3599	4134	4311	2983	4877	5049	1190	1004	CTCCACAGCTCTGCTCTACA
BCR2_198	3611	3807	4487	2599	3702	3555	938	774	TCCTCCCCCTCAGGCCAGCC
BCR2_199	3557	3117	23441	13697	3626	3288	7879	11792	AGAAGTGGAAAAGGAGCTGG
BCR2_200	3273	2816	3160	2171	3604	3080	835	608	CATAGTGCAGAGGTAGCAGC
BCR2_202	7672	7798	8203	5105	9177	7672	3359	2455	AAGTCTTTCTTCCTGGGGCA
BCR2_203	2692	2287	2307	1300	4457	3487	577	487	TGACTTACATGGAGGACCAG
BCR2_205	1560	1663	2057	1013	1460	1631	769	732	GTTCCCTCCACGTTGCCATC
BCR2_206	4120	4361	6609	4657	4264	3694	2261	3239	AGGGATTCCACTGCCAACCT
BCR2_208	12231	11088	12359	7769	13644	11476	3050	2931	GTTCTTCTCTCCCCATCCCC
BCR2_209	3061	2819	3029	1559	2825	2697	1030	723	CAGGAAGTTCTGTGAGATGC
BCR2_213	4318	3992	6080	3217	4599	3774	676	1794	AGTCCGACGTCTGGGGTAAG
BCR2_215	3062	3006	2199	2133	3176	3207	811	634	GGAGTTCCTAGAGATGGCGA
BCR2_216	6515	6761	7048	4775	7721	7301	1850	3230	CTTTGCTGGTGGGGGTCACT
BCR2_217	3382	3544	2775	2361	5496	5198	1273	1064	CTCCAGCTCCTGCTCGATGT
BCR2_220	5657	4958	9242	3786	5838	5136	1115	1204	ACAAGGAAGAAGCTGGAAAG
BCR2_222	2661	2550	2301	3584	2624	2400	539	777	GGCCTGAGGGGGAGGAAGGA
BCR2_223	2801	2682	5162	3470	3241	2431	2084	1923	GAGGGATTCCACTGCCAACC
BCR2_224	2768	2368	2702	1617	3351	2381	1173	642	ATGGCGAGGGCGCCTTCCAT
BCR2_227	5183	4644	4393	3397	5413	4749	1469	1024	AGGAAGAAGCTGGAAAGGGC
BCR2_228	2054	2267	1404	2217	2124	2076	889	492	GGCGAGGGCGCCTTCCATGG
BCR2_229	1862	2547	3112	1632	2283	2039	596	508	CTGAGTGGCCGCTGGACCAC
BCR2_230	1745	1843	1907	1659	2206	1474	616	586	ATCCGCTCTGGAGGCTGGCG
BCR2_231	3003	3109	4598	3427	3404	3489	514	1145	CTTCTGCAGGAGGACACCAT
BCR2_233	1635	1786	5178	3278	2135	2086	1634	2474	CACACCATAGACAGTGGGCT
BCR2_235	5200	4408	4198	2264	4882	4624	1488	1260	GAGATCCACAAGGAGTTCTA
BCR2_236	3208	3172	3269	2471	2962	3536	1288	1121	TGCTGAGCAGCGGGATCAAT
BCR2_237	4620	3651	4980	2151	5254	4221	1317	1904	GGAGAGAGCGGTAAGTCCCC
BCR2_238	5325	5083	2650	2294	5296	5006	910	1178	CAACGTCTGCAGGTAGATCA
BCR2_239	2760	2593	1913	1524	3440	2547	787	643	TTGGCAGGGGTCTGCACCCG
BCR2_241	2825	2863	2454	1997	3314	2965	1475	827	TGGAAAGGGCAGTGCCTTAG
BCR2_243	4173	3615	2402	1619	5178	4191	1206	660	CAGGTACTCCATGGCTGACG
BCR2_244	2753	2930	3078	1830	2412	2341	541	1023	TCTAGGAACTCCGAGCAGAT
BCR2_245	5572	5398	4935	5296	5633	5809	1292	3583	CATCTCAGGCACGTCAGTGG
BCR2_246	2846	2638	3797	2414	3579	2805	582	864	TGGTCCTCCATGTAAGTCAC
BCR2_247	2466	2480	2339	1659	2471	2308	1001	626	CAAAGTCAGATGCTACTGGC
BCR2_248	2478	2177	2001	1372	2356	2605	1321	535	CGTCCGCCCCGGGCTGGCCA
BCR2_249	2559	2731	2853	1939	2939	2461	683	553	CGCCAGCGGCGCCATCACCA
BCR2_253	3877	3413	3273	3028	4008	3879	954	1380	CTGCAGAGTGAGCTGGACTT
BCR2_255	5457	5313	35771	23667	5868	5161	10601	22156	CGTCTGAGATACTGGATTCC
BCR2_256	4045	4124	4202	3106	4421	3561	2485	3662	CAGCGCAGCCGTATCCAGGT
BCR2_257	10389	9572	9981	7249	10304	9496	3905	2951	CTTGCCCTCCCCTTCCATCA
BCR2_258	3337	3416	3615	3180	4562	3141	1100	885	AGCAGCAGTCAGGGGTCAGG
BCR2_260	3417	3216	3447	2617	3348	3157	644	1210	CATCTGTCCAGGTTGGCAGT
BCR2_261	1519	1788	1248	937	1676	1572	639	671	CAGCTTGTGCTTCATGGTGA
BCR2_262	5405	4570	5311	3770	4911	4421	1665	1363	ATGGGCTGGAAGAGGGCACA
BCR2_263	2686	2239	2312	2354	2663	2019	780	755	GGTCCTGGACAGCACCGAGG
BCR2_264	4446	3997	3892	1903	5058	4457	1048	1078	CTGCAGGAGGACACCATGGA
BCR2_265	2717	2800	2187	1228	3177	3160	643	757	CTTCTCAGGTGAAAAGCTCC
BCR2_267	3405	3689	3205	3186	3175	3432	790	851	ATCTACGTCGGGGGCATGAT
BCR2_269	2536	2561	2056	2257	2532	2149	754	1973	GAAGCCCTTCAGCGGCCAGT
BCR2_272	6552	6335	7794	4665	7012	6118	1801	1350	TTCGGGCAGCAAGATCTCTA
BCR2_274	4767	4571	4079	3613	5436	4760	1781	1768	TGATTCTTAGAAGTGGAAAA
BCR2_275	5340	4634	5427	3481	5776	4806	925	1775	CAGGCTCAGGTGCACCAGGG
BCR2_279	3367	3257	3393	2785	3721	3569	1545	1342	TGACATAGTGCAGAGGTAGC
BCR2_281	6913	6930	8151	4854	8466	6921	4425	2506	AACCCTTTTACCTTTAGTTA
BCR2_283	1924	2008	2193	1627	2305	1784	662	524	CTTAAATCCAGTGGCTGAGT
BCR2_284	2973	3401	3582	2296	3401	3137	1165	895	ACATGCGCTTTTCTCTCTGC
BCR2_285	2904	2827	4016	1761	3370	2950	945	749	CTGCTGCTACCTCTGCACTA
BCR2_286	7730	6742	7787	5395	7720	7176	2436	2019	CTCCTTGGTGAGTAAGCCCG
BCR2_287	2417	2621	2422	1637	2620	2352	631	918	CTGCGGCGTGGGGGGACTGC
BCR2_288	3948	3894	4264	2156	4576	3638	1174	2688	CAGAGGATCGCTCTCTCCCT
BCR2_290	5646	4620	5153	3719	4883	4480	811	1006	CAGCTCATACACCTGGGACA
BCR2_292	3595	3333	3431	2527	3782	3230	621	969	CTGCAGGAGAAATAGACAGA
BCR2_295	4377	4028	5727	4033	4604	4034	1381	1008	GCTGTGCCTCGCCATCTCTA
BCR2_296	6042	5417	5596	3536	6326	5711	956	1081	CAGGTCAATTCCCGGGTAAG
BCR2_297	4686	4455	3913	4234	5223	4582	1512	1015	CACAGGCCCATGGTACCAGG
BCR2_299	3861	3168	2914	2476	4271	4206	896	1933	AGGTTCTGCAGAGAGAAAAG
BCR2_300	3889	3736	5278	3611	4443	3326	758	748	CGTCGGCGGGCGCTGGCTGC
BCR2_302	6617	5987	5905	3752	6724	6032	2398	2409	CATGACTGCAGCTTCTTTCA
BCR2_303	3002	2712	3415	2208	2848	2478	1425	1325	CATCTCTAGGAACTCCGAGC
BCR2_305	7166	6800	7001	8396	7574	7176	2459	3401	TTTTCCTTTCTTAGAGATCT
BCR2_306	4362	4189	3836	3725	4408	3778	1180	2097	CATTTCCATGGCAACTCCGT
BCR2_307	2910	2668	2600	2180	3259	2605	549	758	CACTCGGGTTGATATGAGAG
BCR2_308	4056	4823	4867	2851	4815	4615	1032	1016	CGGAACATGCGGTAGGTGGT
BCR2_309	4084	3645	3993	2562	3738	3112	1148	595	CAGCAAGGGGTGGTCAGGGT
BCR2_310	4665	4412	4942	3076	4892	4137	1492	1292	CGGGAGCACGGGCTTTTTGA
BCR2_311	3030	2609	3251	1606	3148	3081	1822	2660	TCCTGGCCAGAGGTCCATCT
BCR2_312	4842	4790	4191	4372	5431	4563	1616	3353	ATTCTTAGAAGTGGAAAAGG
BCR2_314	3030	2401	3011	2013	3165	2621	637	876	CGGTACACACCCAGCTGGCT
BCR2_315	2858	2355	3943	1650	3177	2608	571	1065	CTGTCTTCCCGTGGACTGCA
BCR2_316	4466	4404	4136	3802	4732	3917	2285	1244	CTCATCGGGCACCAGGGGGA
BCR2_318	4354	4282	5804	3867	4732	3855	2561	1806	CTTGATGGAGAACTTGTTGT
BCR2_319	4909	5321	5496	3267	5363	4511	1867	1556	CACCGCTTTAGTGGACTCCA
BCR2_320	2231	2076	2151	2303	2285	1604	858	807	GGTGTCAGGCCCGTCGGAGC
BCR2_324	3735	3748	2141	2131	4388	3609	1485	1219	CGTGAGAGTGAGAGCAGTCC
BCR2_326	3610	3266	4489	2657	4256	3411	539	841	CTCAAAACTCCGGGGGGAGT
BCR2_327	2788	2780	2711	2637	2969	2234	659	610	CGACAACCGGGCAGTGCCGG
BCR2_328	2515	2001	1934	1303	2922	1918	1387	850	CTTAGAAGTGGAAAAGGAGC
BCR2_330	5353	5282	48384	19447	5428	4930	7508	11284	CTGGTTCACCTCCTGCTCCA
BCR2_331	2720	2617	1882	1651	2981	3527	832	893	TTCCGAACGAGCCATCTGTG
BCR2_332	4585	4620	4169	4529	4789	3891	1586	2238	CTCTCCCGGCTGGCTGGGCT
BCR2_334	3966	4189	3801	1920	4849	4250	1066	852	GGGCGCTGTGACTTACATGG
BCR2_335	4435	4574	3858	3072	5908	4081	987	1230	CATCATGCCCCCGACGTAGA
BCR2_337	2549	2207	3264	1262	2774	2462	1579	693	AAGACCTTGAAGGTAGGCTG
BCR2_339	7304	6577	9815	4192	7737	7088	3181	2728	TTTTCTCTCTGCAGAACCTG
BCR2_340	3473	3460	1796	2116	3746	3328	2548	1047	CACCAGCTCCACCATGAAGC
BCR2_341	2478	2434	2180	1273	2290	2203	489	894	GGATCTGAAACGCAAGGGGA
BCR2_342	3392	3334	5500	2470	3634	2978	1128	1091	CACTGTTCACAGCATCAACC
BCR2_343	4025	3972	4802	3237	4763	3937	830	1192	CTGCGTTTGGGAGGGGTTGG
BCR2_344	2598	2346	2642	1952	2741	2635	586	524	CTTCACCAGGCCGCGCTCGT
BCR2_346	2394	2180	2241	1297	2396	2240	546	1029	TCCAAAGCCACAGTCCGCCA
BCR2_347	3792	3470	3661	2283	4065	3270	1233	1128	CGTGAGCGGAATGTACCATT
BCR2_349	4125	3497	2893	1834	3726	3586	733	788	TTCTCAGGTGAAAAGCTCCG
BCR2_350	3731	3330	3592	2078	4385	3118	864	970	GGTCAGGTGTCAGGCCCGTC
BCR2_352	3354	3190	4146	2080	3350	2967	484	1510	ATGGGGAACGCAGGAGGCGG
BCR2_353	3989	3968	2364	1351	4500	3680	968	1202	GTGAGGAGGATTTAGGGAGC
BCR2_354	2323	2110	2303	1335	1906	1976	717	838	CGTGTAACTCTTGCCGTTGC
BCR2_356	4723	4484	3939	2925	5118	4366	878	975	CAAAGGCTTCATGGGCTGGA
BCR2_357	3494	3947	3519	2155	4638	3527	959	1831	CTGCACCAGGTTAGGGTGTT
BCR2_358	2712	2834	3842	1471	3207	3330	815	1065	CTGGTGGGGGTCACTGGCTC
BCR2_359	4851	5452	5179	3834	5706	4857	1493	1861	GCACGCTGGTCCTCCATGTA
BCR2_360	6279	5755	7390	4570	5951	5192	2293	3143	CAATACTCCAAATGCCCAGA
BCR2_361	2587	2212	1686	1752	2891	2500	643	1057	GAACTCCTTGTGGATCTCGT
BCR2_362	5819	5199	4382	2836	5979	5331	1593	1538	TGTAAGTCACAGCGCCCCTC
BCR2_363	3425	3644	5125	2794	3640	3021	896	1058	CGAGGAGCGTCCCCGGTAAG
BCR2_364	7574	7770	8389	6623	8047	7893	1813	4040	TTCGTTTTTTTCCTTCTGCA
BCR2_365	3979	3875	3075	1511	5463	4244	828	631	CACCAGCAGCAGTGCCTCCA
BCR2_366	3596	3398	2951	2041	4569	3345	1387	829	CTGCGCCTTCCACGCCTCCG
BCR2_367	8863	8098	10638	6026	9992	9706	2524	10071	CAGCTCCTTTTCCACTTCTA
BCR2_368	5614	4929	4712	4007	6064	5007	1915	1120	CTGGAAAGGGCAGTGCCTTA
BCR2_371	3614	3915	3307	2457	4559	4048	1032	1482	CTTCAGATCTGCCCGGCGAC
BCR2_372	5579	5737	6627	4738	6208	5228	1660	2008	TCTTTCAGCATTTGGAGTAT
BCR2_375	5140	5071	123860	69888	5425	4679	35991	44406	GATCAAACACCCTAACCTGG
BCR2_376	3505	3358	4438	2790	3991	3116	1250	1435	TAACCTGGTGCAGCTCCTTG
BCR2_377	3347	2969	2136	1471	3896	3506	538	679	AGGGCTTCTGGAAGAGAAAG
BCR2_378	5277	5470	36921	35650	6052	4760	30872	13587	TAGAAGTGGAAAAGGAGCTG
BCR2_379	6410	7122	6593	5161	6854	6508	1464	2655	CGGCTTCACTCAGACCCTGA
BCR2_380	9082	8475	10211	7357	10028	8450	2254	3351	GAGCCTGGACAATTTCCCCT
BCR2_381	4505	4248	2567	2225	5010	4901	1758	4545	GAAGACCTTGAAGGTAGGCT
BCR2_384	4716	4422	2910	2269	4984	4368	1038	789	CAGGAGGACACCATGGAGGT
BCR2_385	5367	4707	5411	2978	5511	5023	951	1163	AGGGAGAGGTGAGTGTGGCA
BCR2_387	2413	2436	1610	1691	1990	2227	553	774	CTGTGGAGAGAGAGGGGAGG
BCR2_388	2837	2305	2702	1444	3057	2367	899	863	CAGCTCTGGGGCCTGCAGCA
BCR2_389	6062	5711	7482	4194	6249	5667	2119	1451	CTCACTCTCACGCACCAAGA
BCR2_390	2952	3184	2168	1794	4065	2844	1104	518	CAGGTGAGTTCCTCACGCCA
BCR2_391	1357	1312	1029	978	1530	1202	495	557	GCGGCCGGGGAGGCAGTCCT
BCR2_392	6298	5654	29122	21041	6737	6394	16651	14107	CTTAGAGTGTTATCTCCACT
BCR2_393	5365	5760	5655	5030	5503	5636	1839	3314	GTCCTCCATGTAAGTCACAG
BCR2_394	4604	4943	5346	3577	4847	4383	1336	1137	TGTCTATTTCTCCTGCAGAG
BCR2_396	3159	3212	4132	1973	2853	2934	650	722	CATCTACGTCGGGGGCATGA
BCR2_397	3441	3240	3698	2468	3938	3010	1418	847	GGATGCTTCTTTGCACACAC
BCR2_398	3831	3970	5416	2775	3807	3525	1035	661	CCGCCTCCTGCGTTCCCCAT
BCR2_399	2481	2599	2799	1976	2703	2507	643	614	CTGCGTTTTGCTGGGGATGG
BCR2_400	2756	2394	2042	2587	3195	2385	616	1022	AGGCTTGTAGAGCAGAGCTG
BCR2_401	2801	2786	3306	1883	3288	2940	677	993	CATTTTCACTGGGTCCAGCG
BCR2_404	2563	2534	2612	2345	2889	2815	879	904	GCAGTCAGGGGTCAGGTGTC
BCR2_405	4834	4881	4731	3592	5581	4977	890	1332	CCAGCCTTCCCTGTGCCTGC
BCR2_409	4653	4561	4334	2604	5264	3987	1502	1004	TTACCTTTAGTTATGCTTAG
BCR2_410	3975	3882	4231	2276	4021	3643	1679	1082	TTGGCGGACTGTGGCTTTGG
BCR2_411	2574	2349	3269	1397	2679	2451	545	807	CGCTCTTTTCGAGGGAGCAA
BCR2_412	4826	4602	5518	3287	4604	4468	1211	1691	AGCTGAAGGAAACAGGGAAC
BCR2_413	2788	2848	3061	2455	2827	2522	899	826	CTGCTGTCGCCGGGCAGATC
BCR2_414	3613	3728	3354	2572	4168	4057	1308	1109	TTCTGGCTCTCAGGTTCTGC
BCR2_416	4255	3809	3375	2973	4432	4492	892	2702	CTGTGGCTTTGGAGTGGCCG
BCR2_417	6106	5593	4003	2662	5791	5321	1289	1519	ATGACATCCAGAGAGAGAAG
BCR2_418	5976	5485	5808	4224	6539	5672	1193	1645	AGCATCCTCGGCCCTGGCAG
BCR2_419	3041	3097	3751	3972	2718	2613	791	1847	CACCGAACTGAGGAGCTTGC
BCR2_421	4740	4494	5135	4303	5610	5020	1604	1830	TTTCCAGCTTCTTCCTTGTG
BCR2_424	3243	3183	2120	1838	3745	3373	725	839	CGACGTAGATGCTCTGGTAG
BCR2_426	4982	4843	5012	3123	5921	4326	1528	1128	TTCGGTTTTCTTTCAGCATT
BCR2_427	3382	3347	4192	2697	3643	4233	664	2870	TTGCTGGGGATGGGGAGAGA
BCR2_428	6326	5902	15516	8894	6651	5711	11940	11580	GGACTTACCGCTCTCTCCCT
BCR2_429	6333	5644	5623	4843	7029	5145	1909	1909	ATTTGGTTCCTTTCTTCTCA
BCR2_430	5251	4817	8690	4677	5570	4459	1142	1299	CCCCCTCAGGCCAGCCAGCT
BCR2_432	2675	2620	3629	1976	2774	2664	1349	570	GCGACAGCAGGCAGTGGTCC
BCR2_433	8016	7544	4800	4630	8682	6688	2497	1467	TGCAGAGGTAGCAGCAGTCA
BCR2_434	4771	4870	4385	3042	5291	4433	1388	1548	AAGGGCTTCTGGAAGAGAAA
BCR2_435	2367	2037	4243	2638	2657	2317	1549	1668	ATGCCGCTGAGTATCTGCTG
BCR2_436	3553	3400	2988	2854	3340	2974	647	1245	AAGATCTCCCAGATCAAGAA
BCR2_438	4235	3553	4997	3377	4321	4027	800	1262	TGCCGGTGCTGCAGGCACAG
BCR2_439	3714	3760	3669	2854	3812	4092	739	2530	CTGCTTCTTGAGCTTGGTGC
BCR2_440	4508	3977	4708	3294	5026	4165	2973	1001	CAAGTCCAGCTCACTCTGCA
BCR2_442	3815	3981	3579	2293	3593	3253	1076	1290	CTGCTGCGTTTGGGAGGGGT
BCR2_443	4321	3427	5115	2360	4027	3902	620	971	CGCCTCCTGCGTTCCCCATG
BCR2_445	1597	1387	8472	5887	1519	1604	6663	1939	AGAGATCAAACACCCTAACC
BCR2_447	3266	3049	4597	1825	3634	3034	2753	1168	TTCTCTTCCAGAAGCCCTTC
BCR2_448	3282	3705	4137	2532	3792	3113	1084	979	CGGGTGCAGTCCATTTGATG
BCR2_450	4092	3726	2990	1930	4199	3534	618	887	AGGCTTCATGGGCTGGAAGA
BCR2_452	4167	3496	4917	2420	4632	4103	1612	1563	CTCCCTGGCCCTTGGAGTGA
BCR2_453	5082	4621	4968	3496	4567	4561	1074	2935	CAGAGGCTGCTGGTGGGGGC
BCR2_454	6359	6006	7899	4740	6425	6191	1574	2772	GCTTCTTTGCACACACAGAT
BCR2_455	3534	3576	3319	2587	4076	3634	1637	1184	CCTGCAGAGTGAGCTGGACT
BCR2_456	6953	6421	6901	5332	8018	5878	2033	2204	TGAACATTTTCCTTTCTTAG
BCR2_457	3232	2925	3349	2329	3095	2497	1073	726	CAGATCTGCCCGGCGACAGC
BCR2_458	4906	5036	9531	5890	5297	4682	1576	3534	AAGACCCGGAGCTTTTCACC
BCR2_459	3454	3340	3410	3314	3484	3331	1069	2373	CTCCGCAATCCTCAAAACTC
BCR2_460	2882	2936	1706	1339	3256	2820	634	821	GGCGCTGTGACTTACATGGA
BCR2_462	3350	3116	2593	1843	3673	3592	1503	683	ATCAAGAATGACATCCAGAG
BCR2_463	7315	5543	7435	5774	7406	6669	1992	4526	TGCAGAAATCTCCGAGGTAA
BCR2_465	3782	3456	2155	2389	4407	4258	669	1102	TGAAGACCTTGAAGGTAGGC
BCR2_466	2264	2651	2748	3034	2596	2249	1500	485	AGCGGATCCGCAAGGGCCAT
BCR2_467	2689	2595	2086	1757	2533	2575	1464	819	CACAGGTAGGGGCCTGGCCA
BCR2_468	7808	7678	8629	7101	8569	7374	2449	1853	CTCCTCACTCTGGACTCCTC
BCR2_469	3339	3397	2784	2494	4063	3188	857	1034	CTTTGCACACACAGATGGCT
BCR2_470	6620	5771	5965	4091	7039	5612	1888	1529	AAAAACTTCATCCACAGGTA
BCR2_471	2814	2789	3395	1663	3223	2717	1139	1175	GATGGCGAGGGCGCCTTCCA
BCR2_473	2865	2884	1585	1246	3553	2559	619	587	CGCCTCCGCGAAGCCCACCG
BCR2_474	9502	10012	8371	5831	10917	9725	1784	3519	CTTCTTCTGCTGCTCCCGGA
BCR2_475	6185	6542	5271	3989	5894	5370	1755	1601	CAGGGTGGCTGGCAGGAGTG
BCR2_476	3856	3317	3127	2359	4008	3370	680	1116	CTGCCTCCCCGGCCGCCTCC
BCR2_478	1464	1653	1313	794	1483	1511	542	611	CAAGTCATGGAGGACCAGCG
BCR2_479	4236	4454	2844	3000	4186	3725	884	1406	TGATATGAGAGGGATGAAGG
BCR2_480	3981	3775	3836	2738	4568	3367	964	671	CAGAGCCCGAGCCAGGAGGC
BCR2_482	3616	3197	4668	2167	4234	3687	961	1390	CTTCCTTATTGATGGTCAGC
BCR2_483	4391	3199	3134	2292	4479	3660	747	1229	CAAGGAGCTGCACCAGGTTA
BCR2_484	5350	5198	5757	5511	5679	5012	1620	1395	CGTCTTGGTGGGCAGCTCTG
BCR2_486	3640	3355	3693	2342	3424	3762	840	702	GCGCTGGTCTCGGGAGCCCT
BCR2_487	3607	3388	4883	1893	4154	3402	1197	1019	CTTCACGGCCACCGTCAGGC
BCR2_488	2481	2589	2899	2065	2847	2320	476	673	CAGCAAGTCCTGCCCCAGGA
BCR2_490	2506	2270	2293	1485	2678	2419	889	627	CATCTGCTCGGAGTTCCTAG
BCR2_492	3074	3143	3231	1804	3699	3290	783	1099	ACTTCGAGCGGATCCGCAAG
BCR2_493	4016	3855	4407	3399	5064	4072	1129	1191	TTTCAAAGGCTTCATGGGCT
BCR2_495	5899	5622	4481	2197	6615	5563	3112	1309	CTACCTCTGCACTATGTCAC
BCR2_496	5752	5550	5645	4001	6766	5533	1477	1435	CCCTGTATGATTCTTAGAAG
BCR2_497	9412	8268	10704	5631	9665	8259	3029	3000	CTCCGTAGCCTTGCTGCCCT
BCR2_499	2530	2095	3292	1289	2533	2429	1521	497	GGGCCAGGGAGAGAGCGGTA
BCR2_501	3294	3197	2901	3106	3874	2713	1013	1858	ATCACCAAGGGCGTGGTCCT
BCR2_502	2906	3147	1788	1783	3106	2913	602	822	CAGTGCCTCCAGGTGGCTCA
BCR2_503	2630	2905	2851	1345	2640	2391	745	601	CTGCCCTTGCTGCTGAGGTG
BCR2_504	2176	2072	1961	1676	2505	1739	563	517	CAGGTGCACCAGGGGGCACC
BCR2_507	2544	2608	2896	1997	3410	2511	927	723	CGTTGACCTTCACCAGGCCG
BCR2_508	2814	3291	2027	1591	3436	2790	724	689	CTTACCCCAGACGTCGGACT
BCR2_511	3361	2914	3287	2166	3288	3295	583	841	GCAGGCTCAGGTGCACCAGG
BCR2_512	3877	3605	3444	2786	3681	3759	895	1181	GTGCCTGCAGCACCGGCAGC
BCR2_513	5046	5181	5637	3380	5173	4414	1658	2205	CTCAGGTTCTCGGAGATTTC
BCR2_514	4587	4562	5047	3188	4435	4159	1985	669	AGCTGGCTGGCCTGAGGGGG
BCR2_516	1905	1997	1996	2168	2385	1989	1023	681	CAGAGTTTCCAGAGAGTTCT
BCR2_517	4133	4334	4830	2242	5267	4142	1679	3017	ATGGCAAGGTAGGGGACCCT
BCR2_519	3725	3214	3239	2718	3614	3557	1522	1183	GCTCCTTGGTGAGTAAGCCC
BCR2_521	3209	2591	4738	2220	3171	2596	595	867	CTGCGGGCGGTCCCGGGCCT
BCR2_523	2907	2180	4629	1200	3342	2927	749	1485	GAATGACATCCAGAGAGAGA
BCR2_524	11398	10890	10421	8028	12398	10726	5118	2462	CGCCCTCTTCTCTCTCTGGA
BCR2_525	4701	4129	4757	3528	5494	3849	2025	874	CTTCAGCCTCTCCGTAGCCT
BCR2_526	7344	7950	10344	5918	8608	8009	2264	4166	CTTGTTCCTCATTTGCTGGA
BCR2_527	2432	2503	2077	1463	2868	2494	812	844	CCAGATCAAGAATGACATCC
BCR2_529	3481	3295	3756	2154	3342	3199	786	620	GGCATTACCTCGGAGATTTC
BCR2_531	6457	5776	5921	4493	6305	5308	1229	1717	TTGGTTCCTTTCTTCTCAGG
BCR2_532	11746	10847	11848	7535	12701	11072	5270	3977	CTCCAGTTCATCCACCATCT
BCR2_533	3264	3151	1469	1402	3265	3512	581	941	TAGAGCAGAGCTGTGGAGAG
BCR2_535	4001	3706	5655	2538	4571	4062	939	1607	GATTTGGTTCCTTTCTTCTC
BCR2_536	2220	2382	3563	2145	2691	2050	1119	716	CCTCCAGAGCGGATCGCCAG
BCR2_537	3779	3593	3380	3488	4159	3749	941	634	CTGGGCTTTGGGGACTTGGC
BCR2_538	3091	2810	2780	1867	3390	2544	876	630	CGAGTCAAACTGTCTTCCCG
BCR2_539	3886	3392	3851	2479	3691	3947	1167	2035	GGCTTTTTGAGGCCCTCTCC
BCR2_540	2867	2783	2567	1592	2940	2754	765	783	AACTTCGAGCGGATCCGCAA
BCR2_541	2701	2815	3219	2157	2762	2495	1234	3121	CACTCGCTTTAGTGGACTCC
BCR2_542	3217	3181	3234	3347	3726	2912	1065	621	TCCCCCTCAGGCCAGCCAGC
BCR2_545	3477	3194	3518	2306	4004	3423	743	930	TGGCAAGGTAGGGGACCCTT
BCR2_547	7785	7390	9802	6316	7900	7039	2117	2339	CTCTCCCTTCTTCACCGTCA
BCR2_549	5314	5033	5935	4054	5334	4782	3445	906	CACCAGGGGGCACCAGCAAG
BCR2_551	5482	5127	4356	4325	6093	4593	2350	3651	GGTTTTCTTTCAGCATTTGG
BCR2_552	3441	3354	2332	2125	4117	3119	762	1453	GGGGGCATGATGGAAGGGGA
BCR2_554	10106	9432	11598	10009	11534	9344	3702	4189	CTCACCTCTCCCTTCTTCAC
BCR2_555	2300	2051	1722	2059	2774	2342	910	670	CATTCTTTTTCACCAGCCTG
BCR2_557	3213	2775	3669	2239	3351	3417	840	1037	ATGGTCCAGAGGATCTGAAA
BCR2_559	2772	2559	2597	1710	3148	2761	638	1121	CAGGAAGCGGGGGTTCAACT
BCR2_560	1415	1858	1507	1420	1885	1516	944	566	CCTGGGCAGCCAGGCCATGC
BCR2_562	3075	2141	7472	2137	3026	3028	2342	1797	GTGCAGCTCCTTGGTGAGTA
BCR2_565	3316	3356	3031	3608	3488	3331	1402	2270	CACAGTCCGCCAAGCCGTCG
BCR2_566	4478	4450	4761	2952	5213	4240	1271	1853	TTTCTCCTGCAGAGTGAGCT
BCR2_567	3782	3792	3506	2040	3577	3539	1303	665	CAGGCCCATGGTACCAGGAG
BCR2_568	3042	2416	2739	1202	2755	2701	485	749	AGACGCAGGTGAGTTCCTCA
BCR2_569	9582	8944	11259	6530	10227	8599	3825	2696	TCCCCCCTTTCTCTTCCAGA
BCR2_571	4164	3901	3604	2601	4345	4064	1122	796	TGCCTCCCCGGCCGCCTCCT
BCR2_572	2037	1744	9445	5993	2110	1763	1707	2325	TCCAGTATCTCAGACGGTAA
BCR2_573	4729	4776	4754	3670	4222	4923	1159	1337	CTTCCTCGCCGGCCCCTCTG
BCR2_574	3190	3181	2666	1997	3443	3069	993	842	AGGCCCTCTCCCGGCTGGCT
BCR2_575	2788	3309	2137	1524	4616	3788	1074	1451	CATGTACAGCAGCACCACGG
BCR2_576	3695	3496	3751	2366	3854	3956	898	888	CAAGAACTCTCTGGAAAGTG
BCR2_578	2410	2542	3141	2375	2441	2237	748	2499	CGGACCGCATCAGCTCCCTG
BCR2_579	2795	3028	3720	2130	3733	2807	777	899	CTCGCCATCTCTAGGAACTC
BCR2_580	2390	2055	1635	1360	2475	2005	676	495	CGCTCGAAGTTGGACCTGAG
BCR2_581	3290	3232	4027	2207	3786	3201	796	1283	CAGCGTGCTCCTCGTCACAC
BCR2_584	7745	7192	24937	14956	8196	7211	7144	9064	CTTCACACCATTCCCCATTG
BCR2_585	2650	2230	2393	1758	3014	2416	880	767	CAGCGGCATTGCGGGACACA
BCR2_589	3087	2667	3152	1807	3479	2962	478	669	CACAAAATCATACAGTGCAA
BCR2_590	5629	5510	4883	3757	5964	5218	1489	1666	CTGAGGTGGGGCGATGAGGA
BCR2_591	2221	2044	2100	1431	2581	2004	4072	484	CGCGCCGTGCTGGGACTTTT
BCR2_593	2718	2506	1933	1376	2680	2827	600	573	GATGGCAACGTGGAGGGAAC
BCR2_595	3880	3528	2938	2547	4309	3513	1404	2035	CTCCTCATCGGGCACCAGGG
BCR2_596	5109	5188	5145	3309	4773	4288	1123	1448	CACGGACGCCTTGTTTCCCC
BCR2_597	3886	3882	4803	2966	4660	3286	1039	1181	CAGGTAGTCCAGGAGGTTCC
BCR2_599	6262	5702	5631	5148	6615	5230	1733	1289	GAGCCCATCATAGAACTCCT
BCR2_601	2911	2538	1659	966	3559	3413	674	668	GTCCAGGACCACGCCCTTGG
BCR2_602	3753	3484	2748	2494	3906	3565	646	894	ATGAGAGGGATGAAGGCGGT
BCR2_603	8320	7361	4957	3389	8934	7730	1764	2031	AAGGTAAAAGGGTTGTGGGC
BCR2_604	4392	3915	5196	2732	4559	3580	961	1000	AGATCTCTAAGAAAGGAAAA
BCR2_605	3676	3629	3698	2708	4161	3525	1777	3940	TGCGCCCAGGACTGCCTCCC
BCR2_612	9910	9480	10997	9038	11274	8384	4431	2812	CTCCGTGTCCTTGGCCCCAT
BCR2_613	2944	2584	2735	2274	4105	3931	948	616	CGGGTAAGGGGACATGCCAT
BCR2_614	3348	3629	3004	2032	4270	3201	2574	810	GGAGGGAACGGGGGCTGGGC
BCR2_615	4564	5035	3511	2372	5761	5152	2021	1662	CAAAGGAGGGCCGGTCAGAG
BCR2_617	2204	2452	2517	1116	2533	2215	903	686	CGATCCGCTCTGGAGGCTGG
BCR2_618	6503	6062	9058	5766	6699	6046	1870	2473	AGCATAACTAAAGGTAAAAG
BCR2_619	1689	1797	2468	895	2176	1713	714	621	CTTGCGGATCCGCTCGAAGT
BCR2_620	2237	2261	1706	1640	3757	2790	693	1196	CGTCTGCAGGTAGATCATGC
BCR2_621	2719	2627	2558	2070	3192	2471	815	663	AGACCCCAAGGAGCTGCACC
BCR2_623	2821	2786	2971	1679	2846	2510	686	751	TGCTTCTTTGCACACACAGA
BCR2_624	6221	5823	5837	4549	6453	5441	1159	1897	CACACACAGATGGCTCGTTC
BCR2_627	2586	2352	2130	1495	2958	2189	757	1028	CAGACTGTTGACTGGCGTGA
BCR2_629	4094	4377	6058	3972	4333	4280	1192	1974	CTCCTGCTCAGAGGTGCTCT
[truncated: 762 more rows]

## Sheet: WT Asciminib DESeq2
sgName	baseMean	log2FoldChange	lfcSE	stat	pvalue	padj	Gene	Predicted Edits
BCR2_375	45641.4	4.40625	0.187894	23.4507	1.29896e-121	3.58642e-118	ABL	I293V,K294E,K294R,K294K,H295R
BCR2_909	55521.1	4.27383	0.185283	23.0666	1.00332e-117	1.38508e-114	ABL	E505G,E505E,E507G,E507E
BCR2_193	26755.7	4.28148	0.190869	22.4315	1.94183e-111	1.78713e-108	ABL	E138G,Y139C
BCR2_939	8509.05	3.59805	0.161868	22.2283	1.82802e-109	1.26179e-106	ABL	E138G,Y139C
BCRABL_1773	21085.1	4.21331	0.190691	22.0949	3.53995e-108	1.95476e-105	ABL	I242V,T243A,M244V,K245E,K245R
BCRABL_1922	15976.5	3.65026	0.177739	20.5371	1.00294e-93	4.6152e-91	ABL	M351T
BCRABL_2133	54846.6	4.08479	0.208845	19.5589	3.46362e-85	1.36615e-82	ABL	S501S,I502T,S503P
BCRABL_1778	15365.3	4.39169	0.238045	18.449	5.30809e-76	1.83196e-73	ABL	M244V,K245E,K245R,H246R,K247E
BCRABL_1777	13988	4.20705	0.232604	18.0867	4.05436e-73	1.24379e-70	ABL	M244V,K245E,K245R,H246R
BCRABL_1920	15322.1	3.67016	0.213504	17.1902	3.14705e-66	8.689e-64	ABL	S349P,M351T
BCR2_1057	19859	3.94562	0.235966	16.7212	9.19194e-63	2.30718e-60	ABL	A137A,Y139H,Y139Y
BCRABL_1614	33918.8	3.67017	0.240231	15.2777	1.07736e-52	2.47883e-50
BCRABL_1828	13555	5.11592	0.336442	15.206	3.22853e-52	6.8569e-50	ABL	E275G,D276G,T277A,M278V
BCRABL_1746	13121.1	3.35848	0.233013	14.4133	4.27074e-47	8.42252e-45	ABL	Y226Y,G227G,V228A,S229P
BCRABL_1745	14872.1	3.13517	0.224814	13.9456	3.34515e-44	6.15731e-42	ABL	K222E,K222R,T224A
BCRABL_1509	4868.75	2.79381	0.203178	13.7506	5.05163e-43	8.71721e-41	ABL	L54P,L54L,L55P
BCRABL_1744	15828.3	3.59569	0.262807	13.6819	1.30299e-42	2.11621e-40	ABL	N221S,K222E,K222R,T224A
BCRABL_1748	6003.48	2.96137	0.221026	13.3983	6.18808e-41	9.49183e-39	ABL	G227G,V228A,S229P
BCR2_738	11494	2.01154	0.15363	13.0934	3.59107e-39	5.21839e-37	ABL	E138G,Y139C
BCRABL_1613	16870.8	1.94495	0.154701	12.5723	2.99697e-36	4.13732e-34	ABL	N135D,N135S
BCRABL_1623	8371.24	2.19678	0.180556	12.1667	4.67571e-34	6.14745e-32
BCR2_392	16743.4	2.26354	0.188692	11.996	3.73097e-33	4.68236e-31	ABL	D77D,T79T,L80P
BCRABL_2079	5470.92	3.83774	0.328617	11.6784	1.64283e-31	1.97211e-29	ABL	E459G,P461P,E462G,E462E
BCR2_199	10889	2.64278	0.234808	11.2551	2.18659e-29	2.51549e-27	ABL	E505G,E505E,E507G,E507E,K508E,K508R
BCR2_572	3480.35	2.20729	0.201495	10.9546	6.31616e-28	6.97557e-26	ABL	S501G,I502V,S503S
BCRABL_1897	1581.15	1.8757	0.172488	10.8744	1.52629e-27	1.6208e-25	ABL	E329G,N331D,N331S
BCRABL_1526	3845.95	3.44645	0.363452	9.48256	2.4813e-21	2.53736e-19	ABL	F66S,V67A,V67V,L69P
BCRABL_2082	1936.1	2.84939	0.302606	9.41618	4.67806e-21	4.6129e-19	ABL	P461P,E462G,E462E
BCRABL_1709	8067.98	2.36768	0.255959	9.25024	2.23981e-20	2.13245e-18	ABL	H200R,H201R,H202R
BCR2_330	14206.5	2.79126	0.314598	8.87245	7.1551e-19	6.58508e-17	BCR	V49A
BCR2_584	11658.7	1.58635	0.179829	8.82147	1.12965e-18	1.00611e-16	ABL	W99R,C100R,C100C
BCRABL_1668	2010.81	2.66338	0.306232	8.69724	3.40042e-18	2.93392e-16	ABL	R170G,Y172C
BCRABL_94	6953.44	1.54256	0.180373	8.55206	1.20912e-17	1.01163e-15	BCR	V49A
BCRABL_1784	8036.16	2.21089	0.271225	8.15148	3.59502e-16	2.91937e-14	ABL	Y253H
BCR2_255	17836.2	2.64568	0.324917	8.14263	3.86783e-16	3.05117e-14	ABL	S501S,I502T,S503P
BCRABL_1501	14800.1	2.44386	0.313623	7.79234	6.57786e-15	5.04485e-13	ABL	A46A,R47R,W48R
BCR2_777	10180.1	3.23107	0.419735	7.69789	1.38337e-14	1.03229e-12	ABL	N135D,N135S,E138G
BCRABL_1597	2454.58	2.21638	0.294326	7.53037	5.0597e-14	3.67627e-12	ABL	S121G,E123G,K124E
BCR2_378	23218.1	2.98643	0.408049	7.31881	2.50184e-13	1.77118e-11	ABL	E505G,E505E,E507G,E507E,K508E
BCRABL_2043	3544.78	1.32316	0.184068	7.18845	6.55301e-13	4.52322e-11	ABL	Y435C,M437V
BCRABL_1896	2049.37	1.39726	0.197305	7.08173	1.42363e-12	9.58694e-11	ABL	E329G,N331D,N331S
BCRABL_2109	5202.29	2.09945	0.299409	7.01197	2.34988e-12	1.54477e-10	ABL	S485P,F486L,F486S,F486F
BCRABL_1602	4847.94	1.7455	0.253436	6.88734	5.68462e-12	3.65005e-10	ABL	K124E,K124R,K124K,H125R
BCRABL_1538	14138.7	2.2715	0.334988	6.78082	1.19495e-11	7.49833e-10	ABL	Y70C,D71G
BCR2_428	11766	1.16051	0.173948	6.67159	2.5305e-11	1.5526e-09
BCRABL_2044	7970.97	1.03069	0.155355	6.63443	3.2576e-11	1.95527e-09	ABL	M437V
BCRABL_1775	9096.75	4.54507	0.687355	6.6124	3.78141e-11	2.22137e-09	ABL	T243A,M244V,K245E,K245R
BCRABL_2067	2774.94	1.32217	0.204497	6.4655	1.00965e-10	5.80757e-09	ABL	L452L,E453G,K454E,K454R,D455G
BCRABL_3031	3067.85	1.89254	0.299439	6.32027	2.61114e-10	1.4713e-08	ABL	S1052G,H1053R,S1054G
BCRABL_1511	5031.15	1.41815	0.225455	6.29017	3.17127e-10	1.75117e-08	ABL	K51E,K51R,E52G,E52E,N53D,N53S
BCR2_233	2782.95	1.47952	0.237889	6.21935	4.99219e-10	2.70264e-08	ABL	V225A,Y226H,Y226Y,G227G,V228A
BCRABL_2153	1841.83	1.84907	0.299834	6.16698	6.96065e-10	3.69584e-08	ABL	K512E,K512R,K512K,Q513R,Q513Q
BCRABL_1540	5088.35	2.05766	0.348481	5.90465	3.53393e-09	1.84098e-07	ABL	T79T,L80P
BCRABL_1843	4122.23	2.68325	0.477694	5.61709	1.94198e-08	9.74876e-07	ABL	E292G,I293V,K294E,K294R,K294K,H295R
BCRABL_1653	3761.68	1.0022	0.178411	5.6174	1.93853e-08	9.74876e-07	ABL	Q160R,R161G,I163V
BCRABL_1916	4386.06	1.68802	0.324639	5.19967	1.99641e-07	9.84299e-06	ABL	T345A,Q346R
iSTOP-controls-WDR74.3	2429.42	1.35808	0.263902	5.14615	2.6589e-07	1.28794e-05
BCR2_435	2512.21	0.818945	0.159544	5.13304	2.85105e-07	1.3572e-05	ABL	E138G
BCR2_780	4722.68	1.23451	0.24159	5.10996	3.22221e-07	1.50789e-05
BCR2_353	2473.86	-0.936285	0.19041	-4.91719	8.77937e-07	4.03998e-05
BCR2_603	4899.67	-0.722821	0.147274	-4.90799	9.2013e-07	4.16472e-05	ABL	K84K
BCR2_445	4667.94	2.45609	0.506246	4.85157	1.2249e-06	5.45476e-05	ABL	E292G,I293V,K294E,K294R,K294K,H295R
BCR2_601	1784.16	-0.88652	0.183047	-4.84312	1.27814e-06	5.60148e-05	ABL	V1031A,V1032A,L1033P
BCRABL_1977	1953.23	-0.846285	0.177768	-4.76062	1.93e-06	8.32616e-05
BCR2_223	3096.33	0.838431	0.176739	4.74388	2.09658e-06	8.90564e-05	ABL	W478R,N479N,S481P
BCRABL_1510	3786.48	1.65975	0.351226	4.72559	2.29443e-06	9.59836e-05	ABL	K51E,K51R,E52G,E52E,N53D,N53S
BCRABL_2111	5835.85	2.33243	0.500853	4.65691	3.20986e-06	0.000132275	ABL	S485P,F486L,F486S,F486F,A487A
BCRABL_3032	1915.06	0.990125	0.218398	4.53358	5.79916e-06	0.000235463	ABL	H1053R,S1054G,A1055A
BCRABL_1700	3167.56	-0.680493	0.150883	-4.51006	6.48099e-06	0.000259334	ABL	L198L,L198S,V199A
BCRABL_878	3753.27	-0.740058	0.166939	-4.43311	9.28817e-06	0.000366352	BCR	E511G,T512A,Y513C
BCRABL_2091	2514.15	1.02532	0.2319	4.42138	9.80727e-06	0.000381378	ABL	K467E,K467R,Y469C
BCR2_1054	3198.97	1.14955	0.263588	4.36115	1.29383e-05	0.000496149	ABL	D71D,F72L,F72S,F72F,V73A
BCRABL_1988	2737.54	0.956417	0.219504	4.35716	1.31759e-05	0.000498337	ABL	A397A,F401L
BCRABL_2008	2855.06	-1.06677	0.245516	-4.345	1.39275e-05	0.000519646	ABL	L411P,Y413H
BCRABL_1844	3189.94	2.29144	0.528899	4.33247	1.47448e-05	0.000542807
BCRABL_1652	2749.3	1.35937	0.315831	4.30412	1.67652e-05	0.00060906
BCRABL_1911	7922.48	0.617992	0.143876	4.29532	1.74441e-05	0.000625494	ABL	Y342C,M343V
BCR2_988	1477.58	-0.75783	0.177752	-4.26342	2.01321e-05	0.000712624	ABL	S1047P
BCRABL_1321	1387.61	-0.883649	0.21191	-4.16992	3.04704e-05	0.00104602	BCR	K815E,K815R,K816E,K816R,K817E,K817R
BCRABL_63	2512.08	-0.883698	0.211924	-4.16988	3.04762e-05	0.00104602	BCR	I31T
BCR2_417	3577.72	-0.628733	0.150837	-4.1683	3.06873e-05	0.00104602	BCR	D797G,I798V,Q799R,R800G
BCR2_473	1719.63	-0.81882	0.196686	-4.16309	3.13971e-05	0.00105716	BCR	F7L,F7S
BCR2_238	3007.83	-0.856994	0.207812	-4.12388	3.72537e-05	0.00123925	BCR	L59P,L62L,L62S
BCRABL_872	2877.15	-0.687243	0.167303	-4.10777	3.99503e-05	0.00131313	BCR	T512T,Y513H
BCR2_704	2339.42	-1.38285	0.337427	-4.09823	4.16315e-05	0.00135229	ABL	I82M,T83A,K84E,K84R,K84K
BCRABL_1888	3916.18	0.964604	0.236469	4.0792	4.51904e-05	0.00145082	ABL	D325G,Y326C
BCRABL_35	2194.46	-0.913665	0.226138	-4.0403	5.33825e-05	0.00169413	BCR	F15L,F15S
BCR2_1026	2079.88	-1.54805	0.384489	-4.02626	5.66717e-05	0.00177808	BCR	H557R,K558E,K558R,E559G
BCR2_21	2556.88	-1.04495	0.260925	-4.00477	6.20769e-05	0.00192578	ABL	*1131W
BCRABL_2152	2173.17	1.19322	0.302251	3.94778	7.88789e-05	0.00241983	ABL	K512E,K512R,K512K,Q513R,Q513Q
BCR2_460	1821.27	-0.731294	0.186799	-3.91487	9.04547e-05	0.00274446
BCRABL_1886	7101.27	1.68383	0.433207	3.8869	0.000101531	0.00304704	ABL	D325G,Y326C
BCR2_377	1966.9	-0.620278	0.169584	-3.65765	0.000254539	0.00755681
BCRABL_2001	4519.83	-0.693794	0.192055	-3.61248	0.000303288	0.00890828	ABL	I403V,K404E,K404R,K404K,T406A
iSTOP-controls-LAS1L.19	2231.83	0.822929	0.228006	3.60925	0.000307087	0.00892491
BCRABL_1621	3965	1.16029	0.32511	3.56892	0.000358451	0.0103092
BCRABL_1289	2923.98	-0.64931	0.184225	-3.52456	0.000424193	0.0118439
BCRABL_294	1213.46	0.633766	0.17981	3.52464	0.000424063	0.0118439	BCR	N157D,N157S,E159G
BCRABL_2155	2240.56	1.11495	0.316364	3.52425	0.00042468	0.0118439	ABL	K512E,K512R,K512K,Q513R,Q513Q
Control_NT_224	2219.76	0.721975	0.206866	3.49006	0.00048291	0.0132011
BCR2_130	2520.49	-0.895207	0.256466	-3.49055	0.000482026	0.0132011	ABL	Q1129R,R1130G,*1131W
BCRABL_1635	2477.29	-0.568143	0.164027	-3.46372	0.000532755	0.0144209	ABL	S148G
BCR2_153	2099.22	-0.883313	0.25893	-3.4114	0.0006463	0.017158	BCR	H557R,K558E,K558R,E559G
BCR2_766	2495.61	0.615157	0.180216	3.41344	0.000641476	0.017158	ABL	N297S,Q300R
BCRABL_496	3181.77	-0.813521	0.241357	-3.37061	0.000750021	0.019722	BCR	Y279C,Q280R,S281G
BCRABL_1524	2860.78	0.931533	0.280278	3.3236	0.000888629	0.0231463	ABL	N61S,D62G,N64D,N64S
BCRABL_1980	1994	-1.17769	0.356424	-3.30418	0.000952546	0.0245792	ABL	D391G,T392A,Y393C
BCRABL_1758	3318.01	-0.730284	0.224557	-3.25211	0.00114553	0.0290165	ABL	W235R
Control_CCR5_6	1743.07	0.692307	0.212832	3.25283	0.00114261	0.0290165
BCR2_920	6483	1.17525	0.364681	3.22268	0.00126996	0.031876	ABL	T224T,V225A,Y226H,Y226Y
BCR2_133	1804.83	-0.496379	0.155222	-3.19787	0.00138448	0.0344373	BCR	Q743R,S744G,G745G
BCR2_533	1947.24	-0.930176	0.291506	-3.19093	0.00141816	0.0349602	BCR	T641T,L642P,L643P,Y644H
iSTOP-controls-PREB.1	4586.35	0.734436	0.231365	3.17436	0.00150166	0.036691
BCR2_802	2126.87	-0.644633	0.204596	-3.15076	0.00162844	0.0394397	ABL	Y326H,L327P
BCRABL_3029	3250.44	1.35025	0.434325	3.10884	0.00187822	0.0450937	ABL	S1052G,H1053R,S1054G
BCRABL_1633	1629.91	-0.55116	0.178242	-3.0922	0.00198682	0.0472897	ABL	F149L,F149S,L150L,L150S,V151A
Control_NT_168	2343.6	0.970016	0.315056	3.07887	0.00207788	0.0490344
BCRABL_2262	2525.59	-0.543604	0.176832	-3.07412	0.00211125	0.0493996	ABL	L584P,N585N
BCR2_1038	4050.59	2.02581	0.662964	3.05568	0.00224548	0.0520988	ABL	N177S,T178A
BCR2_349	2283.53	-0.511287	0.167854	-3.04603	0.00231887	0.0533534	ABL	E86G,E86E
BCR2_958	1919.79	-0.847191	0.279399	-3.03219	0.00242783	0.0553986
BCR2_856	2268.68	1.2852	0.42486	3.025	0.00248632	0.0562684	ABL	A137A,Y139H,Y139Y,L140P
BCRABL_974	2132.69	-0.615203	0.203967	-3.01618	0.0025598	0.0574602	BCR	V577A
BCR2_1084	2389.92	-0.751105	0.249798	-3.00685	0.00263967	0.058305	BCR	F764L,F764S,M766T
BCR2_1121	3744.07	1.21127	0.402783	3.00725	0.00263626	0.058305	ABL	L80L,S81G,I82V,I82M,T83A,K84E
BCRABL_1747	1803.18	0.823097	0.27614	2.98073	0.00287566	0.0630134	ABL	Y226Y,G227G,V228A,S229P
BCRABL_2006	2247.77	-0.697803	0.234592	-2.97454	0.00293428	0.0637918	ABL	L411P,Y413H
BCR2_194	2292.58	-0.633104	0.213331	-2.96771	0.00300032	0.0647178	ABL	I1027V,T1028A,K1029E,K1029R
iSTOP-controls-TUT1.1	1195.21	-0.530479	0.180398	-2.94061	0.00327564	0.0701088
BCR2_796	2977.1	-0.450675	0.155266	-2.9026	0.00370081	0.0785995	BCR	Y561C,D562G
BCRABL_1631	3003.9	-0.594257	0.205661	-2.88949	0.00385868	0.0813268	ABL	I145V,N146D,N146S,S148G
BCR2_1008	3858.64	0.447694	0.155952	2.87072	0.0040954	0.085662	BCR	G704G,E705G
BCR2_430	3886.45	0.564365	0.196918	2.86599	0.00415706	0.0862013
BCR2_206	4290.07	0.59814	0.20885	2.86397	0.00418362	0.0862013	ABL	W478R,N479N
BCRABL_1565	1732.16	0.80611	0.282447	2.85402	0.00431693	0.0882891	ABL	N94S,H95R,N96D,N96S
BCRABL_268	1890.35	1.17924	0.413961	2.84868	0.00439009	0.0891253	BCR	D143G,D144G
BCR2_656	2503.52	-0.471146	0.16561	-2.84491	0.00444236	0.0895281	ABL	E275G,D276G,T277A
Non-targeting-controls-.15	2321.75	0.755147	0.266755	2.83087	0.00464219	0.0928775
BCRABL_41	1835.63	-0.452591	0.160526	-2.81943	0.00481087	0.0955598	BCR	D17G,S18S
BCRABL_1628	2019.15	-0.43289	0.153728	-2.81595	0.00486327	0.0959106	ABL	N146N,F149L,F149S
BCRABL_1344	3836.36	0.548786	0.195052	2.81353	0.0049001	0.0959516	BCR	S831G,M832V
iSTOP-controls-HEATR1.1	1719.46	0.662964	0.235864	2.81079	0.00494199	0.0960904
BCR2_362	3686.98	-0.430381	0.153288	-2.80767	0.00499017	0.0963486
BCR2_508	1909.82	-0.553782	0.19741	-2.80524	0.00502786	0.0964023	ABL	V422A,W423R
BCRABL_1749	2119.19	1.51567	0.540971	2.80176	0.00508252	0.0967782	ABL	G227G,V228A,S229P
BCRABL_1407	3871.94	-0.449624	0.161376	-2.78619	0.00533312	0.100854	BCR	T875A,T875T
BCR2_384	2751.82	-0.615716	0.221387	-2.78117	0.0054163	0.101731	ABL	E275G,D276G,T277A
BCRABL_486	4301.05	0.500191	0.180081	2.77758	0.0054765	0.102166
BCR2_164	2630.62	-0.914047	0.330795	-2.76318	0.00572409	0.106069	BCR	M524T,P526P
BCRABL_1350	2200.02	-0.765759	0.277516	-2.75933	0.00579201	0.106612	BCR	R835G
iSTOP-controls-RRP12.17	1974.56	-0.528075	0.191842	-2.75266	0.00591132	0.107668
BCRABL_1770	5861.23	0.459253	0.166894	2.75177	0.00592741	0.107668	ABL	M244T
BCR2_64	3730.64	1.23065	0.448272	2.74531	0.00604528	0.109092	BCR	F547L,F547S,F548L,F548S,V550A
BCR2_10	2645.89	-0.53085	0.193847	-2.7385	0.00617203	0.110656
BCRABL_109	2363.29	-0.535713	0.195809	-2.7359	0.00622108	0.110816	BCR	M56V,I57V,Y58C
BCRABL_107	2996.2	-0.604005	0.221223	-2.7303	0.00632768	0.111992	BCR	M56V,I57V,Y58C
BCR2_759	4235.24	0.652804	0.240083	2.71907	0.00654656	0.115128
BCRABL_3112	1621.53	0.781248	0.288099	2.71173	0.00669325	0.116962	ABL	F1114L,F1114S
BCR2_265	1831.56	-0.532104	0.19651	-2.70777	0.00677364	0.117623	ABL	E86G
BCRABL_2416	2055.78	0.539928	0.199572	2.70543	0.00682157	0.117715
iSTOP-controls-HUWE1.9	2506.17	0.849841	0.314643	2.70097	0.00691384	0.118394
BCR2_689	2103.22	0.544629	0.201854	2.69814	0.00697285	0.118394	BCR	S698P,M699T,V701A
BCR2_43	2057.58	-0.414273	0.153586	-2.69734	0.00698958	0.118394	BCR	Y751Y,C753R,W755R
Control_NT_159	2110.48	0.651801	0.242335	2.68967	0.00715223	0.118561
BCR2_1050	2466.52	-0.565348	0.21026	-2.6888	0.00717088	0.118561	ABL	*1131W
BCRABL_1634	2913.52	-0.564324	0.209881	-2.68879	0.00717122	0.118561	ABL	N146S,S148G
BCRABL_136	2912.07	0.583357	0.216734	2.69158	0.00711152	0.118561	BCR	Q73R,R74R
BCR2_1031	4333.31	0.531005	0.197935	2.68272	0.00730271	0.120017
BCRABL_243	1447.33	0.622883	0.23495	2.65113	0.00802224	0.130291	BCR	R133G
iSTOP-controls-TSR1.12	2557.2	0.748393	0.282145	2.65251	0.00798954	0.130291
BCRABL_1885	2900.85	0.755188	0.285144	2.64844	0.00808638	0.130564	ABL	N322S,D325G
BCR2_131	3047.87	-0.599643	0.228706	-2.62189	0.00874433	0.140367	ABL	K84E,K84R,K84K
BCR2_615	3558.17	-0.523982	0.201689	-2.59797	0.00937766	0.147112	ABL	S485P,F486L,F486S,F486F
BCRABL_1582	2305.04	-0.407259	0.156632	-2.6001	0.00931966	0.147112	ABL	Y115H,I116T
BCR2_50	2030.36	-0.747947	0.2877	-2.59974	0.00932943	0.147112
iSTOP-controls-BUB3.1	1933.89	-0.460108	0.176727	-2.60349	0.00922796	0.147112
BCR2_593	1661.38	-0.467128	0.181434	-2.57464	0.0100344	0.156525	ABL	L985L,L985S,S987P
BCRABL_2436	2271.69	0.807953	0.31417	2.5717	0.0101199	0.156973	ABL	S691G,T692A
BCR2_715	1659.43	-0.559195	0.217798	-2.56749	0.0102438	0.158006
BCR2_40	3443.24	-0.635404	0.247868	-2.56348	0.0103629	0.158955	ABL	Y413H
BCR2_575	2432.66	-0.547489	0.214572	-2.55154	0.0107249	0.162701	ABL	L340P,L341P,Y342H,M343T
BCR2_424	2102.27	-0.4827	0.189073	-2.55299	0.0106804	0.162701	BCR	I282T,Y283H,V284A
BCRABL_1578	3108.4	0.497133	0.195091	2.54821	0.0108277	0.162779	ABL	W110R,V111A
BCRABL_1632	5544.01	-0.461638	0.181208	-2.54756	0.010848	0.162779	ABL	N146D,N146S,S148G
BCRABL_2084	4326.14	0.744844	0.293742	2.53571	0.0112219	0.165688
BCRABL_1201	6245.72	-0.455308	0.179529	-2.53612	0.0112087	0.165688	BCR	T732A,D733G
AAVS1-controls-AAVS1.114	1737.01	0.543592	0.214197	2.53781	0.0111549	0.165688
BCRABL_589	2479.54	0.638805	0.252955	2.52537	0.0115576	0.169737	BCR	L338P,S340P
BCRABL_2878	1414.57	0.452994	0.18043	2.51063	0.0120516	0.176055
BCRABL_3021	2106.14	-0.66469	0.266506	-2.49408	0.0126282	0.183508	ABL	N1046D,N1046S,E1048G
Control_NT_363	2054.19	1.40642	0.565224	2.48825	0.0128372	0.185568
BCRABL_226	1921.28	0.556214	0.22411	2.48188	0.0130693	0.187939	BCR	E120G
BCRABL_2263	8052.43	-0.365397	0.149037	-2.45173	0.0142172	0.199257	ABL	L584P,N585N
BCR2_300	2750.33	0.407243	0.165994	2.45335	0.0141531	0.199257
BCRABL_492	1820.35	-0.703954	0.286756	-2.45489	0.0140928	0.199257	BCR	Y279H
BCR2_175	1727.29	0.885965	0.360925	2.4547	0.0141001	0.199257	ABL	L184P,Y185H,V186A
BCR2_940	3741.55	0.500312	0.203869	2.45409	0.0141243	0.199257	ABL	V1032A,L1033P
BCR2_41	1522.34	-0.448427	0.183491	-2.44387	0.0145308	0.202624
BCRABL_1741	2225.82	1.16279	0.476991	2.43775	0.0147789	0.205048	ABL	N221D,N221S,K222E,K222R
BCRABL_1105	5795.51	-0.662625	0.27367	-2.42126	0.015467	0.213522	BCR	D670G,H671R
BCR2_62	3339.26	-0.574345	0.239059	-2.40253	0.0162821	0.223656	BCR	E518G,A519A
BCRABL_1096	4814.52	-0.769048	0.32135	-2.39318	0.0167032	0.228304	BCR	H663R,T664A
BCRABL_66	3171.12	-0.358088	0.149888	-2.38903	0.0168928	0.229759	BCR	I31T
BCR2_365	2470.07	-0.632791	0.265202	-2.38607	0.0170295	0.230483	BCR	L520P,L521P,L522P
BCR2_243	2514.99	-0.768234	0.322818	-2.37977	0.0173233	0.233316	ABL	M351T,Y353H,L354P
BCRABL_1063	2128.24	0.433071	0.18232	2.37533	0.0175332	0.234997
BCR2_1019	2675.84	-0.479674	0.202312	-2.37096	0.0177418	0.236643	BCR	L338P,S340P
BCR2_450	2350.06	-0.488978	0.20668	-2.36588	0.0179875	0.238766	BCR	M524T
AAVS1-controls-AAVS1.16	1165.4	-0.585931	0.247976	-2.36286	0.0181346	0.239567
BCRABL_2826	5936.45	0.716466	0.303497	2.3607	0.0182405	0.239819
BCRABL_69	2220.99	-0.699044	0.297688	-2.34824	0.0188624	0.24682	BCR	D30G,I31V,E32G
Control_AAVS1_6	2069.57	0.561117	0.239139	2.3464	0.0189557	0.246872
BCRABL_2183	1671.08	0.606349	0.258922	2.34182	0.0191899	0.247789	ABL	K531E,K531R,T532A,R533G,T534A
BCR2_986	2383.08	-0.671314	0.286701	-2.34152	0.0192057	0.247789	BCR	G745G
Control_NT_182	2320.37	0.35733	0.153191	2.33257	0.0196706	0.252608
BCRABL_2443	2785.31	0.370885	0.159449	2.32603	0.0200167	0.254399	ABL	S695G,S696G
BCRABL_1684	6134.23	0.617308	0.26554	2.32473	0.0200866	0.254399	ABL	Y185C
Control_NT_310	1271.24	-0.367159	0.157719	-2.32793	0.0199156	0.254399
BCRABL_1598	1035.7	0.698547	0.301542	2.31658	0.0205264	0.258782	ABL	S121G,E123G,K124E,K124R
Control_NT_269	1363.12	-0.495915	0.214254	-2.31461	0.0206341	0.258958
BCR2_458	4888.13	0.804862	0.348461	2.30976	0.0209015	0.261127	ABL	L88P,V90A,L91L
BCRABL_1973	1966.57	-0.569329	0.247109	-2.30396	0.021225	0.26396	ABL	S385G,R386G
BCRABL_2928	2250.42	-0.559556	0.243044	-2.30228	0.0213195	0.26396
iSTOP-controls-CIAO1.4	3787.22	-0.396817	0.172866	-2.29552	0.0217033	0.267513
BCRABL_1926	3967.67	0.788664	0.343833	2.29374	0.0218054	0.267576	ABL	S349S,M351V,E352G
BCR2_562	3184.95	0.967118	0.422316	2.29003	0.0220194	0.269007	ABL	Q300R
BCRABL_1774	1836.46	1.11766	0.489955	2.28115	0.0225398	0.273125	ABL	T243A,M244V,K245E,K245R
BCR2_618	5095.58	0.415434	0.182269	2.27923	0.0226532	0.273125	ABL	I82V,I82M,T83A,K84E,K84R,K84K
BCRABL_966	2155.36	-0.472144	0.207135	-2.2794	0.0226433	0.273125
BCRABL_262	2901.65	-0.325776	0.143596	-2.2687	0.0232864	0.279538
iSTOP-controls-MRPL2.5	2631.07	0.396259	0.175001	2.26432	0.0235543	0.281531
BCRABL_1644	2520.3	-0.4426	0.196589	-2.2514	0.0243605	0.289127	ABL	E153G,S154G,E155G,S156G
BCR2_1111	4560.87	-0.425475	0.189035	-2.25078	0.0243994	0.289127	ABL	F283L,F283S,L284L,L284S
BCR2_324	2659.51	-0.57392	0.255755	-2.24402	0.0248308	0.292982	ABL	E153G,S154G,E155G
BCRABL_2699	3160.98	0.379315	0.169406	2.2391	0.0251497	0.295464	ABL	S859P
BCRABL_1780	1744.22	-0.560769	0.250626	-2.23748	0.0252551	0.295464	ABL	K245E,K245R,H246R,K247E,K247R
BCRABL_1077	2697.34	-0.728462	0.326132	-2.23364	0.0255065	0.297145	BCR	D648G
Control_NT_520	1433.33	0.508691	0.228591	2.22533	0.0260589	0.30104
BCR2_1000	1619.12	-0.660289	0.296519	-2.2268	0.0259607	0.30104	ABL	K274R
BCRABL_1622	3264.46	0.691802	0.311349	2.22195	0.0262866	0.302405
BCRABL_1831	3134.8	-0.443781	0.200018	-2.2187	0.026507	0.303675	ABL	F283L,F283S,L284L
BCR2_863	2903.26	0.498659	0.2252	2.21429	0.0268089	0.305866	ABL	P614P
BCRABL_1520	1381.12	0.905511	0.41046	2.20609	0.0273778	0.31107	ABL	N61N
BCRABL_1767	1593.8	-0.520528	0.237163	-2.19481	0.0281769	0.31792	ABL	E238G,E238E,T240A,D241G
BCR2_643	1852.58	0.435836	0.198763	2.19274	0.0283261	0.31792	BCR	E159G,I161V
BCRABL_1925	1968.31	-0.792395	0.361222	-2.19365	0.0282604	0.31792	ABL	Y353H,L354P
Control_NT_420	1992.54	0.64435	0.294982	2.18437	0.028935	0.323439
BCRABL_1876	2752.38	-0.373251	0.171467	-2.1768	0.0294952	0.328372	ABL	T315A,E316G,M318V
BCRABL_567	1704.81	0.311756	0.144742	2.15388	0.0312499	0.345124	BCR	S320G
BCRABL_2477	2253.11	-0.384801	0.178531	-2.15537	0.031133	0.345124
BCR2_261	1210.87	-0.402976	0.187535	-2.1488	0.0316501	0.347565	ABL	L248P
iSTOP-controls-TBL3.9	3484.46	0.430356	0.200363	2.14789	0.0317227	0.347565
BCR2_699	1714.47	-0.45681	0.213133	-2.1433	0.0320888	0.350186	ABL	L584P,N585N
iSTOP-controls-MMS22L.8	3074.22	0.466074	0.217904	2.1389	0.032444	0.352669
BCR2_997	3475.37	-0.307818	0.144521	-2.12992	0.0331781	0.357961	ABL	V205A
BCRABL_1564	1628.95	0.66849	0.313878	2.12978	0.0331902	0.357961	ABL	N94D,N94S,H95R,N96D,N96S
iSTOP-controls-TTI1.13	3753.42	0.403838	0.190147	2.12383	0.0336846	0.361061
BCR2_977	1593.01	-0.6384	0.300682	-2.12318	0.0337392	0.361061	ABL	S1044S,S1047P
BCR2_980	1898.37	0.64553	0.305869	2.11048	0.0348171	0.371158	BCR	V887A,L889P
BCR2_672	1479.68	0.561802	0.267028	2.10391	0.0353867	0.375779	ABL	N664N,A666A
BCR2_705	2362.07	-0.336855	0.160376	-2.1004	0.0356933	0.377583
BCRABL_1381	1569.53	-0.619098	0.29548	-2.09523	0.0361503	0.380958	BCR	Y852C,E853G,A855A
BCRABL_1275	2556.3	0.787349	0.376598	2.09069	0.0365561	0.383769	BCR	D781G,E782G,E783G
BCRABL_1641	3280.26	0.307336	0.147197	2.08792	0.0368054	0.384923	ABL	S154S
BCRABL_1666	3126.62	-0.369186	0.177244	-2.08292	0.0372582	0.386729	ABL	V171A,Y172H,H173H,Y174H
iSTOP-controls-VPS25.1	3661.97	0.310206	0.148886	2.08351	0.0372045	0.386729
BCRABL_3113	1651.87	0.595899	0.286317	2.08125	0.0374106	0.386857	ABL	T1111A,Q1112R,D1113G
BCR2_989	2796.51	-0.333299	0.160952	-2.0708	0.0383772	0.395371
BCRABL_2020	2097	-0.584156	0.282996	-2.06419	0.0390001	0.39972	ABL	I418V,K419E,K419R
Non-targeting-controls-.45	1721.15	0.703516	0.341729	2.0587	0.0395232	0.39972
BCRABL_1352	2386.89	-0.489846	0.237883	-2.05919	0.0394758	0.39972
Control_NT_489	1143.22	0.504969	0.245008	2.06103	0.0393003	0.39972
BCRABL_1492	1183.02	-0.454696	0.220819	-2.05914	0.0394811	0.39972	ABL	G41G,L42P
BCRABL_1368	6494	0.62461	0.304399	2.05194	0.0401752	0.404831	BCR	I848V
BCRABL_879	2379.06	-0.692753	0.340362	-2.03534	0.0418166	0.414543	BCR	T512A,Y513C,S515G
BCRABL_2251	2221.48	-0.294932	0.14517	-2.03164	0.04219	0.414543	ABL	G578G
BCR2_949	2822.31	-0.431628	0.212004	-2.03594	0.0417559	0.414543	ABL	L301P,L302P,L302L
Control_NT_82	2026.04	0.411208	0.202346	2.0322	0.0421334	0.414543
iSTOP-controls-EXOSC7.1	1966.05	0.407817	0.200333	2.03569	0.0417812	0.414543
Control_CCR5_10	1758.84	-0.482894	0.237122	-2.03648	0.0417022	0.414543
BCR2_502	1893.4	-0.527489	0.259361	-2.0338	0.0419713	0.414543	BCR	L517P,L520P
BCR2_1120	2346.13	-0.351624	0.174036	-2.0204	0.0433414	0.424347
BCR2_961	3072	0.375381	0.186364	2.01424	0.0439845	0.427609	BCR	R649R,V650A
BCR2_527	1788.03	-0.290602	0.144208	-2.01516	0.0438883	0.427609	BCR	Q793R,I794V,K795E,K795R,N796D,N796S
BCR2_478	1111.64	-0.396654	0.197233	-2.01109	0.0443161	0.427821
BCR2_647	3255.4	-0.309007	0.153591	-2.01188	0.0442328	0.427821
BCRABL_2524	1491.98	-0.391666	0.195234	-2.00614	0.0448411	0.43138	ABL	Q746R,D748G
BCRABL_2532	2352.78	0.420929	0.210277	2.00179	0.0453078	0.434357
BCRABL_2162	1241.42	-0.380391	0.190793	-1.99373	0.0461813	0.441199	ABL	V519A,S520S,L522L,L522S
BCR2_1	2199.96	0.321247	0.161405	1.99031	0.0465564	0.443249	ABL	L88P,V90A
AAVS1-controls-AAVS1.42	2419.83	0.587443	0.297338	1.97568	0.0481913	0.454715
BCRABL_630	5072.12	0.366803	0.185712	1.97512	0.0482548	0.454715	BCR	T358A,T359A,Y360C
BCR2_81	1940.62	-0.627857	0.317425	-1.97797	0.047932	0.454715	ABL	I1043T,S1044P,S1044S
BCR2_239	1805.13	-0.433076	0.219486	-1.97314	0.0484795	0.455279
BCR2_185	4859.27	-0.316225	0.160467	-1.97066	0.0487625	0.456384	ABL	E27G,E27E
BCRABL_1412	3273.74	-0.492912	0.250502	-1.9677	0.0491028	0.457	BCR	M881T,L882P
BCRABL_1417	3194.32	-0.338431	0.172036	-1.96721	0.0491594	0.457	BCR	Q880R,M881V,T883A
iSTOP-controls-CHERP.1	2511.14	0.43591	0.224481	1.94185	0.0521547	0.483218
BCRABL_428	2897.3	0.511996	0.264213	1.93781	0.0526463	0.486142	BCR	C240R,V242A
BCR2_554	8271.66	0.362501	0.187318	1.93522	0.0529628	0.487434
BCRABL_2441	1963.54	-0.400568	0.207478	-1.93065	0.0535259	0.49098	ABL	L698P
BCRABL_494	3137.81	-0.536555	0.278821	-1.92437	0.0543079	0.493956	BCR	I282T,Y283H
BCRABL_1882	2977.79	0.827587	0.430169	1.92386	0.0543716	0.493956	ABL	N322D,N322S
BCR2_547	5699.18	0.265266	0.137891	1.92374	0.054387	0.493956
iSTOP-controls-NOL6.24	3440.05	0.3376	0.175917	1.91908	0.0549737	0.497647
BCRABL_1729	2124.44	0.347777	0.181514	1.91598	0.055368	0.497951	ABL	H214R,Y215C
BCR2_0	2579.08	-0.281236	0.14672	-1.91682	0.0552602	0.497951	ABL	S157S,P158P
BCRABL_1919	4257.1	-0.502915	0.263241	-1.91048	0.0560719	0.502143	ABL	Q346R,I347V
BCRABL_2972	1347.78	0.368731	0.193103	1.9095	0.0561978	0.502143
BCR2_1042	1863.72	-0.435579	0.228282	-1.90808	0.0563814	0.502158	ABL	T1111T,F1114L,F1114S
BCRABL_977	2722.56	0.328587	0.172763	1.90196	0.0571769	0.507606	BCR	V577A,L580P
BCR2_658	2891.2	-0.350509	0.184821	-1.89648	0.0578969	0.512351
BCRABL_1348	2864.79	0.344255	0.181952	1.89201	0.0584893	0.512664	BCR	M832V,R835G
iSTOP-controls-CIAO1.10	2025.41	-0.376877	0.199075	-1.89314	0.058339	0.512664
BCRABL_3124	1431.04	0.448083	0.236605	1.8938	0.0582514	0.512664	ABL	V1121A
BCRABL_2087	2291.05	-0.374204	0.198507	-1.88509	0.059418	0.519155	ABL	V468A,Y469H,Y469Y,L471P
BCR2_650	1482.03	-0.559649	0.298313	-1.87605	0.0606488	0.526577
Control_CCR5_3	2031.98	-0.31113	0.165778	-1.87679	0.0605474	0.526577
iSTOP-controls-MRPL13.1	1758.24	-0.36596	0.195291	-1.87393	0.0609406	0.527452
BCRABL_1603	3647.32	0.666803	0.356185	1.87207	0.0611971	0.528016	ABL	H125R,Y128C
BCR2_994	3796.06	-0.45918	0.245711	-1.86878	0.0616534	0.530296	BCR	I794V,K795E,K795R,N796D,N796S
BCRABL_1968	1653.86	-0.366555	0.196587	-1.8646	0.0622377	0.532007	ABL	V379V,D381G
BCRABL_1246	1762.22	-0.406354	0.21784	-1.86537	0.0621289	0.532007	BCR	D761G,S763G
BCRABL_220	1920.49	0.4912	0.264199	1.8592	0.0629986	0.535383	BCR	G121G,S122P,S122S
iSTOP-controls-PRPF19.1	2219.24	-0.610892	0.328651	-1.85879	0.0630569	0.535383
BCRABL_264	1471.04	0.507698	0.273297	1.85768	0.0632143	0.535383	BCR	E141G,E141E
BCR2_820	3052.62	0.357586	0.193421	1.84874	0.0644951	0.542899
Control_NT_305	2248.52	0.460002	0.248648	1.85001	0.0643116	0.542899
BCR2_151	2413.3	0.423868	0.229502	1.84691	0.0647609	0.54348
BCR2_235	3198.24	-0.415249	0.225441	-1.84194	0.0654838	0.547881	BCR	E555G,I556V,H557R,K558E,K558R
BCRABL_1419	2548.79	0.253596	0.137814	1.84014	0.065748	0.54843	BCR	C886R,C886C,V887A
Control_NT_218	2031.42	0.341924	0.186963	1.82883	0.0674254	0.559044
BCRABL_2368	4288.44	0.422343	0.230798	1.82993	0.0672604	0.559044	ABL	A654A
BCRABL_255	2281.88	0.286323	0.157052	1.82311	0.0682872	0.564494	BCR	S139P
Non-targeting-controls-.50	2682.63	0.676545	0.372743	1.81504	0.0695174	0.569547
BCRABL_1337	3800.1	0.423439	0.233196	1.8158	0.0694003	0.569547	BCR	M828V
BCRABL_2307	3296.49	0.487311	0.268308	1.81624	0.0693336	0.569547	ABL	K616R,K616K,S618G,S619G
iSTOP-controls-TTC1.2	3298.19	0.299148	0.165221	1.81059	0.0702041	0.573472
BCRABL_114	2748.06	-0.305583	0.168992	-1.80827	0.0705648	0.574718	BCR	Q60R,T61A
BCRABL_615	1718.6	-0.496174	0.275392	-1.8017	0.0715925	0.577511	BCR	V353A,S354P
AAVS1-controls-AAVS1.2	1387.03	-0.421312	0.233568	-1.80381	0.0712613	0.577511
BCR2_1073	5368.74	0.660575	0.366836	1.80074	0.0717444	0.577511	ABL	V506A
BCR2_264	2829.47	-0.39894	0.221501	-1.80108	0.071691	0.577511	ABL	E275G,D276G
BCRABL_1699	4013.15	0.273431	0.15243	1.79381	0.0728432	0.577931	ABL	N193D,N193S,T194A
BCR2_758	2503.65	-0.317313	0.176885	-1.79389	0.0728309	0.577931	BCR	V550A,P551P
BCRABL_959	2244.96	-0.464936	0.258846	-1.79619	0.072465	0.577931	BCR	W571R
BCRABL_2866	3864.4	0.296159	0.16481	1.79697	0.0723406	0.577931	ABL	K956E,K956R,K956K,K957E,K957R
BCR2_1098	2437.37	0.33793	0.18811	1.79645	0.0724233	0.577931	ABL	V132A,S133P,N135N
Control_NT_162	2048.94	0.580443	0.324146	1.79068	0.0733441	0.579512
Control_NT_304	1692.68	0.329453	0.184145	1.7891	0.0735988	0.579512
BCR2_703	2885.99	-0.352207	0.197056	-1.78734	0.073882	0.579512	ABL	Y257H,V260A
Control_CCR5_77	1467.89	0.391437	0.218948	1.78781	0.0738071	0.579512
BCR2_166	3980.54	-0.262299	0.147272	-1.78105	0.0749043	0.581557	BCR	W11R
BCR2_295	3262.91	0.40601	0.228024	1.78055	0.0749852	0.581557
BCRABL_1566	1962.96	0.953992	0.535752	1.78066	0.0749678	0.581557	ABL	H95R,N96D,N96S,E98G,E98E
BCR2_904	2163.03	0.318041	0.178493	1.78181	0.0747803	0.581557	BCR	E640G,E640E,T641A
BCRABL_591	2706.18	-0.313768	0.176491	-1.77781	0.0754349	0.581776	BCR	E336G,N337D,N337S,T339A
BCRABL_505	3195.91	-0.436077	0.245275	-1.77791	0.0754181	0.581776
BCR2_184	2988.33	0.94842	0.534358	1.77488	0.0759181	0.583872	ABL	Q160R,R161G
iSTOP-controls-TBL3.16	1558.5	-0.363426	0.205052	-1.77236	0.076334	0.585439
BCR2_992	2540.87	0.484138	0.273379	1.77094	0.0765702	0.585624	BCR	E483G
BCRABL_2055	2431.49	0.311945	0.176676	1.76564	0.0774571	0.589907	ABL	D444G
BCRABL_883	1755.16	-0.595034	0.337123	-1.76504	0.0775575	0.589907	BCR	L517P,L520P
BCRABL_2720	1372.71	-0.320734	0.182181	-1.76053	0.0783186	0.59406	ABL	T865A,S866G,K867E,K867R
BCRABL_1577	1787.97	0.330081	0.18793	1.7564	0.07902	0.597738	ABL	W110R
BCRABL_1420	1851.11	0.435613	0.248421	1.75353	0.0795112	0.59981	BCR	C886C,V887A,L889P
BCRABL_2528	1707.91	0.515065	0.294269	1.75032	0.0800633	0.602329	ABL	D748G,T751A
iSTOP-controls-TONSL.1	2190.77	0.289584	0.165973	1.74476	0.0810266	0.606272
BCR2_192	1700.4	0.496788	0.284719	1.74484	0.0810128	0.606272	BCR	V151A
BCR2_1099	1609.81	-0.35472	0.204703	-1.73285	0.0831216	0.606315
BCRABL_960	3528.11	-0.35366	0.204597	-1.72856	0.0838872	0.606315	BCR	W571R
BCRABL_1076	3705.08	0.464703	0.268333	1.73182	0.0833064	0.606315	BCR	R649R,V650A
AAVS1-controls-AAVS1.107	1596.28	-0.380471	0.219865	-1.73047	0.0835461	0.606315
BCR2_1029	4170.24	0.435828	0.25099	1.73644	0.0824865	0.606315
iSTOP-controls-TONSL.6	1985.74	0.550578	0.316856	1.73763	0.0822769	0.606315
BCR2_540	1910.36	-0.268604	0.155042	-1.73246	0.0831924	0.606315	BCR	N157S,E159G
BCRABL_343	3194.65	0.5736	0.330017	1.73809	0.0821944	0.606315	BCR	H183R,H184R,E185G
BCRABL_2915	3125.29	0.259306	0.149872	1.73019	0.083597	0.606315
BCR2_752	9026.04	0.33303	0.192559	1.72949	0.0837213	0.606315
BCR2_183	4892.65	0.420369	0.24144	1.74109	0.0816671	0.606315	BCR	M288T
BCRABL_1759	5764.49	0.361269	0.207583	1.74035	0.0817968	0.606315	ABL	W235R
Control_NT_391	1422.34	-0.285791	0.163947	-1.74319	0.0813	0.606315
BCRABL_3134	1636.63	-0.511111	0.296046	-1.72646	0.0842655	0.60746	ABL	E1123E,I1124V,S1125G,D1126G,I1127V
BCR2_966	1921.61	-0.634437	0.370367	-1.71299	0.0867135	0.62186	BCR	L588P,G589G
BCRABL_2879	3516.75	0.399612	0.233219	1.71346	0.0866272	0.62186
iSTOP-controls-NKAP.1	3044.27	-0.401394	0.235635	-1.70346	0.0884822	0.628329
BCRABL_2132	1934.66	-0.437624	0.257084	-1.70226	0.0887072	0.628329	ABL	Q498R,E499G,E499E
iSTOP-controls-NOL6.4	2395.11	0.604435	0.354574	1.70468	0.088254	0.628329
BCR2_875	2757.54	-0.703666	0.413717	-1.70084	0.0889732	0.628329	BCR	W11R
Control_NT_366	2141.86	-0.285058	0.167603	-1.7008	0.088981	0.628329
BCRABL_2659	2321.3	-0.367808	0.215913	-1.7035	0.0884744	0.628329
BCRABL_1377	1545.87	-0.546872	0.322169	-1.69747	0.0896076	0.628662	BCR	D851G,Y852C,E853G
BCR2_2	3579.61	-0.547378	0.323257	-1.69332	0.0903943	0.628662	ABL	V1031A,V1032A,L1033P
BCR2_1081	2885.04	0.336764	0.198712	1.69473	0.0901264	0.628662	ABL	V981A,V981V,S983P
BCRABL_2635	2057.07	0.377309	0.222461	1.69607	0.0898733	0.628662	ABL	P815P,K816E,K816R,K816K
AAVS1-controls-AAVS1.43	2628.4	0.295172	0.174232	1.69413	0.09024	0.628662
BCR2_787	3975.81	-0.304788	0.179947	-1.69377	0.0903096	0.628662
BCR2_231	2499.46	0.589116	0.348527	1.6903	0.0909702	0.631077	ABL	E275G
Control_CCR5_35	1376.95	0.391071	0.232255	1.6838	0.0922198	0.638143
BCRABL_1485	2143.74	-0.271446	0.161879	-1.67684	0.0935737	0.645892	ABL	S35S,F37L,F37S,F37F
BCR2_536	1975.89	0.478379	0.28559	1.67505	0.0939235	0.64669	ABL	P1019P,E1020G
BCRABL_1595	2648	0.235893	0.141217	1.67043	0.0948347	0.64932	ABL	S121S,L122P
BCRABL_1181	1606.59	-0.337871	0.202373	-1.66955	0.0950093	0.64932	BCR	M715V,E717G
Control_CCR5_83	1129.28	-0.381616	0.228738	-1.66835	0.0952462	0.64932
BCRABL_2504	4470.35	-0.353817	0.212031	-1.6687	0.095176	0.64932	ABL	S733P,V734A
Non-targeting-controls-.49	2256.94	0.3856	0.23226	1.66021	0.0968728	0.653432
BCR2_893	1570.35	-0.360455	0.216936	-1.66157	0.0965981	0.653432	BCR	C240R
BCRABL_2648	1970.25	-0.393504	0.236782	-1.66188	0.096536	0.653432	ABL	T823A
Control_NT_453	1548.88	0.428388	0.258157	1.65941	0.0970326	0.653432
BCRABL_527	2020.95	-0.313166	0.188186	-1.66413	0.0960872	0.653432
BCRABL_1656	1737.93	0.87143	0.526689	1.65454	0.0980173	0.658457	ABL	I163V
Control_NT_407	2590.76	0.701904	0.424574	1.6532	0.0982909	0.658692
Control_NT_67	2325.23	0.282306	0.170937	1.65152	0.0986318	0.659376
BCRABL_1567	2984.35	-0.300795	0.183424	-1.63989	0.101028	0.672138	ABL	W99R,C100R,C100C
Control_NT_546	1609.6	0.42373	0.258342	1.64019	0.100965	0.672138
BCRABL_99	1921.03	-0.255693	0.156443	-1.63442	0.102171	0.677895
iSTOP-controls-MRPL38.1	2313.24	0.375473	0.229872	1.6334	0.102384	0.677895
BCR2_381	4051.37	-0.651426	0.399167	-1.63196	0.102687	0.678277	ABL	K271E,K271R,T272A,K274E,K274R
BCRABL_1327	5945.47	-0.334878	0.205804	-1.62717	0.103701	0.683006	BCR	S823P,L824P
BCR2_629	3515.07	0.422532	0.259821	1.62624	0.103898	0.683006	BCR	S303P,S303S
BCRABL_1396	2192.44	-0.280169	0.173096	-1.61858	0.105538	0.689146
Control_CCR5_79	2298.4	0.601833	0.371874	1.61838	0.105581	0.689146
BCR2_98	4070.9	0.32159	0.198441	1.62059	0.105107	0.689146	BCR	S334P,N335N
BCR2_682	1763.31	-0.544329	0.337554	-1.61257	0.106838	0.695706	BCR	K486E,K486R,K486K
BCR2_331	1958.48	-0.376613	0.234236	-1.60784	0.107871	0.699605	BCR	S429P,F430L,F430S
BCR2_99	1930.2	-0.565674	0.351895	-1.60751	0.107943	0.699605
BCRABL_1007	1895.92	-0.254753	0.158875	-1.60348	0.108828	0.701341	BCR	Y598H
BCRABL_377	1765.02	0.406978	0.253976	1.60243	0.10906	0.701341	BCR	Q206R,M208V
BCR2_363	2620.88	0.318986	0.199214	1.60123	0.109327	0.701341	BCR	S235P,S236P
BCRABL_2209	3203.13	0.453987	0.283851	1.59938	0.109735	0.701341	ABL	E549G,M550V
BCRABL_1379	1828.28	-0.669278	0.417105	-1.60458	0.108586	0.701341	BCR	Y852C,E853G
BCR2_246	2131.85	0.356476	0.222789	1.60006	0.109586	0.701341	BCR	H658R
BCR2_730	4174.92	0.542907	0.340669	1.59365	0.111015	0.703309	ABL	L184P,Y185H
BCR2_1091	1948.09	0.338724	0.212818	1.59161	0.111472	0.703309	BCR	Y283C
BCRABL_1963	2813.8	-0.310817	0.195617	-1.58891	0.112081	0.703309	ABL	V379A,A380A,D381D,F382L,F382S
iSTOP-controls-NUP155.16	3453.16	-0.274524	0.172425	-1.59214	0.111354	0.703309
Control_NT_114	1159.86	-0.30278	0.189839	-1.59493	0.110727	0.703309
BCR2_1072	4077.59	0.468129	0.294602	1.58902	0.112056	0.703309	ABL	S750P,F752L,F752S,F752F
BCRABL_1429	2216.13	0.317085	0.199526	1.58919	0.112017	0.703309	BCR	T891A,H893R,S894G
Control_NT_239	1778.46	0.583454	0.366254	1.59303	0.111154	0.703309
Non-targeting-controls-.13	2474.85	-0.279959	0.177503	-1.57721	0.114748	0.713054
BCR2_356	2947.25	-0.226939	0.143771	-1.57847	0.114457	0.713054	BCR	M524T,P526P,L527L,L527S
BCR2_28	4145.2	0.37716	0.239419	1.57532	0.115184	0.713054	BCR	I688T,N689N
BCRABL_2177	1252.26	0.334696	0.2119	1.5795	0.114221	0.713054	ABL	P526P,E527G,T530A
BCRABL_695	1760.82	-0.264026	0.167133	-1.57974	0.114167	0.713054	BCR	E401G
BCRABL_2014	1509.93	-0.371309	0.235694	-1.57539	0.115166	0.713054	ABL	Y413C,N414D,N414S,K415E,K415R
BCR2_1047	2972.36	-0.349957	0.22234	-1.57397	0.115493	0.713371	ABL	V299A,L301P,L302P
BCRABL_1724	2668.76	-0.35638	0.226956	-1.57026	0.116355	0.714364	ABL	T211A,T212A
BCRABL_2576	5085.73	0.344413	0.21938	1.56994	0.11643	0.714364	ABL	T779A,T779T,V780V,T781A
BCRABL_1636	2253.63	-0.320831	0.204161	-1.57146	0.116077	0.714364	ABL	S148G
iSTOP-controls-MRPS31.3	3071.94	0.283109	0.180871	1.56525	0.117525	0.719481
BCRABL_2389	1938.13	-0.265526	0.169979	-1.56211	0.118262	0.721595	ABL	A666A,V668A
BCRABL_1376	1320.65	-0.339742	0.217566	-1.56156	0.118393	0.721595	BCR	D851G,Y852C,E853G
BCRABL_441	2028.76	-0.314525	0.201705	-1.55933	0.118918	0.723201	BCR	Y246H
BCRABL_1583	2920.74	0.623638	0.400586	1.55682	0.119514	0.725228	ABL	P112P,S113G,N114D,N114S
BCRABL_2482	5341.2	0.283822	0.183009	1.55086	0.120934	0.730635
BCRABL_2625	2544.58	0.481573	0.310496	1.55098	0.120907	0.730635	ABL	T814T
BCRABL_1402	3194.53	0.367986	0.237636	1.54853	0.121495	0.732419	BCR	S871G
BCR2_649	3406.4	-0.298212	0.192766	-1.54702	0.121859	0.733012	ABL	K357E,K357R,K357K,N358D,N358S,I360V
iSTOP-controls-KANSL3.13	1972	-0.250313	0.162417	-1.54118	0.123273	0.734214
BCR2_495	4139.19	-0.643787	0.417175	-1.54321	0.122781	0.734214	ABL	V1128A,*1131Q
BCR2_984	3086.79	0.311174	0.201968	1.54071	0.123388	0.734214	ABL	S968P
BCRABL_2187	2184.67	0.321933	0.208928	1.54088	0.123346	0.734214	ABL	A538A
BCR2_65	2933.08	0.633964	0.410364	1.54488	0.122375	0.734214	BCR	H727R
BCR2_657	3460.36	0.277758	0.180621	1.5378	0.124098	0.734423	ABL	P978P
BCRABL_454	1862.24	0.561069	0.366166	1.53228	0.125453	0.734423	BCR	L256P
Control_NT_494	1919.7	0.356514	0.231615	1.53925	0.123742	0.734423
Control_NT_400	2739.29	0.518744	0.338727	1.53145	0.125658	0.734423
BCR2_376	2798.36	0.249811	0.163239	1.53034	0.125933	0.734423	ABL	N297D,N297S,Q300R
BCR2_1063	3107.71	0.255294	0.166712	1.53135	0.125683	0.734423	BCR	L622P
Control_NT_383	1683.07	0.500493	0.327177	1.52973	0.126083	0.734423
iSTOP-controls-TBL3.10	2658.57	-0.242092	0.15825	-1.52981	0.126064	0.734423
BCRABL_1805	1846.15	-0.470848	0.30689	-1.53426	0.124967	0.734423	ABL	K262E,K262R,K263E,K263R,K263K,Y264C
iSTOP-controls-TSR1.7	4652.54	0.345163	0.225627	1.5298	0.126067	0.734423
BCRABL_3020	3343.4	0.349362	0.229253	1.52391	0.127531	0.734588
Control_CCR5_63	2117.94	0.454738	0.299801	1.5168	0.129317	0.734588
Control_NT_320	1070.05	-0.315797	0.207798	-1.51973	0.12858	0.734588
BCRABL_2218	3352.28	-0.277455	0.18225	-1.52238	0.127913	0.734588
BCRABL_1827	1331.45	0.376818	0.249128	1.51255	0.130395	0.734588
BCRABL_134	1634.19	0.630782	0.414392	1.52219	0.127962	0.734588	BCR	Q73R,R74R
BCRABL_1410	2025	0.481615	0.318612	1.5116	0.130635	0.734588	BCR	L879P,M881T
BCRABL_407	2812.57	0.36091	0.236639	1.52515	0.127223	0.734588	BCR	A226A,R228G
Control_NT_462	2148.9	-0.293145	0.1936	-1.51418	0.129981	0.734588
Control_NT_314	1318.76	0.294552	0.194165	1.51702	0.129262	0.734588
BCRABL_2333	1339.94	-0.349768	0.23017	-1.51961	0.128609	0.734588	ABL	E629G,R631G,R631R
BCR2_827	3149.18	0.277491	0.183013	1.51624	0.129459	0.734588
BCRABL_335	2721.3	0.463327	0.304408	1.52206	0.127995	0.734588	BCR	N179D,N179S,E181G
BCRABL_1148	4616.23	0.238957	0.157914	1.51321	0.130226	0.734588	BCR	M699T,V701A
BCRABL_2500	3042.73	-0.316637	0.207442	-1.52639	0.126913	0.734588	ABL	W731R,S733P
iSTOP-controls-TPX2.3	1558.11	0.413999	0.273597	1.51317	0.130236	0.734588
BCRABL_46	1832.87	-0.414336	0.272376	-1.52119	0.128212	0.734588	BCR	D17G,S18S,E19G
BCRABL_1328	1842.27	-0.628819	0.418021	-1.50428	0.13251	0.736514	BCR	E820G,Q821R,E822G
BCRABL_1914	1668.64	0.564985	0.374678	1.50792	0.131575	0.736514	ABL	Y342C,M343V,T345A
BCRABL_2143	1902.44	0.745389	0.494747	1.5066	0.131912	0.736514
BCRABL_93	7127.28	0.605915	0.402743	1.50447	0.13246	0.736514	BCR	V49A
BCRABL_321	2188.58	-0.321685	0.213564	-1.50627	0.131998	0.736514	BCR	F176L,F176S,Y177H
AAVS1-controls-AAVS1.61	1448.04	-0.309847	0.206013	-1.50401	0.132578	0.736514
BCR2_97	1552.8	-0.262093	0.174502	-1.50195	0.13311	0.737203	ABL	V981V,S983P,L985L
BCR2_475	4134.12	-0.260949	0.1738	-1.50143	0.133244	0.737203	BCR	P669P
BCRABL_2493	5675.08	0.244371	0.163091	1.49837	0.134037	0.737203
BCR2_220	3920.86	0.417848	0.27864	1.4996	0.133719	0.737203	ABL	K833E,K833R,E834G,E834E,E835G,E835E
BCRABL_1561	1741.35	0.365868	0.244141	1.49859	0.133979	0.737203	ABL	L91L,Y93C,N94D,N94S
BCRABL_2976	2026.09	0.376411	0.251388	1.49733	0.134307	0.737217
BCR2_342	2657.68	0.376824	0.252012	1.49526	0.134845	0.738707	ABL	A940A,V941A,S943S
BCR2_707	3349.2	-0.287173	0.1926	-1.49103	0.135953	0.743302	BCR	N796N,I798T
BCRABL_2846	3293.91	0.334211	0.224758	1.48698	0.137019	0.746175	ABL	K947E,K947R
BCRABL_479	1753.03	0.29845	0.200706	1.487	0.137015	0.746175
BCR2_433	4977.07	-0.490455	0.330137	-1.48561	0.137382	0.746679	ABL	Q1129R,R1130G,*1131W
BCR2_334	2701.51	-0.36579	0.246867	-1.48172	0.138414	0.750805
iSTOP-controls-MMS22L.18	2392.15	0.488828	0.330937	1.4771	0.139648	0.756018
BCRABL_1878	1664.05	0.453476	0.307903	1.47279	0.140808	0.756141	ABL	M318V,T319A,Y320C
BCR2_899	1857.84	-0.332763	0.22595	-1.47273	0.140824	0.756141	BCR	V728A,F729L,F729S,L730P
BCR2_1074	2385.46	-0.20469	0.138905	-1.4736	0.140591	0.756141	ABL	E155G,S156G,S157G
iSTOP-controls-HEATR1.24	2769.73	0.316566	0.215153	1.47135	0.141196	0.756141
BCRABL_1934	2212.78	-0.277954	0.188393	-1.4754	0.140106	0.756141	ABL	K356R,K357E,K357R,K357K,N358D,N358S
BCRABL_2391	1132.58	0.47818	0.325091	1.47091	0.141314	0.756141	ABL	A666A,V668A
BCRABL_2191	2990.61	-0.314236	0.21454	-1.4647	0.143004	0.763702	ABL	A538A
iSTOP-controls-SBNO1.8	2565.64	-0.440144	0.301163	-1.46148	0.143883	0.76506
BCRABL_3106	1845.93	0.318188	0.217828	1.46073	0.14409	0.76506
BCR2_419	2647.85	0.57471	0.393097	1.46201	0.14374	0.76506	ABL	L1118P,S1119S,S1120P,V1121A
Control_NT_432	1528.4	-0.356438	0.244387	-1.4585	0.144703	0.766845
BCRABL_1874	1613.03	0.383139	0.262991	1.45685	0.145157	0.76697	ABL	T315A,E316G
BCR2_753	3163.66	0.224152	0.154209	1.45356	0.146067	0.76697	ABL	H832R,K833E,K833R,E834G,E834E,E835G,E835E
BCR2_48	2073.68	-0.357346	0.245637	-1.45477	0.145732	0.76697	ABL	D560D,P561P
iSTOP-controls-WDR61.6	3259.72	0.295164	0.20333	1.45165	0.146599	0.76697
BCRABL_2597	1865.79	0.411402	0.283649	1.45039	0.146949	0.76697	ABL	N790S,E791G,E792G,E792E
iSTOP-controls-COPZ1.1	2156.41	0.530309	0.365589	1.45056	0.146902	0.76697
BCRABL_2340	4909.39	0.297728	0.204594	1.45521	0.14561	0.76697
BCRABL_1847	2293.48	-0.344956	0.237511	-1.45238	0.146396	0.76697
BCRABL_1424	2026.49	-0.248497	0.171477	-1.44916	0.147293	0.767315	BCR	L889P,T891T
BCRABL_1726	2022.35	-0.484936	0.335259	-1.44645	0.148051	0.767416	ABL	H214H,Y215H,Y215Y
BCRABL_1332	6938.08	0.199278	0.137992	1.44413	0.148703	0.767416	BCR	E822G,S823S
BCR2_880	5407.36	-0.433248	0.299689	-1.44566	0.148273	0.767416	ABL	Q1129R,R1130G,*1131W
iSTOP-controls-FTSJ3.5	1927.67	0.250545	0.173075	1.44761	0.147727	0.767416
BCR2_1004	2987.71	-0.608649	0.421301	-1.44469	0.148545	0.767416	ABL	S348P,S349P,M351T
BCRABL_2809	2419.34	0.359979	0.249573	1.44238	0.149195	0.768524
BCRABL_3022	3616.36	-0.411474	0.28573	-1.44008	0.149845	0.768635	ABL	M1050T
BCR2_646	1932.53	0.463482	0.322008	1.43935	0.150052	0.768635
BCR2_521	2169.01	0.402548	0.279658	1.43943	0.150029	0.768635
BCRABL_1965	4480.56	0.565823	0.395035	1.43234	0.152048	0.770283	ABL	K378E,K378R,V379V
BCRABL_529	1337.46	-0.404942	0.282096	-1.43547	0.151152	0.770283	BCR	S299G,Q300R
iSTOP-controls-TPX2.7	1761.46	0.381843	0.266541	1.43259	0.151975	0.770283
BCRABL_2348	7563.86	0.281498	0.196463	1.43283	0.151906	0.770283
BCR2_580	1468.32	-0.356535	0.248649	-1.43389	0.151603	0.770283	BCR	F158L,F158S
BCRABL_539	2442.64	0.465366	0.324242	1.43524	0.151218	0.770283
BCR2_442	2629.38	-0.232538	0.162467	-1.4313	0.152345	0.770375
BCR2_16	2207.9	0.325082	0.227408	1.42951	0.152858	0.771555	ABL	M624T
BCR2_318	3861.91	0.345424	0.242478	1.42456	0.154285	0.773776	ABL	F416L,F416S,S417P,I418T
BCR2_167	2189.01	-0.408901	0.287131	-1.4241	0.154419	0.773776	ABL	A474A
BCRABL_409	4237.07	-0.233163	0.163411	-1.42685	0.153624	0.773776	BCR	A226A,R228G
Control_CCR5_36	2864.5	0.923876	0.648716	1.42416	0.1544	0.773776
BCRABL_70	1259.53	-0.428165	0.301405	-1.42057	0.155443	0.776784	BCR	D30G,I31V,E32G,Q33R
BCRABL_2672	1476.47	-0.22654	0.159525	-1.42009	0.155582	0.776784
iSTOP-controls-NUP155.10	2781.61	0.419197	0.295467	1.41876	0.155969	0.777312
BCRABL_823	3788.91	0.354565	0.250252	1.41683	0.156533	0.778664	BCR	D475G
iSTOP-controls-MRPS26.4	1427.85	-0.321486	0.227054	-1.4159	0.156804	0.778664
BCRABL_891	1992.68	-0.294079	0.207925	-1.41435	0.157258	0.779325
AAVS1-controls-AAVS1.106	1529.42	-0.299536	0.212812	-1.40752	0.159274	0.779325
BCRABL_965	1997.05	0.244167	0.173606	1.40645	0.159592	0.779325	BCR	Q569R,Q570R,S572G
iSTOP-controls-MRPS15.1	2433.87	0.348849	0.247469	1.40967	0.158638	0.779325
Control_CCR5_87	1369.65	-0.304038	0.216178	-1.40643	0.159597	0.779325
BCR2_1062	2406.79	-0.766489	0.542665	-1.41245	0.157817	0.779325	BCR	V728A,F729L,F729S,L730P,F731L,F731S
BCRABL_1101	2002.34	-0.214263	0.151844	-1.41107	0.158224	0.779325	BCR	P669P,L673L
BCRABL_1830	2251.06	-0.388507	0.276344	-1.40588	0.15976	0.779325	ABL	V280A,F283L,F283S
iSTOP-controls-ATP6V1D.2	1902.41	-0.277163	0.196538	-1.41023	0.158473	0.779325
BCRABL_1712	2436.86	-0.460324	0.326575	-1.40955	0.158672	0.779325	ABL	H201R,H202R,S203S,T204A
BCR2_302	4712.35	-0.207021	0.147569	-1.40288	0.160652	0.779545	ABL	A287A,V289A,M290T
BCRABL_2692	3418.5	0.652274	0.464455	1.40438	0.160204	0.779545	ABL	V851A
BCR2_123	1797.17	0.304234	0.216782	1.40341	0.160495	0.779545	BCR	L251L,L251S
Control_NT_139	1326.02	0.37237	0.26617	1.39899	0.161815	0.779708
BCR2_73	2913.09	0.279161	0.199415	1.3999	0.161545	0.779708	ABL	L370P,V371A
BCRABL_64	2116.51	0.358784	0.256223	1.40028	0.16143	0.779708	BCR	S27S,D30G
BCRABL_1904	2673.28	0.344263	0.245769	1.40076	0.161286	0.779708	ABL	V338A,V339A
BCR2_957	6415.46	0.243131	0.173964	1.39759	0.162235	0.780367
BCRABL_128	2923.45	0.429165	0.307884	1.39392	0.163343	0.784329	BCR	S69G,Y70C,D71G
iSTOP-controls-MRPL22.2	1981.53	0.282435	0.202918	1.39186	0.163963	0.784557
BCR2_421	3806.14	0.244424	0.175719	1.39099	0.164228	0.784557	ABL	A836A
BCR2_484	4017.24	0.325734	0.234182	1.39094	0.164243	0.784557
iSTOP-controls-FARSA.10	1771.72	-0.341517	0.246714	-1.38427	0.166277	0.792903
BCRABL_3033	2957.89	-0.404293	0.293014	-1.37977	0.167656	0.794685	ABL	V1056A,L1057P
BCR2_1130	2300.78	-0.500446	0.362571	-1.38027	0.167504	0.794685	BCR	F731L,F731S,L734P
iSTOP-controls-NUP155.14	1794.47	0.401015	0.290535	1.38026	0.167505	0.794685
BCR2_1079	3034.7	0.378362	0.274315	1.3793	0.167802	0.794685
BCRABL_2559	2574.62	-0.393766	0.286844	-1.37275	0.16983	0.800469	ABL	S772P,S772S
iSTOP-controls-RRP1.6	1952.27	0.282012	0.205466	1.37255	0.169893	0.800469
BCRABL_2405	2068.21	0.472736	0.344376	1.37273	0.169836	0.800469	ABL	G671G
BCR2_203	1839	-0.302212	0.220341	-1.37156	0.1702	0.800547	BCR	H658H
iSTOP-controls-CHERP.15	1486.73	0.51002	0.372549	1.369	0.170999	0.802941
BCR2_930	2174.43	0.446352	0.326507	1.36705	0.171609	0.804437	ABL	S968P
BCR2_574	2195.56	-0.25304	0.185655	-1.36296	0.172896	0.80836
BCRABL_2126	1452.26	0.440691	0.323436	1.36253	0.173032	0.80836	ABL	E494G,E494E,T495A
Control_NT_447	1435.48	0.298564	0.219849	1.35804	0.17445	0.811423
BCRABL_2782	1611.28	0.254564	0.187837	1.35524	0.175341	0.811423	ABL	P903P,A904A
BCRABL_1616	1550.43	-0.341805	0.252211	-1.35524	0.175342	0.811423
BCRABL_2154	1685.08	0.472366	0.347824	1.35806	0.174444	0.811423	ABL	K512E,K512R,K512K,Q513R,Q513Q
BCRABL_499	1785.77	0.284241	0.209596	1.35614	0.175055	0.811423	BCR	Y279C,Q280R,S281G,I282V
BCRABL_2212	1877.77	-0.326999	0.241346	-1.3549	0.175451	0.811423	ABL	M550V,H552R
BCRABL_610	1924.29	-0.256091	0.189284	-1.35295	0.176072	0.811686	BCR	Q349R
BCRABL_1554	1340.73	0.361591	0.267276	1.35287	0.176096	0.811686	ABL	E86G,E86E,K87E,K87R
BCRABL_1937	3515.43	0.251769	0.186682	1.34865	0.177448	0.816557
BCRABL_2667	4073.02	0.265684	0.197248	1.34695	0.177995	0.817696
BCR2_927	4610.2	0.597181	0.443656	1.34605	0.178288	0.817696
BCRABL_3002	2830.38	-0.210594	0.156734	-1.34364	0.179063	0.81989
iSTOP-controls-TSR1.3	1672.68	0.373707	0.278774	1.34054	0.18007	0.823133
BCR2_679	3228.94	-0.302433	0.225879	-1.33892	0.180597	0.824178
BCRABL_976	4562.36	-0.212793	0.159422	-1.33478	0.181948	0.828972	BCR	V577A,L580P
BCR2_434	3386.97	-0.189491	0.142377	-1.33092	0.183217	0.833379	ABL	L29P
BCRABL_949	4188.57	0.27813	0.209614	1.32687	0.184552	0.838073
BCR2_465	2446.54	-0.421076	0.318511	-1.32202	0.186163	0.844	ABL	K271E,K271R,T272A,K274E
BCRABL_730	2632.19	0.197679	0.149948	1.31832	0.187398	0.848207
BCR2_1078	2498.65	0.237904	0.180748	1.31622	0.188099	0.849987	BCR	S876P,V877A
BCRABL_1099	2066.51	-0.34196	0.260082	-1.31481	0.188572	0.850733	BCR	P669P
BCRABL_3122	3754.4	-0.23884	0.182004	-1.31228	0.189425	0.851793	ABL	K1116E,K1116R,S1119G
BCRABL_1354	2517.38	-0.219032	0.166846	-1.31278	0.189256	0.851793	BCR	R835G,H837R,S838G
BCRABL_1024	2413.48	-0.193435	0.147551	-1.31097	0.189867	0.852396	BCR	E606G,K607E,K607R
BCRABL_1323	1739.17	-0.445167	0.339974	-1.30941	0.190394	0.853373	BCR	K815E,K815R,K816E,K816R,K817E,K817R
Control_NT_448	2634.75	0.430798	0.330055	1.30523	0.191814	0.856955
BCR2_305	6009.74	0.401373	0.307315	1.30606	0.191531	0.856955
BCRABL_1841	3059.81	-0.341251	0.261712	-1.30392	0.192261	0.857564	ABL	I293T
BCRABL_716	1593.49	-0.296384	0.228074	-1.29951	0.193769	0.860124	BCR	W414R
BCR2_678	2838.94	-0.321096	0.247038	-1.29978	0.193676	0.860124	ABL	V304A
BCR2_1119	2166.15	-0.324771	0.249778	-1.30024	0.193519	0.860124	ABL	S968P
BCRABL_557	3559.79	-0.247271	0.190606	-1.29729	0.194532	0.862124	BCR	R314G,Y316C
BCRABL_1601	2836.46	0.555401	0.429937	1.29182	0.19642	0.869096	ABL	K124E,K124R,K124K,H125R
BCRABL_894	1839.28	-0.228643	0.177546	-1.28779	0.197818	0.871095
BCRABL_2060	2562.03	-0.368229	0.285894	-1.28799	0.19775	0.871095	ABL	Y449Y,L451P,L452P
BCRABL_541	4586.2	0.200665	0.155727	1.28857	0.197548	0.871095	BCR	L309P,L309L
BCRABL_2203	4831.24	0.251211	0.195409	1.28557	0.198595	0.873042	ABL	D543G,T544A,T545A,D546G
BCRABL_953	2498.65	-0.197421	0.15367	-1.28471	0.198893	0.873042
Non-targeting-controls-.1	2433.82	-0.312376	0.243978	-1.28034	0.200424	0.87568
BCR2_652	3865.22	-0.236947	0.187622	-1.2629	0.206626	0.87568	BCR	F378L,F378S
BCRABL_2032	1659.6	0.302105	0.23722	1.27352	0.202832	0.87568
BCRABL_2304	2961.7	-0.21621	0.170729	-1.2664	0.205372	0.87568	ABL	S620P,F621L,F621S
BCRABL_204	1468.13	-0.235839	0.185825	-1.26915	0.204389	0.87568
iSTOP-controls-RRP12.24	2445.79	0.246877	0.194521	1.26915	0.204386	0.87568
BCRABL_1123	1743.05	0.279649	0.220708	1.26705	0.205136	0.87568	BCR	F684L,F684S,L685P
BCRABL_3077	6567.39	0.331659	0.262711	1.26245	0.206789	0.87568	ABL	L1090P,N1092N
BCRABL_1869	1921.11	-0.448872	0.351049	-1.27866	0.201017	0.87568	ABL	Y312C,I313V
BCRABL_233	2730.35	-0.252775	0.19885	-1.27119	0.203662	0.87568
BCR2_846	1933.3	-0.281804	0.220724	-1.27673	0.201699	0.87568	ABL	K356E,K356R,K357E,K357R,K357K,N358D,N358S
BCRABL_1814	3716.77	0.422857	0.330983	1.27758	0.201398	0.87568	ABL	L273L,L273S
BCRABL_1116	1881.34	-0.394009	0.310018	-1.27093	0.203755	0.87568	BCR	L678P,I680T,S681P
iSTOP-controls-BYSL.3	1572.4	0.268157	0.212223	1.26356	0.206387	0.87568
BCR2_768	5136.63	0.296079	0.230952	1.282	0.199844	0.87568
BCRABL_2331	4533.22	0.245639	0.194212	1.2648	0.205943	0.87568
AAVS1-controls-AAVS1.111	2264.86	0.378061	0.2968	1.27379	0.202737	0.87568
BCR2_764	1984.84	-0.291887	0.229033	-1.27443	0.202511	0.87568	BCR	T512T,Y513H,L514P
BCRABL_135	3185.52	0.20987	0.164635	1.27476	0.202395	0.87568	BCR	F77L,F77S
BCRABL_2131	2222.88	0.419605	0.33129	1.26658	0.205306	0.87568	ABL	S500P,S501S
BCR2_340	2776.7	-0.568096	0.448276	-1.26729	0.205052	0.87568	BCR	V716A,L718P,V719A
BCRABL_2342	4229.76	0.404895	0.320561	1.26308	0.20656	0.87568	ABL	I641T
Control_NT_300	1836.09	0.406072	0.319177	1.27225	0.203285	0.87568
BCRABL_2239	5986.98	0.286909	0.228659	1.25475	0.209571	0.879368	ABL	P570P
BCRABL_300	11428.7	0.533279	0.424208	1.25712	0.208711	0.879368
BCRABL_1113	3982.7	-0.240056	0.191256	-1.25515	0.209423	0.879368	BCR	Q675R
iSTOP-controls-DCTN5.2	2703.99	0.599889	0.476557	1.2588	0.208103	0.879368
BCRABL_624	2287.76	-0.326736	0.26022	-1.25561	0.209257	0.879368	BCR	Y360H
BCR2_973	3082.03	0.312449	0.248988	1.25488	0.209524	0.879368	ABL	D181G
BCRABL_1216	7502.35	0.258669	0.20665	1.25172	0.21067	0.880202
BCRABL_2371	3654.8	-0.263329	0.210544	-1.25071	0.211042	0.880202	ABL	S659P
BCRABL_2698	1722.98	-0.196777	0.15742	-1.25001	0.211297	0.880202	ABL	S859P
Control_NT_131	1370.44	-0.243605	0.194895	-1.24993	0.211326	0.880202
BCR2_1058	3393.26	-0.240473	0.192405	-1.24983	0.211363	0.880202
BCR2_6	4944.5	0.304732	0.246388	1.23679	0.216164	0.881705
BCRABL_2888	2338.65	-0.2308	0.185338	-1.24529	0.213024	0.881705	ABL	S972P
BCR2_20	1828.71	-0.310961	0.251617	-1.23585	0.216514	0.881705	ABL	D181G
BCR2_836	2010.32	-0.270137	0.218272	-1.23761	0.215859	0.881705	ABL	I418V,K419E,K419R
Control_NT_75	2534.47	0.477969	0.383842	1.24523	0.213049	0.881705
iSTOP-controls-ATP6V1A.5	1051.94	-0.394948	0.317993	-1.242	0.214237	0.881705
BCRABL_726	1797.46	0.299804	0.242463	1.2365	0.216274	0.881705
BCRABL_3110	2022.51	0.409679	0.329243	1.24431	0.213387	0.881705
AAVS1-controls-AAVS1.104	1233.64	-0.332136	0.266549	-1.24606	0.212743	0.881705
iSTOP-controls-EEF2.9	1777.36	0.319139	0.257139	1.24112	0.214563	0.881705
BCRABL_901	1438.99	0.292219	0.236366	1.2363	0.216348	0.881705	BCR	A530A
iSTOP-controls-MPHOSPH10.6	3460.02	0.215768	0.174305	1.23788	0.21576	0.881705
BCR2_627	1811.73	-0.255898	0.206338	-1.24019	0.214906	0.881705	ABL	V119A,S121S,L122P
BCR2_372	4320.91	0.197007	0.15812	1.24593	0.21279	0.881705	ABL	A424A
iSTOP-controls-RRP12.9	1800.61	-0.231245	0.186377	-1.24074	0.214704	0.881705
iSTOP-controls-PREB.6	4571.29	0.242429	0.196428	1.23419	0.217133	0.882734
AAVS1-controls-AAVS1.65	2127.75	-0.292027	0.236756	-1.23345	0.217406	0.882734
BCRABL_2007	1306.63	-0.412794	0.335142	-1.2317	0.218061	0.884091	ABL	L411P,Y413H
BCRABL_2193	5546.49	0.351235	0.285489	1.23029	0.218587	0.884925
BCRABL_1242	1813.93	-0.374271	0.304722	-1.22824	0.219357	0.886743	BCR	L762P,F764L,F764S
BCRABL_1742	3826.14	0.323971	0.264097	1.22671	0.21993	0.88776	ABL	N221D,N221S,K222E,K222R,T224A
BCRABL_2582	3079.82	0.256748	0.209564	1.22515	0.220518	0.888831	ABL	L786P,V787A
iSTOP-controls-BYSL.5	2587.87	-0.233711	0.190968	-1.22382	0.221019	0.889553
BCRABL_1961	2476.96	-0.252148	0.208989	-1.20651	0.22762	0.895833	ABL	V379A,A380A
BCRABL_1465	1822.96	0.261537	0.216841	1.20612	0.227771	0.895833	BCR	S919S,T921A
BCRABL_773	3556.74	-0.220868	0.181989	-1.21363	0.224889	0.895833
BCRABL_1626	2844.17	0.276935	0.228745	1.21067	0.22602	0.895833	ABL	I145T,N146N
BCR2_921	3947.92	0.323283	0.267845	1.20698	0.22744	0.895833	ABL	I432T,I432I,A433A,Y435H,Y435Y
BCR2_493	3035.37	0.189671	0.15669	1.21049	0.226091	0.895833	BCR	P526P,L527L,L527S
BCR2_690	1778.56	-0.31561	0.260029	-1.21375	0.224845	0.895833	ABL	V1031A,V1032A
BCRABL_2423	3768.27	0.194358	0.160051	1.21435	0.224613	0.895833
BCR2_653	2633.72	0.437519	0.36042	1.21392	0.224779	0.895833	ABL	E275G
BCR2_995	2012.84	-0.213532	0.176109	-1.2125	0.225323	0.895833
BCRABL_2608	4098.41	-0.209118	0.173155	-1.20769	0.227167	0.895833	ABL	D800G,I801V,M802V,E803G
BCRABL_2059	2841.14	0.318669	0.262793	1.21262	0.225274	0.895833	ABL	Q447R,Y449C
BCRABL_808	1795.35	0.34828	0.288665	1.20652	0.227617	0.895833	BCR	H465R,S467G,S468G
BCR2_222	1968.99	0.468692	0.384663	1.21845	0.223054	0.895833
BCRABL_2920	2566.66	0.216354	0.1777	1.21753	0.223404	0.895833	ABL	T984A,P986P
BCR2_82	4454.67	0.293025	0.242572	1.20799	0.227051	0.895833
BCR2_810	2449.22	0.256414	0.213159	1.20293	0.229004	0.898127	BCR	I916T,V917A,S919P
BCRABL_1053	2944.7	-0.266941	0.22188	-1.20309	0.228942	0.898127
BCR2_438	2928.73	0.29092	0.242261	1.20085	0.229808	0.9
BCRABL_2028	4651.18	0.229176	0.191123	1.1991	0.230487	0.900106
BCR2_552	2388.16	-0.384613	0.320598	-1.19968	0.230265	0.900106	BCR	M287V,M288V
BCRABL_1924	3464.03	0.341356	0.284875	1.19827	0.230813	0.900106	ABL	S349S,M351V
BCR2_1106	3959.2	0.380595	0.318184	1.19615	0.231638	0.90205	ABL	K891R,K891K,R894G
BCR2_630	2819.78	-0.299823	0.251484	-1.19222	0.233177	0.906763
BCRABL_1472	2244.85	-0.252871	0.212675	-1.189	0.234439	0.910388
BCR2_1002	2349.56	0.412258	0.34904	1.18112	0.237555	0.914727	BCR	K163E,K163R,H165R
iSTOP-controls-IARS.15	1525.54	0.312367	0.263687	1.18461	0.23617	0.914727
Control_NT_429	1101.65	0.298663	0.25269	1.18194	0.237231	0.914727
BCR2_341	1609.79	-0.343373	0.290873	-1.18049	0.237805	0.914727	ABL	D560D
iSTOP-controls-DIS3.11	2063.59	0.199413	0.168468	1.18368	0.236538	0.914727
BCR2_1059	3034.84	-0.283981	0.240598	-1.18031	0.237875	0.914727
BCR2_146	2573.09	0.402684	0.340805	1.18157	0.237377	0.914727	ABL	M237T
BCRABL_829	1974.53	-0.206733	0.175336	-1.17907	0.238371	0.915357
BCRABL_1074	3562.56	0.174301	0.147971	1.17794	0.238819	0.915805	BCR	D648G
iSTOP-controls-MMS22L.21	3012.54	0.263568	0.228498	1.15348	0.248712	0.919269
BCRABL_844	1775.92	-0.212494	0.183371	-1.15882	0.24653	0.919269
BCRABL_1823	1823.85	-0.348127	0.298862	-1.16484	0.244083	0.919269
BCRABL_1941	2011.3	-0.213269	0.184215	-1.15772	0.246978	0.919269
BCRABL_2110	4120.07	0.323781	0.278868	1.16106	0.245619	0.919269	ABL	D482G
iSTOP-controls-IARS.7	2296.22	0.245577	0.21235	1.15647	0.247489	0.919269
iSTOP-controls-HEATR1.17	3240.86	-0.242976	0.208307	-1.16643	0.24344	0.919269
BCRABL_651	2237.96	-0.218235	0.188176	-1.15973	0.246157	0.919269	BCR	S374P,S377P
iSTOP-controls-SACM1L.3	2945.77	0.18211	0.156441	1.16408	0.244392	0.919269
iSTOP-controls-RCL1.2	1931.35	-0.356454	0.308197	-1.15658	0.247444	0.919269
BCRABL_256	2624.73	-0.249337	0.215653	-1.1562	0.247601	0.919269	BCR	S139P
Non-targeting-controls-.42	1639.59	0.334404	0.284867	1.17389	0.240438	0.919269
BCRABL_2756	7328.46	0.229642	0.198958	1.15422	0.248409	0.919269
BCRABL_1671	1067.23	-0.276776	0.235841	-1.17357	0.240566	0.919269	ABL	I176T,T178T,A179A
Control_NT_371	2856.93	0.446024	0.386212	1.15487	0.248144	0.919269
BCRABL_2327	3130.36	0.362237	0.311151	1.16418	0.24435	0.919269
Control_AAVS1_60	2174.88	0.201847	0.172748	1.16845	0.242627	0.919269
BCRABL_862	1250.25	-0.233475	0.202365	-1.15373	0.248609	0.919269	BCR	R499G,R499R,K500E,K500R,K500K
AAVS1-controls-AAVS1.98	2545.57	-0.203374	0.174914	-1.16271	0.244949	0.919269
BCRABL_2176	1431.95	-0.240103	0.206001	-1.16554	0.2438	0.919269
BCRABL_74	2084.99	-0.364485	0.315923	-1.15372	0.248616	0.919269	BCR	L35P,C38R
BCRABL_1448	1902.7	0.31457	0.2721	1.15608	0.247647	0.919269	BCR	E905G
BCR2_718	3363.53	0.433111	0.370654	1.1685	0.242603	0.919269	BCR	I794T
BCRABL_972	1495.07	-0.239445	0.204949	-1.16832	0.242678	0.919269	BCR	S572G,H573R,Q574R
BCR2_727	1967.65	-0.210733	0.18176	-1.1594	0.246292	0.919269	BCR	L660L
BCR2_18	1947.65	-0.179889	0.155651	-1.15572	0.247797	0.919269	BCR	M287V
Control_NT_35	1207.24	0.372271	0.322285	1.1551	0.24805	0.919269
BCRABL_1278	1838.7	0.203959	0.177367	1.14993	0.250174	0.922203	BCR	L787S,I789T
BCRABL_2174	2701.32	-0.253848	0.220722	-1.15008	0.25011	0.922203
BCRABL_465	4837.71	0.300311	0.261856	1.14686	0.251441	0.924405	BCR	N259S,I261V,D262G
iSTOP-controls-TTI1.5	2042.8	-0.295173	0.257285	-1.14726	0.251274	0.924405
BCRABL_2299	2364.2	0.325911	0.285306	1.14232	0.25332	0.925682	ABL	P612P,T613A,K616E
BCRABL_497	2123.88	-0.604468	0.529319	-1.14197	0.253465	0.925682	BCR	Y279C,Q280R,S281G,I282V
AAVS1-controls-AAVS1.78	2645.35	0.301765	0.263931	1.14335	0.252894	0.925682
BCRABL_2223	10066.5	0.248566	0.217567	1.14248	0.253253	0.925682
BCR2_848	2209.06	-0.506635	0.442721	-1.14437	0.252471	0.925682	ABL	D504G
BCRABL_123	7031.12	0.225902	0.198378	1.13874	0.25481	0.926913	BCR	Y70H,Y70Y
iSTOP-controls-HUWE1.11	2680.13	-0.235928	0.207166	-1.13884	0.254772	0.926913
BCRABL_2820	2689.38	0.254926	0.223685	1.13966	0.254426	0.926913
BCRABL_1411	1770.4	0.191085	0.167921	1.13794	0.255144	0.926913	BCR	E878G
iSTOP-controls-MRPL37.8	2275.81	0.313696	0.276337	1.13519	0.256294	0.927427
iSTOP-controls-DPAGT1.2	2074.47	-0.238294	0.20968	-1.13646	0.255763	0.927427
Control_NT_511	2298.98	0.433787	0.382108	1.13525	0.256272	0.927427
Control_NT_471	2016.37	0.454185	0.400914	1.13287	0.257267	0.92973
AAVS1-controls-AAVS1.35	3387.84	-0.271825	0.240378	-1.13082	0.258129	0.930412
BCRABL_224	3277.08	-0.246405	0.217884	-1.1309	0.258097	0.930412	BCR	G121G,S122P,S122S
iSTOP-controls-NOL6.3	1495.98	0.602849	0.53351	1.12997	0.25849	0.930497
Control_NT_286	1992.86	0.523516	0.464081	1.12807	0.25929	0.932161
BCR2_709	2659.94	-0.252852	0.224716	-1.12521	0.260502	0.933835
BCRABL_1408	3807.35	-0.265783	0.236341	-1.12457	0.26077	0.933835	BCR	V877A,L879P
BCRABL_1362	1459.82	0.418073	0.371364	1.12578	0.26026	0.933835
BCR2_770	1614.64	-0.349201	0.312696	-1.11674	0.264106	0.94074
BCR2_479	2804.47	-0.330293	0.299129	-1.10419	0.269513	0.94074	ABL	P1004P,L1005P,I1006T,S1007P
BCR2_106	1746.33	-0.225967	0.204302	-1.10604	0.268708	0.94074	BCR	M208T
BCRABL_2872	1832.21	-0.205514	0.185687	-1.10678	0.268389	0.94074
iSTOP-controls-NUP155.3	2892.07	0.428093	0.386038	1.10894	0.267456	0.94074
BCR2_1126	2376.03	-0.276509	0.249373	-1.10882	0.267508	0.94074	BCR	L553P,Y554H
BCRABL_1401	2941.77	0.665828	0.596365	1.11648	0.264218	0.94074	BCR	R870R,S871G
iSTOP-controls-MRPS18C.1	2620.94	0.287699	0.260284	1.10532	0.269019	0.94074
BCRABL_1290	2379.54	-0.319542	0.287902	-1.1099	0.267043	0.94074
BCRABL_2180	2201.94	-0.210382	0.189474	-1.11035	0.266848	0.94074	ABL	S535P
BCR2_77	2662.31	0.321975	0.291517	1.10448	0.269383	0.94074
BCR2_1105	1271.29	0.238911	0.214036	1.11622	0.264328	0.94074
BCRABL_649	1364.28	-0.214142	0.193126	-1.10882	0.267509	0.94074	BCR	Q372R,N373D,N373S
BCRABL_427	4170.3	0.201092	0.181205	1.10975	0.267107	0.94074	BCR	C240R
BCR2_944	3177.51	0.317681	0.285493	1.11275	0.265817	0.94074
BCRABL_1757	1404.61	-0.210712	0.189866	-1.10979	0.267088	0.94074	ABL	N231D,N231S,Y232C,D233G
BCRABL_1244	4318.57	-0.316969	0.285632	-1.10971	0.267123	0.94074	BCR	D761G,S763G
iSTOP-controls-NOL6.2	4034.51	0.304064	0.275022	1.1056	0.268901	0.94074
BCRABL_2642	2000.76	-0.315486	0.284542	-1.10875	0.267537	0.94074	ABL	V822A,V824A
BCRABL_2564	2433.64	-0.207548	0.18772	-1.10562	0.26889	0.94074	ABL	V775A
iSTOP-controls-CHERP.17	1406.93	-0.32576	0.295495	-1.10242	0.270278	0.941031
BCR2_590	3853.07	-0.165471	0.149994	-1.10318	0.269948	0.941031	BCR	L466P
BCRABL_439	3045.01	0.2192	0.199333	1.09967	0.271476	0.941504	BCR	Y246H
BCR2_83	6590	0.313831	0.284994	1.10119	0.270816	0.941504	BCR	S850P,S850S,Y852H,Y852Y
BCR2_390	2075.4	-0.421501	0.383229	-1.09987	0.271391	0.941504	BCR	A426A
BCRABL_3104	2707.4	-0.193857	0.176398	-1.09898	0.271778	0.941504
AAVS1-controls-AAVS1.56	1580.87	0.317254	0.289451	1.09605	0.273055	0.944744
BCR2_962	4473.37	0.208897	0.19223	1.0867	0.277168	0.94486
Control_NT_266	2070.14	0.375737	0.348391	1.07849	0.280815	0.94486
BCRABL_1996	2396.97	-0.311263	0.285891	-1.08875	0.276265	0.94486	ABL	I403T,W405R
iSTOP-controls-MDN1.16	1720.11	0.551591	0.505464	1.09126	0.27516	0.94486
BCRABL_2440	3652.77	0.312955	0.290338	1.0779	0.281079	0.94486	ABL	T694A,S695G
iSTOP-controls-TPX2.8	2201.34	-0.263705	0.243214	-1.08425	0.278254	0.94486
Non-targeting-controls-.24	1951.51	0.472534	0.438872	1.0767	0.281613	0.94486
BCRABL_2596	1442.15	-0.189569	0.174582	-1.08584	0.277549	0.94486	ABL	N790D,N790S,E791G,E792G,E792E
BCR2_857	2507.72	0.525948	0.480746	1.09402	0.273944	0.94486	ABL	L195P
BCRABL_1393	7462.67	-0.279196	0.258666	-1.07937	0.280423	0.94486	BCR	C868R
Control_NT_404	2291.83	0.454748	0.421339	1.07929	0.280457	0.94486
BCRABL_1979	1890.1	-0.296981	0.273131	-1.08732	0.276895	0.94486	ABL	Y393H
BCRABL_876	4855.45	-0.254942	0.236116	-1.07974	0.28026	0.94486	BCR	Y513H,L514P
Control_NT_111	1297.99	-0.194958	0.180112	-1.08242	0.279064	0.94486
BCRABL_2575	5445.93	-0.255878	0.236219	-1.08322	0.278711	0.94486	ABL	T779A,T779T,V780V,T781A
BCR2_145	1823.06	-0.30167	0.278982	-1.08132	0.279553	0.94486	ABL	A424A,G426G
BCR2_568	1740.39	-0.337404	0.309158	-1.09136	0.275113	0.94486	BCR	D425G,A426A
Control_NT_357	1756.77	0.282131	0.260493	1.08306	0.278781	0.94486
BCRABL_284	1757.69	-0.234301	0.214773	-1.09093	0.275305	0.94486	BCR	L154P,S156P
BCRABL_2971	1545.78	0.247223	0.226274	1.09258	0.274577	0.94486	ABL	Q1017R
BCR2_387	1569.69	-0.313047	0.29002	-1.0794	0.280411	0.94486
iSTOP-controls-WDR74.8	2939.92	-0.216083	0.198815	-1.08686	0.2771	0.94486
BCR2_125	1290.5	-0.385637	0.353788	-1.09002	0.275703	0.94486	ABL	E138G,Y139C
BCRABL_1426	1834.44	0.332342	0.304388	1.09184	0.274906	0.94486	BCR	V892A,I895T,I895I
Control_NT_317	1581.83	-0.344497	0.319976	-1.07663	0.281644	0.94486
BCR2_320	1714.9	0.293962	0.274395	1.07131	0.284029	0.951705
BCR2_974	3696.14	-0.535516	0.500503	-1.06995	0.28464	0.952594	BCR	L660L,L660S,L661P
BCR2_701	3816.26	0.236489	0.221209	1.06907	0.285037	0.952769
Control_NT_235	1262.7	0.299643	0.282036	1.06243	0.288041	0.957374
BCRABL_3005	2545.22	-0.300525	0.28253	-1.06369	0.287468	0.957374	ABL	T1036A,E1037G
BCRABL_348	879.326	0.186874	0.175684	1.06369	0.287467	0.957374
BCR2_67	4100.46	0.323776	0.304749	1.06244	0.288037	0.957374	BCR	S488S,L490P
BCRABL_1889	4226.96	0.324819	0.305801	1.06219	0.288148	0.957374	ABL	L327P,C330R
BCR2_516	1706.69	0.339644	0.32059	1.05944	0.289402	0.959025
BCRABL_1994	3011.8	0.33054	0.312181	1.05881	0.289687	0.959025	ABL	K400E,K400R
BCRABL_1150	2519.4	0.346979	0.32746	1.05961	0.289324	0.959025	BCR	M699T,V701A
BCRABL_661	1735.67	-0.202878	0.191859	-1.05743	0.290314	0.959948	BCR	S382S
BCRABL_323	1281.61	-0.206414	0.195523	-1.0557	0.291105	0.961414	BCR	E173G,K174E,K174R
BCRABL_1850	2066.13	-0.249513	0.236543	-1.05483	0.291504	0.96158
iSTOP-controls-GPN3.3	2745.34	-0.334203	0.317197	-1.05361	0.292059	0.962262
BCRABL_1872	2652.37	0.270892	0.257519	1.05193	0.292833	0.963295	ABL	Y312C,I313V,I314V,T315A
BCRABL_2357	1865.74	-0.274559	0.261134	-1.05141	0.293071	0.963295	ABL	A645A
BCRABL_1993	1540.77	-0.336772	0.321503	-1.04749	0.294873	0.963483	ABL	G398G,K400E,K400R
BCRABL_219	2496.47	0.320239	0.304882	1.05037	0.293547	0.963483	BCR	G121G,S122P
BCRABL_263	4740.08	0.202956	0.193337	1.04975	0.293832	0.963483
BCR2_85	1929.58	0.297419	0.283907	1.04759	0.294827	0.963483
BCR2_157	2224.33	-0.398263	0.380001	-1.04806	0.294611	0.963483	BCR	L673L,L673S,L674P
iSTOP-controls-CRNKL1.17	1036.78	0.181409	0.173766	1.04398	0.296494	0.966704
iSTOP-controls-TSR1.8	2264.77	0.206889	0.198343	1.04309	0.296909	0.966704
BCR2_1020	5525.66	0.210712	0.201985	1.04321	0.296851	0.966704
BCR2_602	2337.19	-0.241538	0.231804	-1.04199	0.297414	0.96721	ABL	I1003T,P1004P,L1005P
BCRABL_596	2296.55	-0.343631	0.330051	-1.04115	0.297807	0.967348
Control_NT_165	1855.01	0.185704	0.178514	1.04028	0.298211	0.967522
iSTOP-controls-MRPL46.1	1148.14	-0.213557	0.205546	-1.03897	0.298817	0.96804
BCRABL_1083	2088.56	0.245402	0.236388	1.03814	0.299207	0.96804
BCRABL_961	6357.68	-0.209563	0.202049	-1.03719	0.299649	0.96804	BCR	W571R
BCRABL_1001	1799.76	-0.203802	0.196546	-1.03692	0.299773	0.96804	BCR	Y591C
BCR2_483	2561.13	-0.285542	0.276695	-1.03197	0.302084	0.968166	ABL	V299A,L301P,L302P,L302L
BCR2_723	1986.8	0.287808	0.279274	1.03056	0.302748	0.968166	ABL	H724H
BCRABL_1947	2721.71	-0.280593	0.271585	-1.03317	0.301527	0.968166	ABL	R367R,N368D,N368S
BCRABL_588	3236.54	0.289184	0.280797	1.02987	0.303072	0.968166	BCR	N335D,N335S,E336G,N337D,N337S
BCRABL_3064	5743.04	0.17718	0.171838	1.03109	0.3025	0.968166	ABL	F1081L,F1081S
Control_NT_518	1218.65	0.248277	0.241453	1.02826	0.303825	0.968166
BCRABL_2272	1735.49	0.236122	0.229724	1.02785	0.30402	0.968166	ABL	D587G,E588G
BCRABL_1197	4748.29	-0.186558	0.180883	-1.03137	0.302366	0.968166
Control_NT_454	1986.06	-0.19646	0.190471	-1.03144	0.302334	0.968166
BCR2_684	2542.8	-0.247649	0.24049	-1.02977	0.30312	0.968166
iSTOP-controls-HEATR1.25	2454.59	-0.306828	0.297081	-1.03281	0.301694	0.968166
BCRABL_2977	1083.14	-0.357832	0.348002	-1.02825	0.303833	0.968166
BCR2_1030	2887.51	0.177114	0.172637	1.02593	0.304924	0.968748
BCRABL_885	3604.88	0.201014	0.196068	1.02523	0.305256	0.968748	BCR	H516R,E518G
BCRABL_1820	3136.69	0.447774	0.436618	1.02555	0.305103	0.968748
BCRABL_2244	1155.73	0.186138	0.182076	1.02231	0.306632	0.970885	ABL	P573P
BCRABL_2287	2223.38	-0.171521	0.167748	-1.02249	0.306549	0.970885	ABL	S601G
iSTOP-controls-DONSON.5	2237.83	-0.264309	0.25919	-1.01975	0.307847	0.973614
iSTOP-controls-SACM1L.7	1555.42	0.162242	0.159245	1.01882	0.308287	0.973892
BCR2_950	3271.5	0.282408	0.277957	1.01601	0.309623	0.973957	ABL	R362R,D363G
BCRABL_1030	3666.35	0.2124	0.209107	1.01575	0.30975	0.973957	BCR	Q610R,N612D,N612S
BCRABL_580	2886.9	0.335638	0.329828	1.01762	0.30886	0.973957	BCR	D331G
BCR2_702	4565.42	-0.184024	0.181292	-1.01507	0.310072	0.973957	ABL	S987S,A988A
BCRABL_2572	2435.24	-0.298438	0.293432	-1.01706	0.309125	0.973957	ABL	V780A,P782P
BCRABL_2883	4990.48	0.298429	0.295749	1.00906	0.312945	0.974123
BCRABL_641	2732.31	0.235207	0.233971	1.00528	0.314761	0.974123	BCR	S369P,S369S
iSTOP-controls-GRPEL1.3	1492.41	-0.273935	0.275937	-0.992743	0.320835	0.974123
BCRABL_2762	2503.42	0.298437	0.299499	0.996452	0.31903	0.974123
iSTOP-controls-EEF2.5	2912.32	0.340322	0.33925	1.00316	0.315783	0.974123
BCR2_217	2824.58	-0.217965	0.217427	-1.00248	0.316113	0.974123	BCR	L35P
BCRABL_495	1682.24	-0.153723	0.15343	-1.00191	0.316386	0.974123	BCR	Q277R,Y279C,Q280R
iSTOP-controls-HUWE1.22	3250.32	0.221435	0.223091	0.992579	0.320915	0.974123
AAVS1-controls-AAVS1.60	1607.2	-0.263334	0.260851	-1.00952	0.312726	0.974123
Non-targeting-controls-.21	2642.02	0.271999	0.272354	0.998697	0.317941	0.974123
BCR2_366	2520.08	-0.298881	0.300874	-0.993376	0.320527	0.974123	BCR	W11R
BCRABL_2063	1534.97	-0.397451	0.399941	-0.993776	0.320332	0.974123	ABL	Y449C,E450G
BCRABL_3092	2586	-0.19201	0.192913	-0.995319	0.319581	0.974123
BCRABL_111	3869.31	-0.219577	0.218031	-1.00709	0.31389	0.974123	BCR	Y58C,Q60R
BCRABL_477	1834.94	-0.243203	0.24382	-0.99747	0.318536	0.974123	BCR	S267G,R268G
BCR2_835	4438.33	0.330655	0.329826	1.00251	0.316097	0.974123	ABL	E834G,E834E,E835G,E835E,G837G
BCRABL_1022	1750.76	-0.164192	0.162235	-1.01206	0.311508	0.974123	BCR	E603G,E603E,M604V
BCRABL_450	2393.2	0.220546	0.219957	1.00268	0.316015	0.974123	BCR	E250G,N252D,N252S
AAVS1-controls-AAVS1.89	1907.22	-0.312965	0.315342	-0.992461	0.320973	0.974123
BCRABL_806	2552.49	0.261981	0.260946	1.00396	0.315396	0.974123	BCR	H465R,S467G,S468G
AAVS1-controls-AAVS1.11	2095.43	-0.179111	0.180505	-0.992278	0.321062	0.974123
BCR2_1109	2527.13	0.258247	0.256982	1.00492	0.314935	0.974123
BCR2_468	5773.33	0.232759	0.231072	1.0073	0.313792	0.974123	ABL	V875A
BCR2_296	3656.51	-0.150853	0.151913	-0.993021	0.3207	0.974123	ABL	I443T,I443I,L445P
iSTOP-controls-DGCR8.3	2200.95	0.27727	0.277223	1.00017	0.317229	0.974123
BCRABL_2958	2241.08	-0.235489	0.234886	-1.00257	0.31607	0.974123	ABL	S1007S,T1008A,R1009R
BCR2_975	2411.48	-0.348313	0.349789	-0.995781	0.319356	0.974123	ABL	T315T,F317L,F317S,M318T
BCRABL_1073	2889.99	-0.254512	0.255355	-0.996697	0.318912	0.974123	BCR	K645E,K645R,D648G
BCRABL_923	7690.9	0.270372	0.269829	1.00201	0.316337	0.974123	BCR	I543T
Control_CCR5_53	1594.16	-0.258988	0.260015	-0.996047	0.319227	0.974123
BCRABL_1619	3012.27	0.24904	0.25057	0.993892	0.320275	0.974123
BCRABL_1463	1845.53	0.341006	0.344282	0.990487	0.321936	0.975704	BCR	H918R,S919S,T921A
BCR2_915	5371.17	0.173491	0.175474	0.988698	0.322811	0.977281	ABL	H564H,P566P
BCRABL_2461	8197.29	0.152742	0.154736	0.98711	0.323589	0.977492	ABL	G706G
BCR2_503	1775.66	-0.262909	0.266185	-0.987693	0.323303	0.977492
BCR2_144	2595.68	0.360867	0.372518	0.968723	0.332684	0.978807	BCR	F422L
BCR2_716	2107.96	-0.294226	0.300028	-0.980663	0.326759	0.978807	BCR	K741R,K742E,K742R,Q743R,S744G
BCRABL_2298	2948.63	-0.169434	0.172273	-0.98352	0.325351	0.978807
BCRABL_2690	2586.76	0.179975	0.183375	0.981457	0.326367	0.978807	ABL	A848A,V851A
iSTOP-controls-WDR92.1	2739.8	0.175441	0.179138	0.979366	0.327399	0.978807
BCRABL_1543	1841.76	0.251045	0.25852	0.971085	0.331506	0.978807	ABL	I82T,T83T
iSTOP-controls-MRPL40.2	2266.77	-0.224818	0.23204	-0.968876	0.332607	0.978807
BCR2_937	2059.71	0.283807	0.289722	0.979583	0.327292	0.978807	ABL	I360V,H361R,R362G
BCR2_303	2397.14	0.156391	0.161358	0.969217	0.332437	0.978807	ABL	I1043V,R1045G,N1046D,N1046S
BCR2_825	2512.28	0.230463	0.237135	0.971861	0.33112	0.978807	ABL	I1099V
iSTOP-controls-TTC1.1	2391.29	0.210538	0.214378	0.982089	0.326056	0.978807
BCRABL_575	1921.09	0.357308	0.367005	0.973578	0.330266	0.978807	BCR	Y328H,Y328Y
BCR2_666	5434.92	-0.455204	0.468727	-0.97115	0.331474	0.978807	BCR	Y360H
Control_CCR5_64	2980.96	0.183137	0.186771	0.980541	0.326819	0.978807
BCR2_66	2794.79	-0.169801	0.173518	-0.978577	0.327789	0.978807
BCR2_413	2085.12	0.174809	0.179538	0.973662	0.330224	0.978807
BCRABL_793	6415.51	0.145414	0.150053	0.969082	0.332504	0.978807	BCR	D457G,D458G
iSTOP-controls-WDR3.5	3674.76	-0.156817	0.161101	-0.973412	0.330349	0.978807
BCR2_728	2674.3	-0.388455	0.401165	-0.968316	0.332886	0.978807	BCR	N621D,N621S,R623G
BCRABL_120	7519.73	0.312845	0.320475	0.976191	0.32897	0.978807
AAVS1-controls-AAVS1.17	1830.73	-0.178998	0.182493	-0.980852	0.326666	0.978807
iSTOP-controls-SPPL2B.8	4133.68	0.363201	0.368665	0.985179	0.324536	0.978807
iSTOP-controls-PPIL2.5	2259.6	0.324015	0.332873	0.973387	0.330361	0.978807
BCRABL_2207	7299.18	0.172758	0.177721	0.972075	0.331013	0.978807	ABL	P548P,M550T,P551P
BCR2_59	3467.68	-0.223632	0.229188	-0.975758	0.329185	0.978807	ABL	E925G
BCR2_215	2018.19	-0.254434	0.263361	-0.966103	0.333993	0.981014	ABL	S1044P,S1044S,S1047P
BCRABL_1810	1597.33	-0.226789	0.234987	-0.965115	0.334487	0.981423	ABL	S265G,T267A
BCR2_696	4465.2	-0.151954	0.15768	-0.963682	0.335205	0.982486
BCRABL_1220	13292.7	0.211816	0.220787	0.959367	0.337374	0.986748
Control_NT_330	2250.3	0.281772	0.29355	0.95988	0.337116	0.986748
BCRABL_2521	2244.35	-0.253938	0.264892	-0.958648	0.337736	0.986761	ABL	F747L,F747S,F747F,S749P
BCR2_466	2108.12	0.481234	0.502656	0.957382	0.338374	0.987048	BCR	I161V,K163E
BCRABL_2936	2173.12	-0.285193	0.297997	-0.957036	0.338549	0.987048	ABL	S998P
iSTOP-controls-NOP16.1	1728.92	-0.192512	0.20134	-0.956152	0.338995	0.987306
BCR2_462	2357.87	-0.352155	0.377594	-0.932628	0.351012	0.989018	BCR	K795E,K795R,N796D,N796S,D797G
BCR2_343	2931.04	0.191186	0.204996	0.932633	0.351009	0.989018	ABL	P614P
Control_NT_22	1546.13	-0.247761	0.262033	-0.945532	0.344387	0.989018
BCR2_229	1597.09	0.252363	0.269849	0.935201	0.349685	0.989018	ABL	T1111T
iSTOP-controls-RRP12.1	1939.76	-0.234542	0.246381	-0.951947	0.341124	0.989018
Control_NT_343	1973.75	0.309879	0.332288	0.932563	0.351046	0.989018
iSTOP-controls-RRP1.5	2265.19	0.210565	0.225201	0.935006	0.349785	0.989018
BCR2_107	3088.33	0.287898	0.30525	0.943155	0.345602	0.989018	BCR	L260P,I261T
Control_NT_181	2206.03	0.399395	0.419796	0.951402	0.3414	0.989018
BCRABL_2373	1933.27	-0.230687	0.247254	-0.932998	0.350821	0.989018	ABL	D655G,P656P,K658E,K658R
BCRABL_1764	4938.57	0.159981	0.170545	0.938059	0.348214	0.989018	ABL	M237T
BCRABL_1618	3613.85	0.274555	0.290426	0.945352	0.344479	0.989018
iSTOP-controls-NUP155.13	2850.63	0.333585	0.355632	0.938004	0.348242	0.989018
BCRABL_2585	3721.83	-0.204405	0.216577	-0.943796	0.345274	0.989018	ABL	L786P,V787A
BCR2_161	2191.77	-0.190601	0.203968	-0.934462	0.350066	0.989018
BCRABL_2869	1911.56	-0.301704	0.320963	-0.939998	0.347219	0.989018	ABL	T963T
BCRABL_2609	2089.33	0.337354	0.354931	0.950479	0.341869	0.989018	ABL	I801V,M802V,E803G
iSTOP-controls-DIS3.12	2829.77	0.178424	0.189076	0.943665	0.345341	0.989018
BCR2_905	4791.34	-0.208436	0.220887	-0.943629	0.345359	0.989018	BCR	L490P,L492L,L492S
BCRABL_2621	3636.85	0.19629	0.207418	0.946347	0.343972	0.989018	ABL	L813P,T814T
BCR2_1014	2453.15	0.149953	0.159495	0.940176	0.347127	0.989018	ABL	P1018P
BCR2_936	3377.5	0.206412	0.218288	0.945598	0.344353	0.989018	ABL	I1043V,R1045G
BCR2_948	2918.36	-0.240966	0.256642	-0.938918	0.347773	0.989018	BCR	L778P,V779A
BCRABL_1286	1705.75	-0.202695	0.214087	-0.946786	0.343748	0.989018
iSTOP-controls-CHERP.8	1700.7	-0.181401	0.19051	-0.952186	0.341003	0.989018
BCRABL_941	3176.36	-0.258838	0.275734	-0.938725	0.347872	0.989018
BCRABL_2356	4126.62	0.233576	0.24714	0.945116	0.3446	0.989018	ABL	A645A
BCRABL_666	2519.12	-0.238566	0.252822	-0.943614	0.345367	0.989018	BCR	S382G,T385A
BCRABL_822	1872.06	-0.248581	0.264383	-0.940231	0.347099	0.989018	BCR	S473G,D475G
BCRABL_100	1850.23	0.289606	0.310432	0.932914	0.350864	0.989018	BCR	N50D,N50S,Q51R
AAVS1-controls-AAVS1.22	1666.58	0.184169	0.196583	0.936849	0.348836	0.989018
BCRABL_3087	1496.2	0.408234	0.430538	0.948193	0.343031	0.989018	ABL	L1097P,L1097L,I1099T,C1100R
BCRABL_1090	2273.04	0.414835	0.446158	0.929795	0.352477	0.992038
BCRABL_350	1908.45	0.304548	0.328413	0.927334	0.353753	0.992595	BCR	V191A
BCRABL_1930	2451.6	0.431073	0.464805	0.927428	0.353704	0.992595	ABL	L354P
BCR2_1068	3538.62	0.178436	0.192418	0.927335	0.353752	0.992595	ABL	P966P,Q967R
BCR2_328	1845.91	-0.293776	0.317511	-0.925245	0.354838	0.99362	ABL	E505G,E505E,E507G
BCRABL_2781	1641.45	0.204672	0.221104	0.925683	0.354611	0.99362	ABL	P903P,A904A
BCRABL_129	3629.17	0.291852	0.319725	0.912823	0.361336	0.994914	BCR	S69G,Y70C,D71G
BCRABL_2848	2264.83	-0.235285	0.254761	-0.923551	0.35572	0.994914
BCRABL_616	3617.24	0.178234	0.194599	0.915905	0.359716	0.994914	BCR	S351G
BCRABL_291	1981.74	-0.259232	0.28447	-0.911281	0.362147	0.994914	BCR	F158L,F158S
BCRABL_826	2238.96	-0.142574	0.155655	-0.915961	0.359687	0.994914	BCR	D475G
BCR2_326	2443.15	0.223466	0.242853	0.920168	0.357485	0.994914	BCR	S320S,F321L,F321S,F321F
BCRABL_2073	2662.56	-0.169069	0.183853	-0.919589	0.357788	0.994914	ABL	Y456C,M458V,E459G
AAVS1-controls-AAVS1.49	1386.04	-0.190585	0.208682	-0.913278	0.361096	0.994914
Control_NT_54	1460.35	0.293243	0.317781	0.922784	0.35612	0.994914
BCR2_595	2971.82	-0.215583	0.236271	-0.912439	0.361538	0.994914	BCR	D781D
BCRABL_106	4115.49	0.238658	0.25946	0.919825	0.357664	0.994914	BCR	M56V,I57V
BCRABL_344	3178.82	-0.551486	0.599161	-0.92043	0.357348	0.994914	BCR	L188P,V189A
BCR2_676	1981.26	0.17097	0.186438	0.917031	0.359126	0.994914	BCR	K583E,K583R
BCRABL_2774	4963.34	0.209913	0.230189	0.911918	0.361812	0.994914	ABL	P902P,P903P
BCRABL_583	6173.13	0.20776	0.227439	0.913474	0.360993	0.994914	BCR	S334P,N335N
Control_NT_370	1534.6	-0.294066	0.320349	-0.917953	0.358643	0.994914
BCRABL_1374	1903.01	-0.152784	0.166308	-0.918682	0.358262	0.994914	BCR	D851G,Y852C
BCRABL_1801	3297.19	0.236145	0.257719	0.916289	0.359515	0.994914	ABL	W261R,Y264H
Control_NT_69	1957.6	-0.141395	0.15481	-0.913344	0.361062	0.994914
BCRABL_2750	3725.57	0.147715	0.164923	0.895663	0.370433	0.995957
iSTOP-controls-SACM1L.1	1864.81	0.270608	0.302557	0.894403	0.371106	0.995957
BCRABL_2081	2396.72	-0.289622	0.322854	-0.897068	0.369683	0.995957	ABL	C464R
iSTOP-controls-NAPA.3	6048.38	0.124617	0.139436	0.893721	0.371471	0.995957
BCR2_597	2867.47	0.172246	0.19125	0.900634	0.367783	0.995957	ABL	L324P,Y326H,L327P
BCRABL_369	2274.65	0.352933	0.39482	0.893907	0.371371	0.995957
iSTOP-controls-HUWE1.19	2301.52	-0.169664	0.189312	-0.896217	0.370137	0.995957
Control_NT_9	1260.32	-0.209707	0.231762	-0.904838	0.365551	0.995957
Control_NT_542	1712.29	0.36727	0.410939	0.893736	0.371463	0.995957
BCR2_404	2031.86	0.181029	0.202656	0.893282	0.371706	0.995957
BCR2_742	4738.97	0.302844	0.333767	0.907352	0.364221	0.995957
BCR2_409	3119.99	-0.240642	0.26991	-0.891563	0.372627	0.995957	ABL	T83T
Control_NT_107	1559.78	0.224147	0.246421	0.909612	0.363027	0.995957
BCR2_258	2609.16	0.227334	0.252704	0.899605	0.36833	0.995957
BCRABL_2759	1237.35	0.240958	0.267799	0.899773	0.368241	0.995957	ABL	D888G,K889E,K889R,K891E,K891R
BCRABL_1611	2797.75	0.329342	0.369315	0.891765	0.372519	0.995957
BCRABL_1183	1119.61	-0.301941	0.33783	-0.893766	0.371447	0.995957	BCR	E717G
BCRABL_1055	1530.98	0.231718	0.257146	0.901115	0.367527	0.995957	BCR	P633P,T634A,T635A,K636E,K636R
BCRABL_2938	2184.4	0.141003	0.157967	0.892611	0.372066	0.995957	ABL	D995G,Q996R
BCRABL_598	1724.71	0.254993	0.283085	0.900766	0.367713	0.995957	BCR	F345L,F345S,S346P
BCRABL_2992	5205.19	0.341828	0.383162	0.892123	0.372327	0.995957
BCRABL_2165	3344.3	0.30581	0.3421	0.893921	0.371364	0.995957	ABL	S520G,T521A
BCRABL_2380	2685.67	-0.155649	0.174493	-0.892007	0.372389	0.995957	ABL	P660P,K661E,K661R
iSTOP-controls-LSM7.1	3072.86	-0.228229	0.25133	-0.908087	0.363832	0.995957
BCR2_380	6730.78	0.194131	0.216953	0.894807	0.37089	0.995957	ABL	L892L,L892S,S893P,L895P
BCRABL_741	2138.52	-0.232908	0.259634	-0.897063	0.369685	0.995957
BCRABL_1848	4247.56	-0.166963	0.186705	-0.894264	0.371181	0.995957
BCR2_870	2803.95	-0.273997	0.304086	-0.901052	0.367561	0.995957
BCRABL_2704	5724.72	0.23192	0.260798	0.889272	0.373857	0.997313	ABL	S859P,G860G
BCRABL_545	2101.93	0.304624	0.3425	0.889412	0.373782	0.997313	BCR	K307E,K307R,T310A
BCR2_371	2799.66	-0.190304	0.214338	-0.887868	0.374612	0.998362	ABL	Q1098R,I1099V
BCRABL_1493	2630.6	0.316536	0.357785	0.884709	0.376313	0.998925	ABL	E38G,Q40R
BCRABL_2301	1904.64	-0.316241	0.357691	-0.884119	0.376632	0.998925	ABL	S620P
BCR2_612	7794.9	0.257696	0.291126	0.885168	0.376066	0.998925
BCRABL_3130	4268.18	0.210001	0.237319	0.884889	0.376217	0.998925	ABL	I1124T,S1125S
iSTOP-controls-MRPS30.3	1937.23	0.254629	0.287662	0.885168	0.376066	0.998925
BCR2_368	3775.74	-0.0578395	0.313326	-0.184599	0.853544	0.999334	ABL	G837G,K838E,K838R,S840G
BCR2_400	1954.66	0.114775	0.356946	0.321547	0.747796	0.999334	BCR	L643P,Y644H
BCR2_1127	1832.68	0.120096	0.17405	0.690008	0.490189	0.999334
BCR2_1128	2466.77	0.0945813	0.406284	0.232796	0.81592	0.999334	BCR	Y644C
iSTOP-controls-TONSL.26	1948.27	-0.0733116	0.177401	-0.413254	0.67942	0.999334
iSTOP-controls-TBL3.18	2187.23	-0.042418	0.22833	-0.185775	0.852621	0.999334
BCR2_405	3351.96	-0.0241016	0.221776	-0.108676	0.91346	0.999334
BCR2_367	8702.09	0.136386	0.513345	0.265681	0.790485	0.999334	ABL	L510P
BCR2_1125	3793.85	-0.052302	0.378502	-0.138182	0.890097	0.999334	BCR	L673L,L673S
AAVS1-controls-AAVS1.115	1761.04	0.0106346	0.38751	0.0274433	0.978106	0.999334
iSTOP-controls-TONSL.3	2521.71	0.0405956	0.38221	0.106213	0.915414	0.999334
AAVS1-controls-AAVS1.12	1908.63	-0.0553158	0.223833	-0.247129	0.804808	0.999334
BCR2_364	6125.36	0.172549	0.350606	0.492144	0.622617	0.999334
iSTOP-controls-TONSL.4	4018.11	-0.256344	1.17957	-0.217321	0.827958	0.999334
iSTOP-controls-SPPL2B.7	2760.48	0.0976969	0.252806	0.386451	0.699163	0.999334
iSTOP-controls-SPC24.5	2542.98	-0.192659	0.483654	-0.398342	0.690378	0.999334
BCR2_410	2887.78	-0.117484	0.287417	-0.408757	0.682718	0.999334	ABL	S968P
BCR2_411	1769.16	0.0498516	0.296482	0.168144	0.86647	0.999334	ABL	P573P
BCR2_401	2086.75	0.0551368	0.228007	0.241821	0.808919	0.999334	ABL	S59S,N61N
BCR2_399	1797.94	0.0994751	0.159637	0.623134	0.533196	0.999334
AAVS1-controls-AAVS1.110	2059.9	-0.227668	0.393722	-0.578246	0.563098	0.999334
BCR2_397	2542.22	0.0672363	0.297491	0.226011	0.821193	0.999334
AAVS1-controls-AAVS1.101	2718.59	0.0695333	0.280552	0.247845	0.804255	0.999334
AAVS1-controls-AAVS1.10	1538.17	-0.162712	0.312631	-0.520458	0.602744	0.999334
AAVS1-controls-AAVS1.102	1707.19	0.181823	0.311026	0.584591	0.558823	0.999334
BCR2_385	3333.04	-0.104976	0.198679	-0.528368	0.597244	0.999334	BCR	G704G,E705G
iSTOP-controls-TBL3.17	1913.63	0.187438	0.421936	0.444233	0.656874	0.999334
AAVS1-controls-AAVS1.1	2378.88	-0.153582	0.288488	-0.532367	0.594472	0.999334
iSTOP-controls-SSU72.3	2774.04	0.0104717	0.184776	0.0566723	0.954806	0.999334
iSTOP-controls-TBL3.4	2394.79	0.215445	0.320268	0.672703	0.501136	0.999334
BCR2_388	1894.25	-0.153891	0.220516	-0.697866	0.485261	0.999334	ABL	L528P
iSTOP-controls-TBL3.5	1694.59	-0.089967	0.297161	-0.302755	0.762077	0.999334
AAVS1-controls-AAVS1.103	1837.47	0.147736	0.310889	0.475206	0.63464	0.999334
iSTOP-controls-EEF2.7	2663.42	0.0650196	0.276337	0.235291	0.813983	0.999334
BCR2_398	2699.23	0.217798	0.298146	0.730506	0.465081	0.999334
BCR2_389	4391.96	0.14826	0.264145	0.561283	0.574605	0.999334	ABL	R152R,S154S
BCR2_391	1013.37	-0.183152	0.223152	-0.820749	0.411789	0.999334	ABL	E925G
iSTOP-controls-TOMM40.2	5289.22	0.128159	0.333708	0.384046	0.700944	0.999334
AAVS1-controls-AAVS1.108	2377.83	-0.105826	0.192631	-0.54937	0.582751	0.999334
iSTOP-controls-TONSL.15	2231.48	0.0994113	0.169147	0.58772	0.55672	0.999334
iSTOP-controls-SSU72.2	2467.17	-0.141935	0.476995	-0.297561	0.766038	0.999334
iSTOP-controls-TONSL.16	2207.25	-0.010524	0.260848	-0.0403455	0.967818	0.999334
BCR2_393	4672.18	0.161145	0.306315	0.526076	0.598836	0.999334	BCR	H658R
BCR2_394	3353.61	0.0839443	0.187445	0.447833	0.654274	0.999334
iSTOP-controls-TONSL.21	1714.18	0.0874239	0.389684	0.224346	0.822488	0.999334
iSTOP-controls-TBL3.22	2676.36	-0.00451634	0.338014	-0.0133614	0.989339	0.999334
BCR2_396	2118.14	0.0776716	0.240304	0.323222	0.746527	0.999334	BCR	I282V,Y283C
iSTOP-controls-TONSL.23	3415.91	0.0197717	0.444074	0.0445234	0.964487	0.999334
BCR2_1131	3642.63	0.0595433	0.296308	0.20095	0.840737	0.999334
BCR2_1124	2118.33	-0.197153	0.297311	-0.663121	0.507253	0.999334
BCR2_860	6394.16	0.0721409	0.199629	0.361374	0.71782	0.999334
BCR2_1122	3442.38	0.14297	0.198944	0.718646	0.472359	0.999334	ABL	P986P,S987S,A988A
iSTOP-controls-GPN3.2	1424.72	0.092387	0.219565	0.420774	0.67392	0.999334
BCR2_467	2032.29	-0.245956	0.328019	-0.749823	0.453361	0.999334	ABL	H361R,R362G
BCR2_1083	4541.6	0.00899152	0.182526	0.0492617	0.960711	0.999334	ABL	A424A,G426G
BCR2_463	5732.29	0.245077	0.363637	0.673959	0.500338	0.999334	BCR	A616A,E617G,E617E,I618V
iSTOP-controls-RRP12.15	5156.37	0.081436	0.499549	0.163019	0.870503	0.999334
iSTOP-controls-RRP12.16	2236.02	-0.13895	0.192301	-0.722563	0.469949	0.999334
BCR2_1086	3544.97	-0.108401	0.403502	-0.268652	0.788198	0.999334	BCR	S320S,F321L,F321S,F321F,D323D,C324R
iSTOP-controls-RRP12.12	2157.79	-0.194448	0.232115	-0.837721	0.402188	0.999334
BCR2_1087	2067.22	-0.107969	0.402466	-0.268269	0.788492	0.999334	ABL	I1022T
BCR2_459	2964.4	0.217701	0.367595	0.59223	0.553697	0.999334	BCR	D323D,C324R
BCR2_457	2185.71	0.072107	0.255442	0.282283	0.777727	0.999334	ABL	Q1098R,I1099V
BCR2_456	4990.6	0.0739369	0.177945	0.415504	0.677773	0.999334
BCR2_455	2800.08	-0.0652407	0.238847	-0.273148	0.784739	0.999334	BCR	S488G,E489G
iSTOP-controls-FTSJ3.8	2174.67	-0.00539801	0.33433	-0.0161457	0.987118	0.999334
BCR2_1089	1826.31	-0.024675	0.301253	-0.081908	0.93472	0.999334	BCR	L477P,V478A,S479P
BCR2_454	4832.05	0.200577	0.278593	0.719966	0.471546	0.999334
iSTOP-controls-RRP12.22	2627.93	-0.232617	0.41149	-0.565304	0.571867	0.999334
BCR2_1080	2994.49	-0.267548	0.499458	-0.535676	0.592182	0.999334	ABL	S690P
BCR2_469	2378.87	-0.131284	0.211289	-0.621351	0.534369	0.999334
BCR2_470	4312.89	-0.11358	0.204647	-0.555002	0.578893	0.999334	ABL	K357R,K357K,N358D,N358S,I360V
BCR2_496	3990.59	-0.0380633	0.147896	-0.257366	0.796896	0.999334
iSTOP-controls-RRP1.8	2488.52	-0.208507	0.27618	-0.754967	0.450269	0.999334
BCR2_492	2258.49	-0.145356	0.221499	-0.656236	0.511672	0.999334	BCR	E159G,I161V
BCR2_490	1732.49	-0.158525	0.241588	-0.65618	0.511708	0.999334	ABL	S1047P,M1050T
BCR2_488	1776.83	0.159577	0.204383	0.780777	0.434933	0.999334	BCR	L660L,L660S,L661P
BCR2_487	2637.97	0.0691837	0.307743	0.22481	0.822127	0.999334	ABL	V268A,V270A
BCR2_486	2361.31	-0.0363245	0.217558	-0.166965	0.867398	0.999334
BCR2_1071	6023.86	0.0125424	0.13761	0.0911447	0.927378	0.999334	ABL	N790N
iSTOP-controls-GTPBP4.6	2037.01	0.0580569	0.377713	0.153707	0.877841	0.999334
BCR2_482	2705.59	0.142191	0.271858	0.523033	0.600951	0.999334	BCR	I899T,N900N
BCR2_480	2580.52	-0.0468149	0.253881	-0.184397	0.853702	0.999334	ABL	Q916R,S917G,S919G
BCR2_476	2412.17	-0.186405	0.254233	-0.733204	0.463434	0.999334
iSTOP-controls-RRP12.11	2052.17	-0.12448	0.26825	-0.464047	0.642614	0.999334
BCR2_1076	3224.77	-0.0271072	0.220803	-0.122767	0.902292	0.999334
BCR2_474	6653.34	-0.271406	0.307823	-0.881695	0.377942	0.999334
iSTOP-controls-GPN3.7	1655.97	0.0126857	0.145701	0.0870665	0.930619	0.999334
BCR2_471	2237.74	-0.00467489	0.220421	-0.0212089	0.983079	0.999334	BCR	D417G,E419G
BCR2_453	3759.48	-0.0066178	0.406476	-0.0162809	0.98701	0.999334	ABL	S906P,S906S
BCR2_412	3430.57	0.0693626	0.211707	0.327635	0.743188	0.999334
BCR2_452	3160.84	0.0828969	0.229054	0.36191	0.717419	0.999334
BCR2_1090	2344.19	-0.0251815	0.224187	-0.112324	0.910567	0.999334	BCR	P646P,V647A,R649R
BCR2_429	4413.5	0.0230034	0.206018	0.111658	0.911095	0.999334
iSTOP-controls-FTSJ3.11	1875.97	-0.0533217	0.229619	-0.232218	0.816369	0.999334
BCR2_427	3066.29	0.211289	0.536685	0.393693	0.693808	0.999334
iSTOP-controls-FTSJ3.1	1490.82	-0.142984	0.238169	-0.600346	0.548275	0.999334
BCR2_426	3431.52	-0.0987894	0.242551	-0.407293	0.683793	0.999334
iSTOP-controls-SBNO1.3	4795.48	0.243442	0.29036	0.838415	0.401798	0.999334
BCR2_1114	3187.32	0.0510208	0.220487	0.2314	0.817004	0.999334
iSTOP-controls-SBNO1.2	1918.47	-0.155951	0.216848	-0.719171	0.472036	0.999334
iSTOP-controls-SBNO1.6	2814.39	0.0704007	0.346701	0.203059	0.839089	0.999334
BCR2_418	4014.73	0.00253539	0.192882	0.0131447	0.989512	0.999334	ABL	A988A
BCR2_1118	2544.7	-0.00812857	0.176037	-0.0461754	0.96317	0.999334	ABL	V205A
iSTOP-controls-FARSA.2	1740.69	0.0125442	0.447749	0.0280161	0.977649	0.999334
iSTOP-controls-SLC35B1.5	2845.63	-0.00761697	0.244002	-0.0312168	0.975097	0.999334
BCR2_416	3262.21	-0.124499	0.444804	-0.279897	0.779557	0.999334
BCR2_414	2746.17	-0.109005	0.197593	-0.551664	0.581178	0.999334	BCR	L622P
iSTOP-controls-EIF2B1.1	6532.37	0.0833219	0.150683	0.552961	0.58029	0.999334
BCR2_1115	2991.4	0.237322	0.34752	0.682904	0.494668	0.999334
BCR2_1110	2256.63	0.00939103	0.222252	0.042254	0.966296	0.999334	ABL	A654A
BCR2_432	2116.44	0.237982	0.406479	0.585472	0.55823	0.999334	ABL	T1103A,T1103T,A1104A
iSTOP-controls-FTSJ3.2	2787.16	-0.165028	0.350725	-0.470533	0.637974	0.999334
BCR2_448	2550.45	0.102011	0.193711	0.526616	0.59846	0.999334	ABL	T406T
BCR2_447	2989.96	0.141919	0.442753	0.320539	0.74856	0.999334	ABL	E27G
BCR2_1092	2053.47	0.132797	0.321656	0.412854	0.679714	0.999334
BCR2_1095	2428.01	-0.0474481	0.31629	-0.150014	0.880753	0.999334
BCR2_1097	2261.39	-0.132863	0.267297	-0.497062	0.619145	0.999334
iSTOP-controls-FTSJ3.7	2592.17	-0.0893889	0.162349	-0.550599	0.581909	0.999334
iSTOP-controls-SBNO1.11	1676.63	-0.0796888	0.15859	-0.502484	0.615327	0.999334
BCR2_443	2629	0.086467	0.300086	0.288141	0.773239	0.999334
iSTOP-controls-FTSJ3.6	1784.01	-0.0372619	0.235491	-0.15823	0.874275	0.999334
BCR2_1100	2439.58	0.0735105	0.204595	0.359297	0.719373	0.999334	ABL	A857A,S859S
BCR2_440	3625.1	0.105587	0.462207	0.228441	0.819303	0.999334	BCR	L490P,L492L,L492S
BCR2_439	3033.34	0.00595774	0.473527	0.0125816	0.989962	0.999334	BCR	L740P
BCR2_1101	2223.81	0.198676	0.284317	0.698784	0.484687	0.999334	ABL	V822A,V824A
BCR2_436	2378.29	-0.0207803	0.324098	-0.0641174	0.948877	0.999334	BCR	K790R,I791V,Q793R
BCR2_1103	2776.3	-0.148542	0.181532	-0.818271	0.413203	0.999334	ABL	F192L,F192S,L195P
BCR2_1104	2868.58	0.148423	0.326836	0.454122	0.649741	0.999334	BCR	M524V
iSTOP-controls-FTSJ3.3	2067.07	-0.120935	0.354242	-0.341391	0.732809	0.999334
iSTOP-controls-RRP12.7	1659.77	0.108777	0.207741	0.523617	0.600545	0.999334
AAVS1-controls-AAVS1.13	1184.94	-0.183404	0.298339	-0.61475	0.53872	0.999334
iSTOP-controls-DONSON.6	1679.16	-0.115214	0.244923	-0.470406	0.638065	0.999334
iSTOP-controls-TPX2.10	1584.39	0.248057	0.436483	0.568309	0.569825	0.999334
BCR2_260	2365.88	0.0706407	0.293239	0.240898	0.809634	0.999334
AAVS1-controls-AAVS1.93	1257.91	-0.204726	0.232749	-0.8796	0.379076	0.999334
iSTOP-controls-WDR43.4	1911.71	-0.15321	0.212682	-0.720368	0.471298	0.999334
BCR2_257	7432	-0.0177887	0.220055	-0.0808376	0.935571	0.999334
BCR2_256	4046.54	0.0346238	0.220966	0.156693	0.875487	0.999334	BCR	C438R,A439A
iSTOP-controls-WDR61.1	2610.73	-0.177466	0.369305	-0.480541	0.630843	0.999334
BCR2_253	2730.66	0.0168577	0.252133	0.0668602	0.946693	0.999334	BCR	S488G,E489G
AAVS1-controls-AAVS1.95	2274.46	-0.0187332	0.262857	-0.0712676	0.943185	0.999334
AAVS1-controls-AAVS1.92	4315.76	-0.0220758	0.279551	-0.0789686	0.937058	0.999334
AAVS1-controls-AAVS1.96	2141.92	0.0373359	0.276932	0.134819	0.892755	0.999334
BCR2_248	1779.3	-0.277234	0.418309	-0.66275	0.50749	0.999334
BCR2_247	1781.37	-0.116941	0.279002	-0.419139	0.675115	0.999334	ABL	S35P,S35S,F37L,F37S,F37F
iSTOP-controls-WDR61.4	2382.76	-0.162167	0.196341	-0.825941	0.408837	0.999334
BCR2_245	4563.87	0.145255	0.441025	0.329358	0.741885	0.999334	ABL	V547A,P548P,M550T
BCR2_244	1906.72	-0.0453647	0.302445	-0.149993	0.88077	0.999334	ABL	R1045G,N1046D,N1046S
AAVS1-controls-AAVS1.99	2741.83	-0.0240296	0.184229	-0.130433	0.896223	0.999334
BCR2_241	2239.28	-0.145605	0.319704	-0.455436	0.648795	0.999334	ABL	G837G,K838E,K838R,S840G
iSTOP-controls-ALG14.2	1891.18	0.051515	0.358544	0.143678	0.885754	0.999334
BCR2_249	1827.02	0.0409802	0.200873	0.20401	0.838345	0.999334	ABL	S1024G
iSTOP-controls-ATP6V1A.1	2184.1	-0.0483964	0.151178	-0.320129	0.748871	0.999334
BCR2_262	3588.63	0.0571532	0.201196	0.284067	0.776359	0.999334
iSTOP-controls-DDOST.1	3483.61	0.0326476	0.3133	0.104205	0.917006	0.999334
AAVS1-controls-AAVS1.80	6245.19	0.0556593	0.713557	0.0780025	0.937826	0.999334
BCR2_279	2769.19	0.109246	0.198775	0.549598	0.582595	0.999334	ABL	D1126G,I1127V,I1127M,Q1129R
iSTOP-controls-TUT1.12	2663.63	-0.109365	0.238629	-0.458306	0.646733	0.999334
BCR2_275	3560.99	0.0158244	0.301127	0.0525506	0.95809	0.999334	ABL	A857A,S859S
iSTOP-controls-TXNL4A.2	2630.56	-0.299764	0.374317	-0.800829	0.42323	0.999334
iSTOP-controls-WDR3.4	2242.37	-0.0412401	0.262249	-0.157256	0.875043	0.999334
AAVS1-controls-AAVS1.81	2216.18	0.446769	0.632668	0.706166	0.480085	0.999334
AAVS1-controls-AAVS1.82	2127.24	-0.047737	0.27536	-0.173362	0.862367	0.999334
BCR2_263	1822.4	0.16251	0.255282	0.63659	0.524392	0.999334	ABL	D1034G,S1035G
BCR2_274	3633.35	-0.0596904	0.192052	-0.310804	0.75595	0.999334	ABL	E505G,E505E
AAVS1-controls-AAVS1.83	1914.81	0.195597	0.344744	0.567368	0.570465	0.999334
BCR2_269	2152.56	0.00711113	0.426183	0.0166856	0.986687	0.999334	ABL	E27G,E27E,Q30R
AAVS1-controls-AAVS1.87	2459.02	-0.145573	0.194806	-0.747273	0.454899	0.999334
BCR2_267	2412.15	0.0831924	0.251203	0.331177	0.740511	0.999334	BCR	Y283C
AAVS1-controls-AAVS1.88	1956.85	-0.0185394	0.24696	-0.0750702	0.940159	0.999334
iSTOP-controls-DGCR8.1	1998.81	0.29085	0.338945	0.858105	0.390835	0.999334
AAVS1-controls-AAVS1.9	3397.33	-0.129508	0.444975	-0.291045	0.771017	0.999334
AAVS1-controls-AAVS1.91	2960.24	0.099127	0.470863	0.210522	0.83326	0.999334
BCR2_272	4558.72	0.119603	0.227736	0.525183	0.599456	0.999334	ABL	L364P,L364L,A365A
iSTOP-controls-ATP6V1A.2	2625.39	0.20131	0.237507	0.847593	0.396665	0.999334
iSTOP-controls-WDR74.2	3776.11	-0.111781	0.311083	-0.359329	0.719349	0.999334
iSTOP-controls-WDR74.7	2305.45	-0.0529624	0.263564	-0.200947	0.84074	0.999334
Non-targeting-controls-.10	2983.62	0.0604212	0.251921	0.239842	0.810453	0.999334
iSTOP-controls-CRNKL1.1	2433.88	0.127545	0.193068	0.660623	0.508854	0.999334
iSTOP-controls-COPZ1.3	1975.28	-0.0320102	0.480927	-0.0665594	0.946932	0.999334
BCR2_216	5277.14	0.0163258	0.271016	0.0602393	0.951965	0.999334
iSTOP-controls-CHERP.26	2694.53	0.0716607	0.212201	0.337702	0.735588	0.999334
BCR2_213	3167.2	0.314919	0.406314	0.775063	0.438302	0.999334	ABL	D421G
BCR2_209	2016.98	-0.208021	0.273614	-0.760274	0.447091	0.999334	BCR	F684L,F684S,L685P
Non-targeting-controls-.12	1655.18	-0.12935	0.260257	-0.497008	0.619183	0.999334
iSTOP-controls-CHERP.21	2361.99	0.0969536	0.238671	0.406222	0.684579	0.999334
BCR2_208	8204.43	-0.0366374	0.156568	-0.234003	0.814983	0.999334
BCR2_205	1329.12	0.0726334	0.252265	0.287925	0.773404	0.999334	ABL	T984A
iSTOP-controls-CHERP.27	2485.23	0.00821341	0.224065	0.0366563	0.970759	0.999334
Non-targeting-controls-.23	2802.62	0.1379	0.226297	0.609377	0.542274	0.999334
BCR2_202	6017.05	-0.0444949	0.234535	-0.189716	0.849532	0.999334
BCR2_200	2131.65	-0.00373373	0.232602	-0.016052	0.987193	0.999334	ABL	I1127V,I1127M,Q1129R,R1130G
iSTOP-controls-CIAO1.8	2105.1	-0.175148	0.320409	-0.546637	0.584628	0.999334
iSTOP-controls-CIAO1.5	3113.17	-0.0983372	0.158679	-0.619725	0.535439	0.999334
Non-targeting-controls-.5	1327.35	-0.16928	0.210395	-0.80458	0.421062	0.999334
Non-targeting-controls-.17	6123.69	0.0609346	0.187125	0.325636	0.7447	0.999334
iSTOP-controls-CHERP.16	1662.78	0.30185	0.367286	0.821839	0.411168	0.999334
iSTOP-controls-CHERP.11	1746.12	0.0368956	0.325428	0.113376	0.909733	0.999334
iSTOP-controls-CRNKL1.10	2928.06	0.097509	0.16744	0.582351	0.56033	0.999334
iSTOP-controls-ATP6V1A.4	2458.1	-0.184954	0.390613	-0.473496	0.63586	0.999334
iSTOP-controls-DCTN5.1	1870.34	0.163357	0.213715	0.764366	0.444649	0.999334
BCR2_237	3257.67	-0.0836785	0.301129	-0.277882	0.781103	0.999334	ABL	G557G,E558G,S559G
BCR2_236	2486.32	0.0461714	0.231107	0.199784	0.84165	0.999334	ABL	S142G,S143G
iSTOP-controls-ZNF131.2	1421.84	-0.126618	0.181879	-0.696169	0.486323	0.999334
iSTOP-controls-ZNF131.3	2892.02	0.070622	0.270102	0.261464	0.793734	0.999334
iSTOP-controls-ZNF131.4	3699.52	-0.0452361	0.186157	-0.242999	0.808006	0.999334
BCR2_230	1388.4	0.207251	0.235535	0.879919	0.378903	0.999334	ABL	P1018P
iSTOP-controls-DAP3.3	1852.52	0.215379	0.46319	0.464991	0.641938	0.999334
iSTOP-controls-DAP3.1	3104.6	0.16888	0.527182	0.320345	0.748707	0.999334
iSTOP-controls-CRNKL1.3	1663.05	-0.0473293	0.277846	-0.170343	0.86474	0.999334
iSTOP-controls-CRNKL1.2	2732.62	-0.314586	0.676815	-0.464804	0.642072	0.999334
BCR2_228	1589.51	0.0377664	0.442919	0.0852671	0.932049	0.999334	BCR	E419G
iSTOP-controls-BUB3.3	1701.39	-0.12228	0.188976	-0.647065	0.51759	0.999334
BCR2_227	3360.88	-0.131963	0.24929	-0.529356	0.596558	0.999334	ABL	E834G,E834E,E835G,E835E
iSTOP-controls-ZNF131.6	2217.37	0.182772	0.347907	0.525347	0.599342	0.999334
BCR2_224	1962.07	-0.0798547	0.337038	-0.236931	0.81271	0.999334	BCR	E419G
iSTOP-controls-BYSL.1	1806.9	-0.12015	0.338699	-0.354738	0.722786	0.999334
iSTOP-controls-CRNKL1.16	2725.89	0.0575701	0.365543	0.157492	0.874857	0.999334
BCR2_281	6047.45	0.0769992	0.316503	0.243282	0.807787	0.999334
BCR2_283	1474.32	0.153667	0.216141	0.71096	0.477109	0.999334	BCR	T921T,F923L,F923S,F923F
BCR2_284	2386.5	0.05809	0.229239	0.253404	0.799956	0.999334
BCR2_285	2166.04	0.140831	0.281867	0.499638	0.61733	0.999334	ABL	*1131Q
AAVS1-controls-AAVS1.33	3860.29	0.0968624	0.259482	0.373291	0.708932	0.999334
BCR2_346	1656.34	-0.205532	0.300718	-0.68347	0.49431	0.999334	ABL	P964P,K965E,K965R,P966P,Q967R
BCR2_344	1739.42	0.0908637	0.177727	0.511256	0.609172	0.999334	BCR	L188P,V189A
iSTOP-controls-TRAPPC1.1	3471.46	0.205404	0.244378	0.840518	0.400618	0.999334
AAVS1-controls-AAVS1.36	2499.33	0.0140636	0.21341	0.0658997	0.947458	0.999334
AAVS1-controls-AAVS1.37	1955.48	-0.00644776	0.366767	-0.01758	0.985974	0.999334
AAVS1-controls-AAVS1.38	2498.63	0.171797	0.243925	0.704303	0.481244	0.999334
AAVS1-controls-AAVS1.4	1447.46	0.143263	0.271042	0.528564	0.597108	0.999334
iSTOP-controls-TPX2.9	2293.05	-0.0950972	0.297358	-0.319807	0.749115	0.999334
BCR2_339	5745.81	0.139941	0.278774	0.501987	0.615677	0.999334
AAVS1-controls-AAVS1.41	2037.47	-0.0127552	0.33782	-0.0377573	0.969881	0.999334
BCR2_337	2032.09	0.0442761	0.439561	0.100728	0.919766	0.999334	ABL	K271R,T272A,K274E,K274R
BCR2_335	3088.11	-0.17354	0.214664	-0.808426	0.418846	0.999334	BCR	M287T,M288T
iSTOP-controls-DIS3.10	2258.5	0.35615	0.491111	0.725192	0.468334	0.999334
BCR2_332	3687.02	0.164959	0.283958	0.580927	0.56129	0.999334
AAVS1-controls-AAVS1.47	1589.79	0.204926	0.321616	0.637175	0.524011	0.999334
iSTOP-controls-TSR1.5	2373.74	-0.183705	0.330388	-0.556028	0.578191	0.999334
iSTOP-controls-DIS3.1	3898.38	0.101782	0.269816	0.377228	0.706004	0.999334
iSTOP-controls-TSR1.10	2310.89	-0.220322	0.271929	-0.810216	0.417816	0.999334
BCR2_347	2627.83	-0.114254	0.174355	-0.655294	0.512278	0.999334	BCR	I757T,I757I,L759P
iSTOP-controls-DIS3.13	2219.86	-0.14533	0.293393	-0.495342	0.620359	0.999334
iSTOP-controls-DIS3.5	3198.76	-0.084212	0.243922	-0.345241	0.729913	0.999334
iSTOP-controls-TPX2.12	2483.7	0.0302627	0.519354	0.05827	0.953534	0.999334
AAVS1-controls-AAVS1.15	1751.01	0.00989769	0.200119	0.0494591	0.960553	0.999334
BCR2_361	1789.55	-0.23836	0.304721	-0.782224	0.434083	0.999334	BCR	F560L,F560S
BCR2_360	4932.75	0.164482	0.197179	0.834173	0.404184	0.999334
BCR2_358	2171.62	0.0503009	0.317385	0.158486	0.874074	0.999334
iSTOP-controls-TPX2.13	2074.9	0.269609	0.386797	0.69703	0.485784	0.999334
BCR2_357	2808.56	-0.222023	0.311378	-0.713033	0.475825	0.999334	ABL	L298P,V299A
iSTOP-controls-DPAGT1.1	1480.43	-0.242994	0.412908	-0.588494	0.5562	0.999334
AAVS1-controls-AAVS1.19	1650.39	-0.0664912	0.208876	-0.318328	0.750236	0.999334
BCR2_354	1585.57	-0.119513	0.19515	-0.612414	0.540264	0.999334
iSTOP-controls-TPX2.2	3212.23	0.213571	0.273743	0.780189	0.43528	0.999334
BCR2_1067	3240.32	0.0163304	0.175426	0.09309	0.925832	0.999334
iSTOP-controls-DIS3.9	2512.66	0.00658954	0.271958	0.02423	0.980669	0.999334
iSTOP-controls-TPX2.6	2660.46	0.107952	0.280999	0.384173	0.70085	0.999334
AAVS1-controls-AAVS1.21	1768.26	0.115981	0.184863	0.62739	0.530404	0.999334
AAVS1-controls-AAVS1.30	2519.79	-0.0151968	0.285953	-0.0531444	0.957617	0.999334
BCR2_352	2370.87	0.0740166	0.453442	0.163233	0.870335	0.999334	ABL	C721R,V722A,V722V
BCR2_350	2429.07	-0.151189	0.202149	-0.747908	0.454516	0.999334
AAVS1-controls-AAVS1.32	4086.95	0.224569	0.508661	0.441489	0.658859	0.999334
iSTOP-controls-DGCR8.9	2917.92	-0.150441	0.232015	-0.648411	0.516719	0.999334
AAVS1-controls-AAVS1.14	4018.6	0.220457	0.337278	0.653637	0.513346	0.999334
AAVS1-controls-AAVS1.48	2930.9	-0.00807356	0.239465	-0.033715	0.973104	0.999334
iSTOP-controls-TTI1.10	2111.64	-0.0796104	0.205862	-0.386718	0.698965	0.999334
iSTOP-controls-TTI1.15	3122.09	0.030798	0.245027	0.125692	0.899976	0.999334
AAVS1-controls-AAVS1.71	3163.73	0.230634	0.309542	0.745083	0.456221	0.999334
iSTOP-controls-TTI1.17	1994.28	0.144691	0.262714	0.550755	0.581801	0.999334
AAVS1-controls-AAVS1.73	2557.61	0.115036	0.393113	0.292629	0.769806	0.999334
BCR2_299	2800.68	-0.16601	0.350909	-0.473085	0.636153	0.999334
BCR2_297	3342.54	0.0809642	0.314922	0.257093	0.797107	0.999334	ABL	H129H,P131P,V132A
AAVS1-controls-AAVS1.76	2731.14	0.027118	0.160893	0.168547	0.866153	0.999334
iSTOP-controls-TTI1.7	4717.4	0.183693	0.228401	0.804258	0.421248	0.999334
AAVS1-controls-AAVS1.68	1525.78	-0.17072	0.365431	-0.467175	0.640375	0.999334
iSTOP-controls-TUBGCP6.10	2535.32	0.209843	0.2598	0.80771	0.419258	0.999334
AAVS1-controls-AAVS1.77	2605.84	0.112484	0.228739	0.491757	0.622891	0.999334
BCR2_292	2345.27	-0.0214422	0.23164	-0.0925671	0.926247	0.999334
BCR2_290	3229.15	-0.0152963	0.18199	-0.0840503	0.933016	0.999334	ABL	V448A,Y449H,Y449Y,L451P
BCR2_288	3231.25	-0.142238	0.372208	-0.382147	0.702352	0.999334
AAVS1-controls-AAVS1.8	1426.49	-0.0645218	0.304166	-0.212127	0.832008	0.999334
iSTOP-controls-TUBGCP6.8	2948.67	0.0603056	0.299551	0.20132	0.840448	0.999334
BCR2_287	1781.55	-0.129051	0.215488	-0.598879	0.549254	0.999334
BCR2_286	5344.11	0.0542918	0.19439	0.279293	0.78002	0.999334
iSTOP-controls-TUBGCP6.19	2330.78	-0.0360305	0.308554	-0.116772	0.907041	0.999334
iSTOP-controls-DGCR8.6	2672.27	-0.0119578	0.298028	-0.0401232	0.967995	0.999334
iSTOP-controls-DGCR8.7	2589.57	0.138853	0.387445	0.35838	0.720059	0.999334
AAVS1-controls-AAVS1.67	2971.09	0.108471	0.30241	0.358688	0.719828	0.999334
AAVS1-controls-AAVS1.5	3849.97	0.135683	0.18566	0.730816	0.464892	0.999334
BCR2_319	3731.11	-0.057402	0.207627	-0.276467	0.782189	0.999334	BCR	T485T
AAVS1-controls-AAVS1.50	3899.95	0.0810121	0.241891	0.334912	0.737692	0.999334
BCR2_316	3485.53	0.0648001	0.341219	0.189907	0.849382	0.999334	BCR	V779A,D781D
BCR2_315	2025.55	0.227376	0.353398	0.6434	0.519965	0.999334
BCR2_314	1975.36	0.073277	0.21312	0.34383	0.730974	0.999334	BCR	G589G,V590A,Y591H
AAVS1-controls-AAVS1.53	2268.76	0.0615128	0.337151	0.182449	0.85523	0.999334
iSTOP-controls-DGCR8.8	1755.3	0.11004	0.357713	0.307621	0.758371	0.999334
AAVS1-controls-AAVS1.54	2119.18	0.327726	0.41595	0.787896	0.430758	0.999334
BCR2_312	4158.58	0.0720231	0.359547	0.200316	0.841233	0.999334	ABL	E505G,E505E
AAVS1-controls-AAVS1.6	1764.98	-0.0162848	0.260346	-0.0625506	0.950124	0.999334
BCR2_311	2892.97	-0.0696013	0.265281	-0.262368	0.793038	0.999334	ABL	Q160R,R161G
BCR2_310	3284.65	-0.00510182	0.181447	-0.0281174	0.977568	0.999334	ABL	V959A,L960P
BCR2_309	2511.06	-0.0591463	0.337442	-0.175278	0.860861	0.999334	BCR	L673L,L673S,L674P
AAVS1-controls-AAVS1.63	2371.24	0.0777414	0.449628	0.172902	0.862729	0.999334
BCR2_308	3049.07	-0.0394091	0.202644	-0.194475	0.845804	0.999334	BCR	M362T,F363L,F363S
BCR2_307	1919.33	-0.00939578	0.217902	-0.0431193	0.965606	0.999334	ABL	S1007P,V1010A
BCR2_306	3286.59	0.0550601	0.306788	0.179473	0.857566	0.999334	BCR	M602T,M604T
AAVS1-controls-AAVS1.66	2125.27	0.133189	0.239404	0.556335	0.577982	0.999334
BCR2_327	1918.59	0.173757	0.23989	0.724318	0.468871	0.999334	BCR	V397A,V397V,V398A
BCR2_497	6654.39	0.0389762	0.201923	0.193025	0.846939	0.999334	BCR	A810A
BCR2_525	3368.78	0.10605	0.401137	0.264373	0.791493	0.999334	BCR	L814P
BCR2_501	2672.35	0.133528	0.344206	0.38793	0.698067	0.999334	ABL	T1028A,K1029E,K1029R
BCR2_918	4143.51	0.161929	0.207181	0.781579	0.434462	0.999334	ABL	Q916R,S917G
iSTOP-controls-MRPS18A.2	4421.28	-0.00962685	0.475659	-0.020239	0.983853	0.999334
BCR2_919	1380.81	0.172392	0.259004	0.665597	0.505669	0.999334	BCR	L643P,Y644H
iSTOP-controls-MMS22L.17	2702.68	-0.00963444	0.273703	-0.0352004	0.97192	0.999334
BCR2_755	2887.95	0.00228529	0.182813	0.0125007	0.990026	0.999334
BCR2_754	2124	0.130938	0.262022	0.49972	0.617272	0.999334	BCR	C438R,A439A
BCR2_922	2199.2	-0.121003	0.191426	-0.632116	0.527311	0.999334
BCR2_923	2178.69	-0.147675	0.1871	-0.789285	0.429946	0.999334	ABL	D181G
iSTOP-controls-CIAO1.6	2528.62	0.0782894	0.235633	0.332251	0.739699	0.999334
iSTOP-controls-MRPS22.3	1874.96	-0.024995	0.290908	-0.0859207	0.931529	0.999334
BCR2_751	3529.34	-0.0786587	0.152581	-0.515522	0.606188	0.999334
BCR2_750	1541.65	-0.0992939	0.232582	-0.426921	0.669437	0.999334	ABL	S720P,C721R,V722A,V722V
BCR2_747	2673.28	-0.0884311	0.334621	-0.264273	0.79157	0.999334	BCR	T700A,K702E,K702R,K703E,K703R
BCR2_745	2960.19	0.302199	0.355706	0.849574	0.395562	0.999334	ABL	G952G,E953G
BCR2_743	3076.26	0.120103	0.421557	0.284904	0.775718	0.999334	BCR	P526P,L527L,L527S
iSTOP-controls-MMS22L.12	2873.63	0.0440645	0.689478	0.0639099	0.949042	0.999334
BCR2_741	2170.21	0.188047	0.339013	0.55469	0.579107	0.999334
BCR2_761	2872.72	-0.0766573	0.307689	-0.249139	0.803253	0.999334
BCR2_762	1717.86	-0.0762917	0.235871	-0.323446	0.746357	0.999334	ABL	Y139Y,L140P,L141P
BCR2_763	2643.04	0.298522	0.431231	0.692256	0.488776	0.999334
BCR2_911	2994.57	-0.197464	0.319352	-0.618327	0.53636	0.999334	ABL	A836A
BCR2_898	2534.12	-0.178497	0.246172	-0.725092	0.468396	0.999334	ABL	K419E,K419R,D421G
BCR2_778	1733.12	0.0427661	0.293769	0.145577	0.884255	0.999334	ABL	L29P,L29L
iSTOP-controls-MRPL52.2	2438.14	-0.0532784	0.652148	-0.0816968	0.934888	0.999334
BCR2_776	2942.53	0.149831	0.26256	0.570654	0.568234	0.999334	ABL	S915P
BCR2_775	3071.59	-0.0991294	0.235026	-0.42178	0.673186	0.999334
BCR2_774	3789.05	0.0064908	0.485389	0.0133724	0.989331	0.999334	BCR	S885P,C886R,C886C
iSTOP-controls-MPHOSPH10.3	2217.7	-0.13782	0.271548	-0.507535	0.61178	0.999334
BCR2_773	2530.72	-0.201339	0.243862	-0.82563	0.409014	0.999334	ABL	H564H
iSTOP-controls-MRPS24.2	1592.42	-0.0735519	0.222156	-0.331083	0.740582	0.999334
iSTOP-controls-MRPL54.2	2178.16	0.0489008	0.234385	0.208635	0.834733	0.999334
BCR2_901	2225.88	0.157625	0.202452	0.77858	0.436227	0.999334
BCR2_903	2337.13	-0.177204	0.25763	-0.687821	0.491565	0.999334
BCR2_771	3224.64	-0.261514	0.302576	-0.864293	0.387427	0.999334	BCR	D781D,L784P
iSTOP-controls-MMS22L.20	1939.3	-0.0674024	0.237933	-0.283283	0.77696	0.999334
BCR2_907	3210.09	0.157503	0.239718	0.657036	0.511158	0.999334	ABL	S1119S,S1120P,V1121A
BCR2_910	2404.77	-0.153454	0.25905	-0.592372	0.553602	0.999334	ABL	S154G,E155G,S156G,S157G
BCR2_765	4353.69	0.0683954	0.531799	0.128611	0.897665	0.999334
iSTOP-controls-MRPL55.2	1720.82	0.124635	0.459569	0.271201	0.786237	0.999334
iSTOP-controls-MMS22L.4	2891.23	0.126879	0.281767	0.450297	0.652496	0.999334
BCR2_781	3618	-0.0421022	0.416209	-0.101156	0.919426	0.999334
BCR2_740	2148.9	-0.0228888	0.309163	-0.0740347	0.940983	0.999334	BCR	M287V,M288V,E289G,E289E
BCR2_924	10946.6	0.112828	0.187928	0.600378	0.548254	0.999334	BCR	A605A,C608R
BCR2_942	3854.14	-0.106431	0.587311	-0.181217	0.856197	0.999334	BCR	D427D,S429P
iSTOP-controls-MDN1.7	1159.07	-0.216951	0.294482	-0.736721	0.461292	0.999334
BCR2_714	2717.15	0.0606665	0.330251	0.183698	0.85425	0.999334
BCR2_713	7541.43	0.114425	0.143493	0.797429	0.425202	0.999334
BCR2_943	2688.27	-0.123778	0.437748	-0.282761	0.77736	0.999334	BCR	H516R,E518G,A519A
BCR2_711	2579.72	-0.23406	0.375469	-0.623379	0.533036	0.999334	ABL	I1003T,P1004P,L1005P,I1006T
BCR2_710	2441.09	0.162885	0.440268	0.369968	0.711406	0.999334	BCR	S303P,S303S
iSTOP-controls-MDN1.6	2730.36	0.074201	0.554216	0.133885	0.893494	0.999334
iSTOP-controls-MDN1.5	2630.61	-0.0133917	0.17795	-0.0752555	0.940011	0.999334
iSTOP-controls-NIP7.1	5189.34	0.0731129	0.171355	0.426675	0.669616	0.999334
BCR2_706	3879.13	0.26725	0.338737	0.78896	0.430136	0.999334
iSTOP-controls-NOL6.12	1839.58	0.0695809	0.373225	0.186431	0.852106	0.999334
iSTOP-controls-NOL6.17	2662.81	-0.150486	0.237288	-0.634191	0.525956	0.999334
iSTOP-controls-NOL6.18	1742.55	-0.191126	0.226194	-0.844965	0.39813	0.999334
iSTOP-controls-MDN1.4	3356.98	-0.236621	0.492578	-0.480373	0.630962	0.999334
iSTOP-controls-MDN1.3	2197.06	0.0335874	0.341143	0.0984553	0.921571	0.999334
BCR2_700	3092.33	0.0696653	0.141606	0.491964	0.622745	0.999334
BCR2_717	1746.18	0.163385	0.351838	0.464377	0.642378	0.999334
iSTOP-controls-MDN1.9	2552.21	-0.2363	0.282493	-0.83648	0.402885	0.999334
BCR2_719	2160.71	0.127784	0.377143	0.33882	0.734746	0.999334	ABL	L686P,W687R
BCR2_720	4306.37	0.206292	0.398282	0.517955	0.60449	0.999334
iSTOP-controls-MRPS26.5	2301.91	-0.340028	0.524387	-0.648429	0.516708	0.999334
BCR2_737	2724.28	0.283197	0.396099	0.714965	0.474631	0.999334	ABL	S983P,L985L,L985S
iSTOP-controls-MRPS30.7	1983.9	0.145065	0.190797	0.760309	0.44707	0.999334
BCR2_736	2052.8	-0.0677425	0.265877	-0.254789	0.798886	0.999334	BCR	L639P
BCR2_733	3940.44	0.0342853	0.198333	0.172867	0.862756	0.999334	ABL	G85G
BCR2_732	4482.4	0.0276035	0.234811	0.117556	0.906419	0.999334	ABL	S535P
BCR2_731	1555.26	-0.0158442	0.188768	-0.0839351	0.933108	0.999334	ABL	D1034G,S1035G,T1036A
BCR2_932	2084.31	0.0723648	0.340389	0.212594	0.831643	0.999334
BCR2_739	3219.96	0.174838	0.33969	0.514697	0.606765	0.999334	ABL	S620P,F621L,F621S
iSTOP-controls-MRPS31.1	2451.53	0.179942	0.267592	0.67245	0.501297	0.999334
BCR2_933	3491.15	0.0135374	0.234666	0.0576877	0.953997	0.999334
iSTOP-controls-MRPS35.2	2584.23	0.118011	0.571012	0.20667	0.836268	0.999334
BCR2_935	1370.41	0.053093	0.199575	0.266031	0.790216	0.999334	ABL	R362R
BCR2_725	1826.6	-0.042041	0.183649	-0.22892	0.818931	0.999334	ABL	D1034G
iSTOP-controls-MRPS5.1	1874.61	-0.15183	0.287246	-0.528573	0.597102	0.999334
BCR2_941	2337.04	-0.0103353	0.16253	-0.0635899	0.949297	0.999334	ABL	A988A
iSTOP-controls-MMS22L.11	1930.81	0.00882775	0.242474	0.0364071	0.970958	0.999334
BCR2_722	3936.79	0.177018	0.273351	0.647587	0.517252	0.999334	BCR	N796N,I798T
BCR2_729	2674.78	0.120954	0.254037	0.47613	0.633982	0.999334	BCR	D629D
BCR2_783	2666.91	0.228913	0.365798	0.62579	0.531453	0.999334
BCR2_895	5576.44	0.141651	0.214002	0.661915	0.508026	0.999334
BCR2_784	1784.89	-0.153583	0.31581	-0.486313	0.626745	0.999334
BCR2_869	5039.49	-0.0476265	0.138116	-0.344829	0.730223	0.999334
BCR2_834	2871.98	-0.10636	0.268018	-0.396839	0.691487	0.999334	ABL	S1047P
BCR2_833	2040.59	-0.0621297	0.449356	-0.138264	0.890032	0.999334	BCR	C388R,H389H
BCR2_832	3693.05	0.126573	0.179097	0.706733	0.479733	0.999334	BCR	L453P,Y455H,I456T,I456I
BCR2_830	1955.98	-0.298414	0.346485	-0.861261	0.389095	0.999334	BCR	D579G,Q582R
BCR2_828	3926.83	0.196435	0.299998	0.654786	0.512606	0.999334	ABL	V519A,S520S,L522L,L522S
BCR2_874	1480.05	-0.0772371	0.201694	-0.382942	0.701763	0.999334	ABL	I145T,N146N
iSTOP-controls-MRPL24.1	3063.04	0.257411	0.411859	0.624997	0.531973	0.999334
BCR2_826	2657.78	-0.0916054	0.381919	-0.239856	0.810442	0.999334
iSTOP-controls-MRPL24.2	1541.82	0.106314	0.246449	0.431382	0.666191	0.999334
iSTOP-controls-MRPL12.2	1224.06	-0.112857	0.226147	-0.49904	0.617751	0.999334
iSTOP-controls-MRPL10.2	2735.23	0.00827699	0.253919	0.0325969	0.973996	0.999334
BCR2_824	3034.7	-0.248457	0.471253	-0.527227	0.598036	0.999334	ABL	L1117P,L1118P,S1119S,S1120P
BCR2_876	2378.43	-0.18853	0.345448	-0.545754	0.585235	0.999334	ABL	S1047P
iSTOP-controls-MRPL24.7	2985.91	-0.0567732	0.256011	-0.221761	0.8245	0.999334
BCR2_823	2007.04	0.238778	0.383967	0.621871	0.534026	0.999334	BCR	I899T,N900N
BCR2_877	3820.17	0.125542	0.201002	0.62458	0.532247	0.999334	BCR	L784P,A786A,L787L,L787S
BCR2_868	1888.41	0.0982406	0.245259	0.40056	0.688744	0.999334	BCR	E518G,A519A
BCR2_838	3017.67	-0.0428375	0.41086	-0.104263	0.91696	0.999334	BCR	L709P,L710P
BCR2_867	2853.94	0.181568	0.329326	0.551334	0.581405	0.999334	ABL	L673P
BCR2_841	4802.42	-0.147066	0.398307	-0.369226	0.711959	0.999334
BCR2_861	5072.9	0.127918	0.181859	0.703394	0.48181	0.999334
iSTOP-controls-MRPL18.1	2187.42	-0.0302869	0.292957	-0.103383	0.917659	0.999334
iSTOP-controls-MRPL2.2	3023.07	0.0623249	0.328425	0.189769	0.84949	0.999334
iSTOP-controls-MRPL2.4	1767.57	-0.140189	0.324784	-0.431637	0.666005	0.999334
BCR2_854	3380.03	0.226315	0.323712	0.699126	0.484473	0.999334
BCR2_853	2152.91	-0.0101079	0.167607	-0.0603068	0.951911	0.999334
BCR2_852	6901.77	0.163439	0.20754	0.787506	0.430986	0.999334
BCR2_850	3323.22	0.116264	0.169009	0.687915	0.491506	0.999334
BCR2_878	3554.63	-0.348005	0.409266	-0.850316	0.39515	0.999334	ABL	L451P,L452P
BCR2_862	1320.64	-0.107243	0.3958	-0.270953	0.786427	0.999334	ABL	P897P
iSTOP-controls-MRPL15.5	2979.12	-0.0161652	0.416045	-0.0388544	0.969006	0.999334
iSTOP-controls-MRPL15.2	3334.87	-0.00986052	0.438505	-0.0224867	0.98206	0.999334
BCR2_847	5361.64	0.0109302	0.271238	0.0402975	0.967856	0.999334	BCR	D632D
iSTOP-controls-MRPL15.1	2051.52	-0.0162526	0.228757	-0.0710476	0.94336	0.999334
BCR2_844	2292.58	-0.109167	0.297081	-0.367465	0.713272	0.999334	ABL	L1039P
iSTOP-controls-MRPL13.3	4484.36	-0.137848	0.284179	-0.485076	0.627622	0.999334
BCR2_842	2303.65	-0.182022	0.211296	-0.861455	0.388987	0.999334	ABL	N297D,N297S
iSTOP-controls-MRPL21.2	2630.1	0.299813	0.464426	0.645556	0.518567	0.999334
BCR2_849	2252.64	0.0230971	0.257921	0.0895508	0.928644	0.999334	ABL	S859P
BCR2_822	2400.71	-0.180842	0.257365	-0.702667	0.482264	0.999334	ABL	K271E,K271R,T272A
BCR2_821	3968.57	0.0284859	0.213917	0.133164	0.894064	0.999334	ABL	I1087T,L1090P
BCR2_819	2806.94	-0.0903101	0.204878	-0.4408	0.659358	0.999334	BCR	Q614R,A616A,E617G,E617E
BCR2_801	2297.21	0.0286562	0.160298	0.178769	0.858119	0.999334	ABL	S987P,S989P,S990P
BCR2_800	2090.98	-0.228335	0.402381	-0.56746	0.570402	0.999334	BCR	L622P
BCR2_885	3129.4	0.161764	0.310709	0.520628	0.602626	0.999334	ABL	S873P,V875A
BCR2_799	3134.42	0.126364	0.33006	0.382852	0.701829	0.999334	BCR	K703R,G704G,E705G
BCR2_886	4362.27	-0.10243	0.202214	-0.50654	0.612477	0.999334	ABL	Y264H,L266P
iSTOP-controls-MRPL4.6	3090.57	0.0358857	0.306794	0.11697	0.906884	0.999334
BCR2_798	6443.33	0.225812	0.348312	0.648304	0.516788	0.999334
BCR2_887	2199.44	0.0092728	0.20698	0.0448004	0.964266	0.999334	BCR	L477P,V478A,S479P
iSTOP-controls-MRPL4.5	2854.35	0.0147437	0.205625	0.0717021	0.942839	0.999334
BCR2_888	2007.83	-0.0550454	0.165111	-0.333383	0.738845	0.999334	ABL	L955P
iSTOP-controls-MRPL43.4	2184.44	-0.0321481	0.446714	-0.0719658	0.942629	0.999334
BCR2_793	4105.75	-0.170394	0.236183	-0.721448	0.470634	0.999334	ABL	C464R
BCR2_792	2284.44	0.0352983	0.263106	0.13416	0.893276	0.999334	ABL	W235R,M237T
BCR2_889	7079.58	0.151822	0.184166	0.824378	0.409725	0.999334
BCR2_791	1278.22	0.0798921	0.2858	0.279538	0.779832	0.999334	ABL	F713L,F713S,L714P
BCR2_789	2376.25	-0.0998741	0.248604	-0.40174	0.687875	0.999334	BCR	S281G,I282V,Y283C
BCR2_788	1792.17	0.0831038	0.458985	0.18106	0.85632	0.999334	BCR	A519A
iSTOP-controls-MRPL44.2	2179.82	-0.0116301	0.319863	-0.0363596	0.970996	0.999334
BCR2_794	2638.1	0.0193595	0.517695	0.0373955	0.97017	0.999334
BCR2_952	2007.27	-0.132246	0.170883	-0.7739	0.43899	0.999334	BCR	I413V,N416D,N416S
BCR2_884	3959.91	-0.0812322	0.261761	-0.310329	0.756311	0.999334	BCR	S638P,S638S,L639P
BCR2_803	3055.16	-0.0724733	0.195675	-0.370376	0.711102	0.999334
BCR2_818	3191.81	0.104658	0.525129	0.199299	0.842029	0.999334	BCR	D225D,S227P
iSTOP-controls-MRPL27.1	2347.57	0.497054	0.56478	0.880084	0.378814	0.999334
iSTOP-controls-MRPL3.1	2145.93	0.18367	0.252062	0.728669	0.466204	0.999334
BCR2_817	3792.58	-0.0963997	0.162488	-0.593274	0.552998	0.999334	ABL	F149L,F149S,L150L,L150S
iSTOP-controls-MRPL34.1	1693.67	0.171397	0.408476	0.4196	0.674777	0.999334
BCR2_816	1892.92	0.00995532	0.21115	0.047148	0.962395	0.999334	ABL	E275G,D276G
BCR2_812	2308.11	-0.0752642	0.354505	-0.212308	0.831867	0.999334	ABL	Q300R
BCR2_879	2072.19	0.0273315	0.223342	0.122375	0.902602	0.999334
iSTOP-controls-MRPL4.11	4075.24	-0.0400199	0.182496	-0.219292	0.826422	0.999334
BCR2_811	5668.42	-0.0370829	0.270698	-0.13699	0.891039	0.999334
iSTOP-controls-MPHOSPH10.7	2999.94	-0.190698	0.501721	-0.380087	0.70388	0.999334
BCR2_882	2002.93	0.0460782	0.205797	0.223901	0.822835	0.999334
BCR2_809	2456.34	0.0975034	0.305265	0.319406	0.749419	0.999334
iSTOP-controls-MRPL38.4	1368.61	-0.186011	0.229763	-0.809578	0.418183	0.999334
BCR2_808	1438.67	0.294013	0.335054	0.877508	0.380211	0.999334
iSTOP-controls-MRPL38.7	2236.08	0.00889858	0.355985	0.0249971	0.980057	0.999334
BCR2_807	1809.71	-0.115008	0.429412	-0.267827	0.788833	0.999334
BCR2_805	2941.7	0.122028	0.253309	0.481738	0.629992	0.999334
BCR2_881	2975.46	0.106207	0.36364	0.292067	0.770235	0.999334	BCR	F321S,F321F,D323D,C324R
BCR2_499	1927.71	0.104	0.509997	0.203923	0.838414	0.999334	ABL	Q556R,G557G,E558G
BCR2_953	2452.03	-0.204615	0.242939	-0.84225	0.399648	0.999334	ABL	G952G,E953G
iSTOP-controls-MDN1.27	1870.12	-0.131976	0.152544	-0.865162	0.38695	0.999334
BCR2_1025	4382.4	0.132863	0.233263	0.569582	0.568961	0.999334	BCR	S382S
BCR2_1027	4705.39	-0.0850445	0.207986	-0.408896	0.682616	0.999334	ABL	T83T
iSTOP-controls-HUWE1.16	2114.24	-0.112385	0.248443	-0.452357	0.651012	0.999334
iSTOP-controls-HUWE1.12	2964.87	-0.0695634	0.168254	-0.413443	0.679282	0.999334
BCR2_1033	2383.02	-0.123426	0.235832	-0.523362	0.600722	0.999334
BCR2_573	3311.91	0.0270189	0.211941	0.127483	0.898558	0.999334
BCR2_1034	8232.47	0.133902	0.330549	0.405091	0.685411	0.999334	BCR	L496L,L496S,M498T
iSTOP-controls-PRPF19.2	2372.82	0.189128	0.269681	0.701303	0.483114	0.999334
BCR2_571	2703.52	-0.184896	0.238782	-0.774328	0.438737	0.999334
BCR2_569	7131.88	0.106124	0.251923	0.421254	0.673569	0.999334
BCR2_1037	1773.8	-0.0362479	0.210966	-0.171819	0.86358	0.999334	BCR	S484P,T485T
BCR2_567	2484.11	-0.285464	0.349347	-0.817138	0.41385	0.999334	ABL	H129H,P131P
BCR2_566	3371.22	-0.0384356	0.217572	-0.176657	0.859778	0.999334
BCR2_565	3031.22	0.251407	0.33219	0.756816	0.44916	0.999334	ABL	P966P,Q967R,K970E
iSTOP-controls-PRPF19.5	2604.34	-0.0158708	0.170431	-0.0931215	0.925807	0.999334
BCR2_560	1368.07	0.0627079	0.341579	0.183582	0.854341	0.999334	BCR	S205G,Q206R
BCR2_559	1975.75	-0.126216	0.269266	-0.468741	0.639255	0.999334	BCR	F255L,F255S,L256P
BCR2_576	2513.55	-0.0576921	0.172024	-0.335372	0.737345	0.999334	BCR	K636E,K636R,N637D,N637S
BCR2_578	2401.74	0.353531	0.46237	0.764606	0.444506	0.999334	BCR	D198G,I200V,S201G
BCR2_579	2204.24	0.167958	0.200156	0.839135	0.401393	0.999334	ABL	I1043V
BCR2_1024	1372.18	-0.145698	0.172544	-0.844415	0.398437	0.999334
iSTOP-controls-HUWE1.5	4334.59	0.210257	0.358565	0.586385	0.557617	0.999334
iSTOP-controls-PPAN.7	2991.76	0.0484963	0.223645	0.216845	0.828329	0.999334
BCR2_1015	2872.85	0.177381	0.296163	0.598931	0.549219	0.999334	ABL	T406T
BCR2_1017	1337.82	-0.29485	0.347522	-0.848438	0.396194	0.999334
BCR2_599	4190.55	0.0748439	0.259396	0.288531	0.77294	0.999334	BCR	Y561H,Y561Y,D562D,L564P
BCR2_596	3379.39	-0.107405	0.175293	-0.612715	0.540065	0.999334	ABL	V515A,R516R
iSTOP-controls-PPIL2.3	2206.75	0.301016	0.348717	0.86321	0.388022	0.999334
iSTOP-controls-HUWE1.24	2273.79	0.137588	0.344407	0.399492	0.689531	0.999334
BCR2_557	2313.11	0.153242	0.194273	0.788793	0.430233	0.999334	ABL	P561P,L562P
BCR2_1021	3005.22	0.109178	0.188513	0.579152	0.562486	0.999334	BCR	K636E,K636R,N637D,N637S
BCR2_1022	6339.32	0.139672	0.253126	0.55179	0.581092	0.999334	BCR	E705G
BCR2_591	2559.36	-0.0864392	0.714416	-0.120993	0.903697	0.999334
BCR2_1023	3138.72	-0.0031239	0.169617	-0.0184174	0.985306	0.999334	ABL	A761A,L762P
BCR2_589	1939.91	-0.049888	0.218698	-0.228114	0.819557	0.999334	ABL	Y70H,Y70Y,D71D,F72L,F72S,F72F,V73A
BCR2_585	1850.65	-0.0363637	0.193209	-0.188209	0.850713	0.999334	ABL	N135N,A137A
iSTOP-controls-PREB.2	2768.05	-0.0888583	0.307756	-0.28873	0.772788	0.999334
iSTOP-controls-HUWE1.20	2625.4	-0.0761303	0.223768	-0.340219	0.733692	0.999334
BCR2_581	2463.45	0.0917019	0.260796	0.351623	0.725121	0.999334	BCR	L655P
iSTOP-controls-PPIL2.8	2070.15	-0.224697	0.465384	-0.482819	0.629224	0.999334
iSTOP-controls-HUWE1.6	1899.42	-0.205611	0.306324	-0.671221	0.50208	0.999334
BCR2_555	1736.45	0.058019	0.323025	0.179611	0.857458	0.999334	ABL	V787A,N790N
iSTOP-controls-HUWE1.10	2677.4	0.142968	0.28393	0.50353	0.614591	0.999334
iSTOP-controls-MRPL2.1	1624.71	-0.0286546	0.245522	-0.116709	0.907091	0.999334
BCR2_524	8304.85	-0.0708707	0.361528	-0.196031	0.844586	0.999334
BCR2_1056	2443.52	-0.0203367	0.340675	-0.0596952	0.952398	0.999334
BCR2_523	2237.81	0.271367	0.475368	0.570857	0.568097	0.999334	BCR	N796D,N796S,D797G,I798V,Q799R
iSTOP-controls-HEATR1.12	2325.77	-0.0619549	0.174869	-0.354293	0.72312	0.999334
BCR2_519	2711.71	-0.00566913	0.237682	-0.0238518	0.980971	0.999334
BCR2_517	3706.25	-0.124783	0.323799	-0.385373	0.699961	0.999334	ABL	K183E,K183R
iSTOP-controls-HEATR1.11	3027.8	0.205378	0.511807	0.401281	0.688214	0.999334
BCR2_514	3250.42	0.023056	0.461438	0.0499656	0.96015	0.999334
BCR2_513	3856.58	-0.0138437	0.195055	-0.0709733	0.943419	0.999334
BCR2_512	2618.02	-0.0557094	0.207917	-0.267941	0.788745	0.999334	BCR	H706R
BCR2_511	2143.07	-0.020057	0.219312	-0.0914541	0.927132	0.999334	ABL	A857A,S859S
BCR2_1060	2794.78	0.0486956	0.370125	0.131565	0.895328	0.999334	ABL	H832R,K833E,K833R
BCR2_507	1994.23	0.111658	0.223688	0.499167	0.617661	0.999334	BCR	V189A,V191A
BCR2_1065	1696.7	0.0140285	0.176494	0.0794843	0.936647	0.999334	ABL	G912G,K913E,K913R
BCR2_504	1468.31	-0.00884024	0.223072	-0.0396296	0.968388	0.999334	ABL	S859S,A861A,P862P
BCR2_1066	5158.8	0.0623491	0.182797	0.341084	0.733041	0.999334	BCR	R649R,V650A
BCR2_526	6436.86	0.249322	0.298403	0.835519	0.403426	0.999334	ABL	M1077T
iSTOP-controls-RRP1.7	3453	-0.172672	0.238649	-0.72354	0.469348	0.999334
BCR2_529	2222.61	-0.0339777	0.2225	-0.152709	0.878628	0.999334
BCR2_531	4107.26	-0.0315883	0.203482	-0.155239	0.876633	0.999334
BCR2_551	4627.4	-0.0534563	0.285566	-0.187194	0.851509	0.999334
BCR2_1040	2340.65	0.0679404	0.2904	0.233954	0.81502	0.999334	ABL	M278T
BCR2_549	4201.53	0.135136	0.526329	0.256752	0.797371	0.999334	ABL	A861A,P862P,T865A
iSTOP-controls-RRP1.1	2059.89	-0.111866	0.357954	-0.312516	0.754649	0.999334
BCR2_545	2364.34	-0.0148259	0.165248	-0.0897191	0.92851	0.999334	ABL	K183E,K183R
BCR2_542	2385.87	0.281299	0.342116	0.822233	0.410944	0.999334
BCR2_541	2814.97	0.144948	0.383016	0.378439	0.705104	0.999334
BCR2_1041	1875.03	-0.118534	0.242642	-0.488514	0.625186	0.999334
iSTOP-controls-PSMA1.3	5009.01	-0.116	0.219631	-0.528157	0.59739	0.999334
iSTOP-controls-HEATR1.4	2592	-0.318946	0.497969	-0.640493	0.521852	0.999334
BCR2_538	1993.73	-0.160347	0.24327	-0.659132	0.509811	0.999334	ABL	F747L,F747S,F747F,S749P
BCR2_537	2585.27	0.138563	0.30337	0.456745	0.647854	0.999334
BCR2_1049	1954.61	-0.0837641	0.289589	-0.289251	0.772389	0.999334	BCR	M287V
iSTOP-controls-HEATR1.3	3446.85	0.12453	0.270813	0.459836	0.645634	0.999334
BCR2_1053	1893.39	-0.129954	0.161908	-0.802642	0.422182	0.999334	ABL	I1022T
BCR2_535	3040.58	0.220799	0.313919	0.703363	0.48183	0.999334
iSTOP-controls-HEATR1.20	2876.1	0.214044	0.324816	0.658969	0.509915	0.999334
BCR2_532	8940.55	-0.0442039	0.221088	-0.199938	0.841529	0.999334	BCR	D768D,L770P
BCR2_539	2947.35	-0.0220285	0.283561	-0.077685	0.938079	0.999334	ABL	L955P
BCR2_1013	3407.78	0.0171189	0.264065	0.0648284	0.948311	0.999334	BCR	H557R,K558E,K558R,E559G
BCR2_604	2862.85	0.0857068	0.206149	0.415752	0.677592	0.999334	ABL	D363D
BCR2_605	3709.64	0.00511673	0.343668	0.0148886	0.988121	0.999334	ABL	V927A,L928P
BCR2_675	3990.76	0.22874	0.279405	0.818666	0.412977	0.999334	ABL	N297D,N297S
BCR2_673	4354.26	0.221614	0.253496	0.87423	0.381993	0.999334	ABL	A538A
BCR2_979	2210.47	0.12619	0.164848	0.765491	0.443979	0.999334
BCR2_671	3116.73	-0.141578	0.200112	-0.707491	0.479261	0.999334	ABL	S733P,V734A
iSTOP-controls-NOP56.2	2306.31	0.036906	0.227403	0.162293	0.871075	0.999334
BCR2_670	1748.73	-0.0995649	0.221059	-0.450399	0.652422	0.999334	BCR	N416D,N416S
BCR2_669	3699.6	-0.00436492	0.287645	-0.0151746	0.987893	0.999334	BCR	M288V,E289G,E289E
iSTOP-controls-KANSL3.8	2893.43	-0.196233	0.356575	-0.550326	0.582096	0.999334
BCR2_981	3899.9	0.0451089	0.162621	0.277387	0.781483	0.999334	ABL	D181D
BCR2_667	1416.56	-0.100527	0.509322	-0.197374	0.843535	0.999334	ABL	I604T
BCR2_983	1774.55	-0.108268	0.290938	-0.372136	0.709792	0.999334
iSTOP-controls-KANSL3.6	2960.54	-0.0766573	0.166559	-0.46024	0.645344	0.999334
iSTOP-controls-ISCU.2	2029.72	0.237301	0.350793	0.676468	0.498744	0.999334
BCR2_665	2502.41	0.0429879	0.200649	0.214245	0.830356	0.999334	ABL	S720P,C721R
iSTOP-controls-NUP155.11	2776.89	0.0184321	0.261386	0.0705168	0.943782	0.999334
BCR2_664	3353.04	-0.0741654	0.154526	-0.479955	0.631259	0.999334	BCR	Y644C
BCR2_663	3612.26	-0.0202585	0.214592	-0.0944047	0.924788	0.999334	ABL	L985L,L985S
BCR2_677	2677.51	-0.0534833	0.172711	-0.309669	0.756812	0.999334
iSTOP-controls-KANSL3.9	4113.31	-0.0332274	0.195821	-0.169682	0.86526	0.999334
BCR2_976	2129.37	0.141472	0.248104	0.570211	0.568535	0.999334	ABL	F747L,F747S,F747F
BCR2_680	4828.34	0.0797024	0.176973	0.450366	0.652447	0.999334
BCR2_697	6473.3	-0.044826	0.277707	-0.161415	0.871767	0.999334
BCR2_955	4277.27	0.117554	0.340235	0.345507	0.729714	0.999334	BCR	V877A,L879P
BCR2_694	2079.5	-0.0668857	0.27021	-0.247532	0.804497	0.999334	ABL	K554E,K554R,Q556R
BCR2_956	4074.1	-0.100403	0.351597	-0.285564	0.775212	0.999334	BCR	I688T,N689N
BCR2_693	1703.96	-0.0199455	0.220609	-0.0904113	0.92796	0.999334	ABL	I1022T
BCR2_691	3989.83	-0.196094	0.346647	-0.565689	0.571605	0.999334	ABL	K419R,D421G
iSTOP-controls-LAS1L.6	2132.79	-0.0724568	0.190528	-0.380295	0.703727	0.999334
iSTOP-controls-LAS1L.3	2189.47	-0.0271047	0.331219	-0.0818332	0.934779	0.999334
BCR2_985	1683.5	-0.112084	0.326493	-0.343297	0.731375	0.999334
iSTOP-controls-NOL6.5	2102.67	0.0773498	0.186124	0.415582	0.677716	0.999334
BCR2_969	1522.15	0.0298726	0.340879	0.0876341	0.930167	0.999334	ABL	I313T,I314T,T315T
iSTOP-controls-LAS1L.16	2430.85	0.177528	0.246883	0.719077	0.472093	0.999334
BCR2_972	1957.51	-0.0755035	0.193789	-0.389616	0.69682	0.999334	ABL	L955P
BCR2_688	3417.4	-0.100363	0.29308	-0.342443	0.732018	0.999334	ABL	L985L,L985S,S987P
BCR2_686	3110.42	0.139188	0.280424	0.496348	0.619649	0.999334
iSTOP-controls-LAS1L.13	2839.28	-0.0532582	0.246152	-0.216363	0.828705	0.999334
iSTOP-controls-LACTB.2	2196.88	0.112766	0.227073	0.496607	0.619466	0.999334
iSTOP-controls-NOP16.4	2007.37	0.196107	0.24797	0.790849	0.429032	0.999334
BCR2_967	2252.71	0.0314169	0.251479	0.124929	0.90058	0.999334
iSTOP-controls-INTS9.7	3430.04	0.153505	0.288448	0.532177	0.594603	0.999334
BCR2_987	1500.55	-0.192015	0.231522	-0.82936	0.406901	0.999334
BCR2_662	1915.98	-0.1684	0.312815	-0.538339	0.590343	0.999334	BCR	I161V,K163E,K163R
iSTOP-controls-IARS.14	2009.78	0.123589	0.329389	0.375206	0.707507	0.999334
BCR2_1010	3387.61	-0.0608245	0.31489	-0.193161	0.846833	0.999334	ABL	G912G,K913E,K913R
BCR2_624	4145.9	-0.0100549	0.252225	-0.039865	0.968201	0.999334	BCR	D427G
BCR2_1011	3774.37	0.14668	0.289216	0.507163	0.612041	0.999334	ABL	S81G,I82V,I82M,T83A,K84E,K84R
BCR2_623	1888.36	-0.108763	0.175507	-0.619708	0.53545	0.999334
iSTOP-controls-POP1.9	1783.37	0.156419	0.419656	0.372732	0.709348	0.999334
iSTOP-controls-IARS.13	2055.15	0.101215	0.33417	0.302885	0.761977	0.999334
BCR2_620	1905.42	-0.196666	0.30556	-0.643627	0.519817	0.999334	BCR	Y58H,L59P
iSTOP-controls-POP1.8	1639.57	-0.0324809	0.291401	-0.111465	0.911248	0.999334
iSTOP-controls-IARS.12	4717.61	0.0925151	0.271089	0.341272	0.732899	0.999334
iSTOP-controls-PPAN.2	3665.43	0.157368	0.312447	0.503665	0.614497	0.999334
iSTOP-controls-IARS.11	3877.21	0.0238601	0.557798	0.0427755	0.96588	0.999334
BCR2_1012	3653.56	-0.0258065	0.21082	-0.12241	0.902574	0.999334	ABL	A836A
BCR2_617	1685.4	-0.228927	0.292963	-0.781418	0.434556	0.999334	ABL	I1022T
iSTOP-controls-PPAN.3	1550.24	0.080611	0.250707	0.321535	0.747805	0.999334
iSTOP-controls-PPAN.6	1498.84	0.155395	0.237303	0.654839	0.512571	0.999334
BCR2_614	2846.69	-0.287614	0.484112	-0.594107	0.55244	0.999334	ABL	V981A,V981V,S983P
BCR2_613	2215.7	0.0708198	0.280723	0.252277	0.800827	0.999334	ABL	S438P,P439P,Y440H
BCR2_619	1391.71	0.05429	0.329442	0.164794	0.869106	0.999334	BCR	I161T
BCR2_698	5108.92	-0.0645714	0.25319	-0.255031	0.798699	0.999334	ABL	S720P,C721R,V722A
iSTOP-controls-POP1.5	1542.91	-0.080582	0.243506	-0.330924	0.740702	0.999334
BCR2_632	3151.53	0.0658879	0.166595	0.395497	0.692476	0.999334
BCR2_661	5737.06	-0.00914482	0.258914	-0.03532	0.971825	0.999334	ABL	L584P,N585N
BCR2_660	1898.91	-0.227582	0.342492	-0.66449	0.506377	0.999334	ABL	S999P,F1002L,F1002S
BCR2_659	4774.56	0.171062	0.39268	0.435628	0.663107	0.999334
iSTOP-controls-IARS.8	2500.47	-0.213256	0.553299	-0.385426	0.699922	0.999334
BCR2_993	2477.48	0.00668355	0.259997	0.0257063	0.979492	0.999334	ABL	H832R,K833E,K833R,E834G,E834E,E835G
iSTOP-controls-NUP155.5	2067.92	-0.0895873	0.38661	-0.231726	0.816751	0.999334
iSTOP-controls-IARS.2	3863.46	-0.00386979	0.221415	-0.0174776	0.986056	0.999334
BCR2_998	3495.08	0.153789	0.474892	0.32384	0.746059	0.999334	BCR	M208T,M210T
BCR2_1003	4688.48	0.106179	0.261322	0.406314	0.684512	0.999334	ABL	S535P
iSTOP-controls-PMPCB.4	1898.35	0.1886	0.265947	0.709164	0.478223	0.999334
BCR2_648	2366.48	-0.0419346	0.207175	-0.202411	0.839595	0.999334	ABL	L603L,L603S,I604T
iSTOP-controls-POP1.11	2096	0.173415	0.253676	0.683608	0.494223	0.999334
BCR2_999	3426.7	0.139246	0.459264	0.303193	0.761743	0.999334	ABL	F493L,F493S,F493F,M496T
BCR2_1001	2629.37	-0.110405	0.233321	-0.473189	0.636078	0.999334	BCR	L203P
iSTOP-controls-POP1.13	2175.49	-0.137932	0.188058	-0.733453	0.463282	0.999334
BCR2_642	6471.86	0.166389	0.243882	0.682254	0.495079	0.999334
BCR2_641	1954.21	-0.0665824	0.25536	-0.260739	0.794294	0.999334	BCR	S377P,F378L,F378S
BCR2_635	4927.98	0.0877538	0.330268	0.265705	0.790466	0.999334
iSTOP-controls-POP1.10	2617.75	0.182288	0.282571	0.645105	0.518859	0.999334
BCR2_198	2557.75	0.0969526	0.214135	0.452764	0.650719	0.999334
Control_AAVS1_55	1820.85	-0.117194	0.227572	-0.514975	0.60657	0.999334
BCR2_195	1495.11	-0.07861	0.285621	-0.275225	0.783143	0.999334	ABL	Y139H,Y139Y,L140P,L141P
BCRABL_1087	2993.87	-0.0517527	0.171306	-0.302106	0.762571	0.999334
BCRABL_956	3266.31	-0.098594	0.245258	-0.402002	0.687683	0.999334
BCRABL_2308	2019.77	0.0930984	0.392706	0.237069	0.812603	0.999334	ABL	S618G,S619G
BCRABL_700	2102.16	0.0833297	0.237388	0.351027	0.725568	0.999334	BCR	I404T,V405A,V407A
BCRABL_2341	3295.41	-0.12911	0.295773	-0.436517	0.662462	0.999334
BCRABL_2435	3109.36	-0.0976582	0.479501	-0.203666	0.838614	0.999334	ABL	K689E,K689R,S691G,T692A
BCRABL_665	4982.03	0.0440064	0.16384	0.268594	0.788242	0.999334	BCR	S381G,S382G
BCRABL_2993	3050.33	-0.0519147	0.209647	-0.247629	0.804421	0.999334
BCRABL_2967	3047.74	-0.0862468	0.379009	-0.227559	0.819989	0.999334	ABL	K1014E,K1014R,K1014K,T1015A
BCRABL_1906	2195.8	0.131214	0.256079	0.512396	0.608374	0.999334	ABL	N336D,N336S
BCRABL_1405	3108.11	0.0574277	0.234652	0.244735	0.806661	0.999334	BCR	T875A,T875T
BCRABL_1312	2056.97	0.184388	0.336661	0.547696	0.5839	0.999334	BCR	S808G,K809E,K809R,T811A
BCRABL_2931	2315.59	0.109202	0.217155	0.502877	0.615051	0.999334
BCRABL_2406	1803.78	-0.00662234	0.262064	-0.0252699	0.97984	0.999334	ABL	G671G
BCRABL_2052	2364.48	0.130856	0.386425	0.338631	0.734887	0.999334	ABL	G442G,I443V,D444G
BCRABL_1274	2648.96	-0.0182432	0.250039	-0.0729616	0.941837	0.999334	BCR	L784P,A786A,L787L
BCRABL_1269	2125.06	-0.288222	0.412146	-0.699319	0.484353	0.999334	BCR	D781D
BCRABL_3017	2146.9	-0.0960265	0.42101	-0.228086	0.819579	0.999334
BCRABL_1672	2860.78	-0.0876467	0.196436	-0.446184	0.655464	0.999334	ABL	Y174C,R175G,I176V,N177D,N177S
BCRABL_2167	5052.08	-0.101108	0.198017	-0.510606	0.609627	0.999334	ABL	T521A
BCRABL_1371	4175.68	0.249329	0.310387	0.803282	0.421812	0.999334	BCR	I848V
BCRABL_555	3450.45	-0.0386702	0.249836	-0.154783	0.876993	0.999334	BCR	R314G,Y316C
BCRABL_1673	2444.75	-0.0457789	0.194392	-0.235497	0.813823	0.999334	ABL	T178T,A179A,S180P,S180S
BCRABL_737	1903.78	-0.22757	0.331671	-0.686131	0.492631	0.999334
BCRABL_238	1795.03	-0.0698056	0.227307	-0.307099	0.758768	0.999334	BCR	R127G,T130A
BCRABL_2025	5164.08	0.230151	0.451566	0.509674	0.61028	0.999334
BCRABL_785	2481.64	0.0656783	0.21391	0.307037	0.758815	0.999334	BCR	Q450R,Q450Q,D451G
BCRABL_2352	7095.12	0.0618497	0.172035	0.359519	0.719207	0.999334	ABL	L646P
BCRABL_1769	4342.22	0.284964	0.324997	0.876821	0.380584	0.999334	ABL	I242T,M244T
BCRABL_1365	4784.78	0.0678879	0.246821	0.275049	0.783278	0.999334	BCR	Y844C,T845A
BCRABL_2231	1878.17	0.253912	0.485382	0.523117	0.600893	0.999334	ABL	H564H,P566P
BCRABL_599	2207.18	0.0556892	0.184141	0.302427	0.762327	0.999334	BCR	F345L,F345S,S346P
BCRABL_2501	14712.7	0.0682567	0.156781	0.435362	0.663299	0.999334	ABL	W731R,S733P
BCRABL_3100	7575.9	0.134129	0.171868	0.780415	0.435147	0.999334
BCRABL_1268	2883.71	0.0258447	0.246111	0.105012	0.916366	0.999334	BCR	D781D
BCRABL_877	2415.3	0.158535	0.1807	0.877337	0.380304	0.999334	BCR	E511G,T512A,Y513C
BCRABL_3099	7119.8	-0.11791	0.155608	-0.757738	0.448608	0.999334
BCRABL_954	3106.58	-0.227993	0.322819	-0.706255	0.480029	0.999334
BCRABL_2738	4387.12	-0.113821	0.184454	-0.617072	0.537187	0.999334	ABL	H878R,K879E,K879R,H880R
BCRABL_2005	2054.71	-0.0102303	0.262566	-0.0389626	0.96892	0.999334	ABL	T406A,A407A
BCRABL_2182	3189.11	0.064841	0.4154	0.156093	0.87596	0.999334	ABL	T530A,K531E,K531R,T532A,R533G
BCRABL_2997	5343.1	-0.050899	0.269964	-0.18854	0.850454	0.999334
BCRABL_2102	3437.72	0.442666	0.537135	0.824124	0.409869	0.999334
BCRABL_3133	1697.33	-0.155689	0.239213	-0.650838	0.515151	0.999334	ABL	E1123G,E1123E,I1124V,S1125G,D1126G
BCRABL_1722	1988.65	-0.139391	0.495258	-0.281451	0.778365	0.999334	ABL	L213P,H214H,Y215H,Y215Y
BCRABL_586	2781.87	0.021872	0.263535	0.0829947	0.933856	0.999334	BCR	L338P
BCRABL_234	1917.52	0.0684668	0.162226	0.422047	0.672991	0.999334
BCRABL_1072	2980.03	0.0908745	0.203527	0.446498	0.655237	0.999334	BCR	Y644C,K645E,K645R
BCRABL_3003	1928.64	-0.0560118	0.254281	-0.220275	0.825657	0.999334	ABL	D1034G,S1035G,T1036A
BCRABL_1908	5548.38	-0.0554447	0.227606	-0.243599	0.807541	0.999334
BCRABL_1258	6767.7	0.0279611	0.173192	0.161446	0.871742	0.999334	BCR	A772A,N775D,N775S
BCRABL_3015	1900.73	0.0224574	0.20491	0.109597	0.912729	0.999334
BCRABL_1306	2600.38	-0.0665905	0.247459	-0.269097	0.787855	0.999334	BCR	A810A
BCRABL_2949	2502.7	0.036835	0.461052	0.0798933	0.936322	0.999334	ABL	I1003V,I1006V
BCRABL_1762	5935.75	0.0648593	0.187707	0.345536	0.729692	0.999334	ABL	W235R,M237T
BCRABL_1446	1852.84	0.301743	0.43093	0.700213	0.483794	0.999334
BCRABL_1852	1556.72	-0.123156	0.261263	-0.471388	0.637364	0.999334
BCRABL_2994	5115.59	-0.00396465	0.265953	-0.0149074	0.988106	0.999334
BCRABL_1134	2529.88	-0.0189875	0.17842	-0.10642	0.915249	0.999334	BCR	N689N,I692T
BCRABL_757	4679.72	0.045374	0.366877	0.123676	0.901572	0.999334	BCR	G435G,Y436C
BCRABL_899	1651.65	-0.0712516	0.270967	-0.262953	0.792587	0.999334	BCR	K525E,K525R
BCRABL_1085	2737.71	0.0470517	0.404342	0.116366	0.907363	0.999334
BCRABL_1057	4368.79	0.118533	0.416045	0.284904	0.775718	0.999334	BCR	S638P,S638S,L639P
BCRABL_2506	3318.36	0.045357	0.284284	0.159548	0.873237	0.999334	ABL	R732G,S733S,T735A
BCRABL_2763	1618.23	0.0584705	0.276218	0.211682	0.832355	0.999334
BCRABL_2181	2067.56	0.0405145	0.30018	0.134967	0.892638	0.999334	ABL	T530A,K531E,K531R,T532A,R533G
BCRABL_2983	2433.7	0.342134	0.476969	0.717307	0.473184	0.999334
BCRABL_2233	4911.25	0.106301	0.562037	0.189135	0.849987	0.999334	ABL	P566P,V568A
BCRABL_1459	2773.49	-0.015915	0.210018	-0.0757793	0.939595	0.999334	BCR	I916V,H918R
BCRABL_2837	3994.23	0.278475	0.359271	0.775111	0.438274	0.999334	ABL	D939G
BCRABL_683	2239.82	-0.0423164	0.16134	-0.262281	0.793105	0.999334	BCR	K390R,H392R
BCRABL_643	2326.11	0.0632047	0.180332	0.350491	0.72597	0.999334	BCR	D365G,K366E,K366R,K366K,S367G
BCRABL_1881	2237.03	0.216142	0.350811	0.61612	0.537815	0.999334	ABL	L323P,L324P,Y326H
BCRABL_2764	2547.07	-0.178495	0.282111	-0.632713	0.526921	0.999334
BCRABL_1808	4019.54	0.0986575	0.19556	0.504486	0.61392	0.999334	ABL	K263R,K263K,Y264C,S265G
BCRABL_2042	2453.74	0.0819969	0.301845	0.271652	0.78589	0.999334	ABL	Y435C,M437V
BCRABL_452	1550.84	0.0332198	0.323573	0.102665	0.918229	0.999334	BCR	N252D,N252S
BCRABL_1029	2501.41	-0.0678817	0.250147	-0.271367	0.786109	0.999334	BCR	Q610R,N612D,N612S
BCRABL_2882	2083.48	-0.0809799	0.214579	-0.37739	0.705884	0.999334
BCRABL_2578	2726.32	-0.030239	0.273698	-0.110483	0.912026	0.999334	ABL	V780V,T781A
BCRABL_1458	1431.64	-0.111057	0.227724	-0.487684	0.625774	0.999334	BCR	N914D,N914S,I916V
BCRABL_544	3279.93	0.151803	0.344581	0.440544	0.659543	0.999334	BCR	L309P,L309L,W311R
BCRABL_1720	1876.32	-0.079729	0.244067	-0.326669	0.743918	0.999334	ABL	I210T,L213P
BCRABL_1451	1795.12	0.0925032	0.193336	0.478457	0.632325	0.999334	BCR	Y910C
BCRABL_2523	2005.47	-0.0517625	0.261257	-0.198129	0.842944	0.999334	ABL	F747L,F747S,F747F,S749P,S750P
BCRABL_1944	1850.63	-0.0809396	0.286599	-0.282415	0.777626	0.999334
BCRABL_947	2476.39	0.0849952	0.217339	0.391072	0.695744	0.999334
BCRABL_1740	5976	0.123025	0.174097	0.706647	0.479786	0.999334	ABL	T224T
BCRABL_2179	2337.81	0.0568544	0.309288	0.183824	0.854152	0.999334
BCRABL_2061	983.721	0.019385	0.269424	0.0719497	0.942642	0.999334	ABL	Q447R,Y449C,E450G
BCRABL_602	2264.43	-0.0683751	0.360507	-0.189664	0.849573	0.999334	BCR	E342G,E343G,D344G
BCRABL_1946	2853.16	-0.203582	0.294433	-0.691438	0.48929	0.999334	ABL	R367R,N368D,N368S
BCRABL_456	1864.75	0.141217	0.382887	0.368821	0.712261	0.999334	BCR	K257E,K257R
BCRABL_2319	1978.52	0.0274261	0.20671	0.132679	0.894447	0.999334	ABL	E623G,M624V,D625G
BCRABL_2404	1788.03	0.0826983	0.369894	0.223573	0.82309	0.999334	ABL	N670S,G671G
BCRABL_2658	1870.81	-0.113548	0.22871	-0.49647	0.619563	0.999334
BCRABL_461	2477.37	0.185361	0.515169	0.359806	0.718992	0.999334	BCR	K257E,K257R,D258G,N259D,N259S
BCRABL_3103	4519.03	0.136584	0.334738	0.408033	0.683249	0.999334
BCRABL_3098	5060.14	-0.0636202	0.157051	-0.405094	0.685409	0.999334
BCRABL_1743	2653	0.0888599	0.183265	0.484871	0.627768	0.999334	ABL	T224T,V225A,Y226H,Y226Y
BCRABL_1679	1799.85	0.0566814	0.295973	0.191509	0.848127	0.999334
BCRABL_1943	1776	-0.0828271	0.192359	-0.430586	0.666769	0.999334	ABL	R362R,D363G
BCRABL_1403	7324.19	0.0637525	0.14818	0.430238	0.667022	0.999334
BCRABL_546	3501.96	0.0389937	0.213021	0.183051	0.854758	0.999334	BCR	T310A
BCRABL_1921	4987.52	-0.225118	0.271992	-0.827662	0.407862	0.999334	ABL	Q346R,I347V
BCRABL_1476	2020.83	-0.0301598	0.246927	-0.122141	0.902788	0.999334
BCRABL_2573	2639.64	-0.0264295	0.300597	-0.0879235	0.929938	0.999334	ABL	V780A,P782P
BCRABL_2075	2700.59	0.129083	0.338153	0.381731	0.702661	0.999334
BCRABL_2832	1827.07	-0.178841	0.238855	-0.748742	0.454013	0.999334	ABL	K933R,K933K,T935A,S936G
BCRABL_1265	7117.31	-0.107532	0.180762	-0.594879	0.551924	0.999334	BCR	I776V
BCRABL_663	1751.92	0.0273953	0.242337	0.113046	0.909994	0.999334	BCR	D379G,S380G,S381G,S382G
BCRABL_2999	3168.01	0.0312956	0.285545	0.1096	0.912727	0.999334
BCRABL_2520	2463.91	0.0176688	0.282903	0.0624553	0.9502	0.999334	ABL	Q741R,T743A,G744G
BCRABL_2442	3821.86	-0.110621	0.243416	-0.454452	0.649504	0.999334	ABL	L698P
BCRABL_1890	6635.7	0.106056	0.284545	0.372722	0.709355	0.999334	ABL	L327P,C330R
BCRABL_658	1800.61	-0.0417376	0.188292	-0.221665	0.824575	0.999334	BCR	F378S
BCRABL_1915	3858.8	0.0928956	0.19909	0.466602	0.640785	0.999334	ABL	I347T,S348P,S349P
BCRABL_520	2000.64	0.049008	0.163221	0.300255	0.763983	0.999334	BCR	K293E,K293R
BCRABL_3009	3863.83	0.124156	0.19433	0.638894	0.522892	0.999334
BCRABL_2202	4909.3	0.136802	0.185171	0.738785	0.460037	0.999334	ABL	R542R,D543G,T544A,T545A
BCRABL_2104	2213.03	-0.0156312	0.192189	-0.0813324	0.935178	0.999334	ABL	Q477R,N479D,N479S
BCRABL_2265	6567.38	-0.0164372	0.248894	-0.0660408	0.947345	0.999334	ABL	L584P,N585N
BCRABL_645	2265.27	-0.0750869	0.290696	-0.2583	0.796175	0.999334
BCRABL_648	1801.49	-0.0182444	0.306326	-0.0595588	0.952507	0.999334	BCR	S374P
BCRABL_547	2626.88	0.0629946	0.228896	0.27521	0.783155	0.999334	BCR	T310A
BCRABL_2823	2372.06	-0.0838493	0.285203	-0.293999	0.768758	0.999334
BCRABL_2987	3120.53	0.15166	0.241193	0.628791	0.529486	0.999334	ABL	I1027T
BCRABL_3121	3779.98	0.021118	0.193096	0.109366	0.912912	0.999334	ABL	S1115G,K1116E,K1116R
BCRABL_2051	2084.49	0.00634276	0.511369	0.0124035	0.990104	0.999334	ABL	G442G,I443V,D444G
BCRABL_865	2792.54	0.115911	0.161697	0.716841	0.473472	0.999334	BCR	G505G,I506V
BCRABL_1535	3817.89	-0.0434872	0.347264	-0.125228	0.900343	0.999334	ABL	A68A,Y70C,D71G
BCRABL_1260	1685.61	-0.124318	0.239044	-0.520061	0.603021	0.999334	BCR	N775D,N775S,I776V
BCRABL_2606	3660.76	0.143746	0.258984	0.555037	0.578869	0.999334	ABL	M802T,S804P
BCRABL_3014	1460.25	-0.131374	0.265006	-0.495741	0.620077	0.999334
BCRABL_3067	1509.63	-0.123877	0.45857	-0.270138	0.787054	0.999334	ABL	R1078G,N1079D,N1079S,K1080E,K1080R
BCRABL_1953	5818.24	-0.191803	0.752446	-0.254906	0.798795	0.999334
BCRABL_597	2994.14	0.00772626	0.240742	0.0320935	0.974397	0.999334	BCR	F345L,F345S
BCRABL_1461	2377.98	0.0291258	0.312304	0.0932612	0.925696	0.999334	BCR	S919P,T921T
BCRABL_2876	2591.6	0.154947	0.243181	0.637167	0.524016	0.999334
BCRABL_1054	1985.06	-0.0920347	0.175956	-0.523056	0.600935	0.999334
BCRABL_3136	1483.98	0.101318	0.209818	0.482886	0.629177	0.999334	ABL	S1125G,D1126G,I1127V,I1127M
BCRABL_113	2672.89	0.10428	0.163875	0.63634	0.524555	0.999334	BCR	Q60R,T61A
BCRABL_2680	2188.02	0.176842	0.339405	0.521034	0.602343	0.999334	ABL	L842L
BCRABL_2924	5160.64	0.0912437	0.279386	0.326587	0.74398	0.999334
BCRABL_1347	2319.83	0.17897	0.337076	0.530948	0.595455	0.999334	BCR	F834L,F834S,V836A
BCRABL_196	2749.81	0.155079	0.204165	0.759579	0.447506	0.999334	BCR	D106G
BCRABL_1241	3073.16	0.316824	0.364191	0.86994	0.384333	0.999334	BCR	T760A,D761G
BCRABL_2430	2526.91	-0.23229	0.295258	-0.786736	0.431436	0.999334	ABL	S690P
BCRABL_1707	2748.06	0.154864	0.304928	0.507871	0.611544	0.999334	ABL	H200R,H201R
BCRABL_1927	3093.54	0.0656053	0.350363	0.18725	0.851465	0.999334	ABL	Y353H,L354P
BCRABL_2884	1662.52	0.0452006	0.204441	0.221094	0.825019	0.999334
BCRABL_2184	6155.47	0.034613	0.176429	0.196186	0.844465	0.999334	ABL	S535P
BCRABL_2495	4924.66	0.0577846	0.152706	0.378404	0.705131	0.999334
BCRABL_585	2135.28	-0.148392	0.187853	-0.789939	0.429564	0.999334	BCR	N335N,L338P
BCRABL_2343	1326.79	-0.0690816	0.194931	-0.354389	0.723047	0.999334	ABL	E636G,E636E,E637G
BCRABL_662	4041.1	-0.0792677	0.297882	-0.266105	0.790159	0.999334	BCR	S382S
BCRABL_2456	11355.5	0.0216437	0.290874	0.0744093	0.940685	0.999334
BCRABL_1082	1383.28	-0.151942	0.230913	-0.658007	0.510534	0.999334	BCR	S653G,T654A
BCRABL_1092	1667.37	-0.128828	0.287377	-0.448289	0.653945	0.999334	BCR	D659G,K662E,K662R
BCRABL_1630	3077.52	-0.235983	0.357913	-0.659332	0.509683	0.999334	ABL	I145V,N146D,N146S
BCRABL_2800	1543.15	-0.0427912	0.259756	-0.164736	0.869152	0.999334
BCRABL_3023	1885.48	-0.064743	0.159272	-0.406492	0.684381	0.999334	ABL	E1048G,Q1049R,M1050V
BCRABL_782	3194.74	-0.158243	0.193848	-0.816323	0.414315	0.999334	BCR	D451D,L453P
BCRABL_2467	2250.2	-0.131983	0.388865	-0.339405	0.734305	0.999334	ABL	S710G,K711E,K711R
BCRABL_1132	3420.25	-0.165856	0.46608	-0.355853	0.721951	0.999334	BCR	S687G,I688V
BCRABL_3120	3410.94	-0.122782	0.213961	-0.573852	0.566068	0.999334	ABL	S1115G,K1116E,K1116R
BCRABL_1369	4707.82	0.112105	0.193806	0.57844	0.562967	0.999334	BCR	I848V
BCR2_196	3003.84	0.100593	0.215724	0.466303	0.640999	0.999334
BCRABL_1287	4063.31	-0.270167	0.322437	-0.837892	0.402092	0.999334
BCRABL_1639	2069.79	0.349229	0.502288	0.695277	0.486882	0.999334
BCRABL_2835	3979.49	-0.0173064	0.239491	-0.0722632	0.942392	0.999334	ABL	T935A,S936G
BCRABL_1912	3402.78	0.0157845	0.238952	0.0660574	0.947332	0.999334	ABL	M343T,T345T
BCRABL_1065	4191.51	-0.195239	0.654345	-0.298373	0.765418	0.999334
BCRABL_2840	1618.93	-0.0308429	0.372176	-0.082872	0.933953	0.999334	ABL	D939G,N942D,N942S
BCRABL_2583	2879.39	0.00970572	0.624154	0.0155502	0.987593	0.999334	ABL	L786P,V787A
BCRABL_2056	2347.12	0.264291	0.42428	0.622916	0.53334	0.999334	ABL	D444G,Q447R
BCRABL_653	5167.17	0.175254	0.357474	0.490256	0.623953	0.999334	BCR	S377P,F378L
BCRABL_2485	2408.49	-0.24977	0.39892	-0.626115	0.53124	0.999334
BCRABL_1322	5858.17	-0.155017	0.192658	-0.804623	0.421037	0.999334	BCR	L818P,S819P
BCRABL_1243	1815.32	-0.187098	0.299475	-0.624754	0.532133	0.999334	BCR	T760A,D761G,S763G
BCRABL_2483	6363.39	-0.196156	0.31742	-0.61797	0.536595	0.999334
BCRABL_962	6352.53	0.148544	0.265459	0.559572	0.575771	0.999334	BCR	W571R
BCRABL_2232	4369.06	0.137138	0.348484	0.393528	0.69393	0.999334	ABL	D563G,H564R,E565G
BCRABL_1025	4440.5	0.138079	0.18476	0.747343	0.454857	0.999334	BCR	C609R,C609C
BCRABL_1249	4028.88	-0.0440762	0.440687	-0.100017	0.920331	0.999334	BCR	M766T,V767A,D768D
BCRABL_1706	1674.56	-0.383854	0.529091	-0.725498	0.468147	0.999334	ABL	H200H,H201H,H202H,S203P
BCRABL_1133	3725.67	0.162559	0.324208	0.501405	0.616086	0.999334	BCR	I688T,N689N
BCRABL_554	2313.5	-0.171988	0.219261	-0.784397	0.432807	0.999334	BCR	R314G
BCRABL_1966	1699.37	-0.153499	0.316342	-0.485231	0.627513	0.999334	ABL	K378E,K378R,V379V,D381G
BCRABL_2103	2405.98	-0.0681096	0.498223	-0.136705	0.891264	0.999334
BCRABL_1548	1861.99	0.139631	0.24	0.581795	0.560705	0.999334
BCRABL_1066	1451.39	-0.121277	0.250213	-0.484693	0.627894	0.999334
BCRABL_1674	5016.46	0.173716	0.234175	0.741821	0.458196	0.999334	ABL	I176V,N177D,N177S,T178A
BCRABL_664	5420.85	0.106023	0.199493	0.53146	0.5951	0.999334	BCR	S380G,S381G,S382G
BCRABL_195	2528.32	-0.183584	0.257212	-0.713747	0.475383	0.999334	BCR	D106G
BCRABL_2860	3500.16	-0.0692529	0.160581	-0.431264	0.666276	0.999334
BCRABL_2503	1036.14	-0.0969324	0.208054	-0.4659	0.641287	0.999334	ABL	T729A,E730G,R732G
BCRABL_2235	1818.66	0.123272	0.524955	0.234824	0.814346	0.999334	ABL	V568A,S569P,S569S
BCRABL_3102	1740.47	0.128623	0.266311	0.482981	0.629109	0.999334
BCRABL_2236	7251.89	0.0382905	0.149694	0.255792	0.798112	0.999334	ABL	E565G
BCRABL_627	2001.61	-0.154714	0.191227	-0.809059	0.418481	0.999334	BCR	Y360H,M362T,F363L,F363S
BCRABL_2747	2538.45	0.192669	0.247208	0.779382	0.435755	0.999334	ABL	E883G
BCRABL_2362	1596.53	-0.0386534	0.318705	-0.121283	0.903467	0.999334	ABL	T649A
BCRABL_1854	6183.88	0.0778831	0.311687	0.249876	0.802683	0.999334
BCRABL_1643	3874.84	0.0747162	0.292279	0.255633	0.798234	0.999334
BCRABL_1185	1919.66	-0.0212607	0.235843	-0.0901478	0.92817	0.999334
BCRABL_2842	2219.97	-0.0787312	0.204736	-0.384551	0.70057	0.999334	ABL	N942D,N942S,S943G,D944G
BCRABL_2351	2564.67	-0.215648	0.298198	-0.72317	0.469575	0.999334	ABL	D640G,I641V,S642G,N643D,N643S
BCRABL_1853	4066.7	-0.100246	0.220214	-0.45522	0.648951	0.999334
BCRABL_1137	1689.85	-0.0161968	0.182784	-0.0886117	0.92939	0.999334	BCR	N689D,N689S,E690G,E691G,I692V
BCRABL_2819	6615.24	-0.0362473	0.233366	-0.155323	0.876566	0.999334
BCRABL_1981	2301.76	-0.168001	0.231774	-0.724848	0.468546	0.999334	ABL	D391G,T392A,Y393C,T394A,T394T
BCRABL_1594	3269.2	-0.0657746	0.183797	-0.357866	0.720444	0.999334	ABL	S121S,L122P
BCRABL_2749	2634.73	-0.196661	0.273447	-0.719193	0.472022	0.999334
BCRABL_2164	1594.63	-0.0736593	0.18938	-0.388949	0.697314	0.999334	ABL	S520G,T521A
BCRABL_1070	2900.38	0.208826	0.302646	0.689999	0.490195	0.999334	BCR	Y644C,K645E,K645R
BCRABL_1918	4845.03	0.029823	0.200637	0.148641	0.881837	0.999334	ABL	T345A,Q346R,I347V
BCRABL_1851	3243.08	-0.123345	0.273279	-0.451353	0.651735	0.999334
BCRABL_1532	4066.31	-0.118335	0.198747	-0.595406	0.551572	0.999334	ABL	A68A
BCRABL_964	2257.42	0.347119	0.438957	0.790781	0.429072	0.999334	BCR	Q569R,Q570R
BCRABL_626	4279.34	-0.162033	0.229882	-0.70485	0.480904	0.999334	BCR	S356G,T358A,T359A
BCRABL_3105	2803.11	0.206542	0.248569	0.830925	0.406016	0.999334
BCRABL_2567	1186.29	0.183379	0.277308	0.661281	0.508432	0.999334
BCRABL_2742	3527.25	0.00522011	0.466988	0.0111783	0.991081	0.999334	ABL	H880R
BCRABL_1414	1845.67	-0.0142414	0.284991	-0.0499713	0.960145	0.999334	BCR	Q880R,M881V
BCRABL_379	8775.89	-0.072376	0.287246	-0.251965	0.801068	0.999334	BCR	M210T
BCRABL_612	1709.44	-0.0911389	0.312393	-0.291745	0.770482	0.999334	BCR	Q349R
BCRABL_909	1600.36	-0.0702674	0.176301	-0.398565	0.690214	0.999334	BCR	T532A,T533A,Q535R
BCRABL_1708	2434.14	0.0690894	0.178738	0.386541	0.699096	0.999334	ABL	H200R,H201R
BCRABL_2656	5863.1	-0.0302632	0.296415	-0.102098	0.918679	0.999334
BCRABL_8	2157.09	0.0193305	0.217939	0.0886968	0.929323	0.999334
BCRABL_1247	2713.4	-0.162259	0.220982	-0.734266	0.462787	0.999334	BCR	D761G,S763G
BCRABL_491	2580.42	0.0884241	0.207844	0.425435	0.67052	0.999334	BCR	E275G,Y276C,Q277R
BCRABL_2206	2193.16	-0.229883	0.301571	-0.762284	0.44589	0.999334	ABL	P548P,M550T
BCRABL_803	2799.7	-0.171489	0.261505	-0.655779	0.511967	0.999334	BCR	H465R
BCRABL_1409	1596.25	0.0728467	0.248879	0.292699	0.769752	0.999334	BCR	T875A,T875T,E878G
BCRABL_1962	2301.76	-0.107302	0.167174	-0.641857	0.520966	0.999334	ABL	V379A,A380A,D381D
BCRABL_2004	2081.05	-0.173063	0.201453	-0.859077	0.390298	0.999334	ABL	T406A,A407A
BCRABL_1875	3692.56	-0.131935	0.210432	-0.626972	0.530678	0.999334	ABL	T315A,E316G,M318V
BCRABL_2841	4049.19	0.01908	0.247475	0.0770984	0.938545	0.999334	ABL	S943S,A945A
BCRABL_2574	4132.91	-0.0403402	0.241883	-0.166776	0.867546	0.999334	ABL	V780A,P782P
BCRABL_1121	1939.65	-0.0606766	0.230388	-0.263367	0.792268	0.999334	BCR	F684L,F684S
BCRABL_1232	2721.46	-0.0721708	0.339747	-0.212425	0.831775	0.999334	BCR	W755R,Y756H
BCRABL_1675	5585.78	0.127803	0.211329	0.604759	0.545339	0.999334	ABL	I176V,N177D,N177S,T178A
BCRABL_1519	2639.52	0.154391	0.253638	0.608705	0.54272	0.999334	ABL	S59S,N61N
BCRABL_2166	2275.6	0.132434	0.393819	0.336281	0.736659	0.999334	ABL	L522L,L522S,L523P
BCRABL_230	2214.35	0.11619	0.271146	0.428516	0.668275	0.999334	BCR	K125E,K125R
BCRABL_3126	3326.1	0.159448	0.292103	0.54586	0.585162	0.999334	ABL	V1121A,I1124T
BCRABL_1404	6842.78	0.053532	0.370723	0.144399	0.885186	0.999334	BCR	T875A
BCRABL_2505	2754.41	-0.175994	0.410093	-0.429156	0.66781	0.999334	ABL	E730G,R732G
BCRABL_2843	1712.32	0.0880734	0.191079	0.460925	0.644852	0.999334	ABL	S943G,D944G
BCRABL_980	1672.9	0.14651	0.36771	0.398437	0.690308	0.999334	BCR	L580P,F581L,F581S
BCRABL_1496	2676.92	-0.131498	0.235826	-0.557609	0.577112	0.999334	ABL	S43S
BCRABL_2360	4328.26	-0.0109064	0.174197	-0.0626097	0.950077	0.999334	ABL	T649A
BCRABL_975	3118.27	-0.272933	0.334492	-0.815963	0.414521	0.999334	BCR	V577A
BCRABL_1670	2398.16	-0.057779	0.187506	-0.308144	0.757973	0.999334	ABL	I176T,T178T
BCRABL_1545	3603.69	0.141243	0.309393	0.456517	0.648019	0.999334
BCRABL_827	2382.19	0.041976	0.205114	0.204647	0.837848	0.999334
BCRABL_2229	1578.64	-0.0200982	0.372958	-0.0538887	0.957024	0.999334	ABL	D560G,D563G
BCRABL_605	1989.65	-0.156232	0.2762	-0.56565	0.571632	0.999334	BCR	E343G,D344G
BCRABL_2858	4834.99	0.0875994	0.320809	0.273058	0.784809	0.999334
BCRABL_3038	1889.82	-0.203063	0.266983	-0.760584	0.446906	0.999334
BCRABL_363	7935.45	0.163454	0.291539	0.560662	0.575028	0.999334
BCRABL_1657	2628.14	-0.06306	0.274877	-0.229412	0.818549	0.999334	ABL	I163V
BCRABL_399	1685.11	0.261646	0.312957	0.836045	0.403129	0.999334	BCR	V223A
BCRABL_1194	1836.7	0.0918527	0.298523	0.307691	0.758317	0.999334
BCRABL_382	3299.93	0.0700902	0.399614	0.175395	0.860769	0.999334	BCR	S215P
BCRABL_2252	1418.96	-0.28773	0.444374	-0.647495	0.517312	0.999334	ABL	R574R,K575E,K575R,K575K,E576G
BCRABL_1273	6053.95	0.0104713	0.71166	0.0147139	0.98826	0.999334	BCR	L784P,A786A
BCRABL_569	1736.41	-0.129688	0.182838	-0.709306	0.478135	0.999334	BCR	S320G,E322G
BCRABL_2957	2626.36	0.174473	0.215921	0.808042	0.419066	0.999334	ABL	I1006M,S1007S,T1008A,R1009R
BCRABL_446	1461.35	0.125742	0.161808	0.777109	0.437095	0.999334	BCR	L251L,L251S
BCRABL_750	2601.19	-0.00555513	0.215868	-0.0257339	0.97947	0.999334	BCR	G431G,T432A,T432T,P433P
BCRABL_225	1891.52	0.112016	0.339886	0.329569	0.741726	0.999334	BCR	E120G
BCRABL_1711	4767.28	0.246431	0.29353	0.839542	0.401165	0.999334	ABL	H200R,H201R,H202R,S203S
BCRABL_1587	4208.65	0.153764	0.21842	0.703982	0.481444	0.999334	ABL	V119A
BCRABL_2885	3743.25	0.0570442	0.205434	0.277677	0.781261	0.999334
BCRABL_1704	3649.83	-0.186041	0.606278	-0.306857	0.758952	0.999334	ABL	L198S,V199A,V199V,H200H,H201H
BCRABL_755	1784.37	0.0833952	0.291191	0.286393	0.774577	0.999334	BCR	P433P,G435G,Y436C
BCRABL_788	1709.29	0.104805	0.349155	0.300169	0.764048	0.999334	BCR	I456T,I456I,D457D,S459P
BCRABL_189	1890.84	-0.212642	0.335662	-0.6335	0.526407	0.999334	BCR	D103G,G104G
BCRABL_1686	2941.47	-0.0249785	0.321488	-0.0776967	0.938069	0.999334	ABL	Y185C
BCRABL_1752	2839.94	-0.0507421	0.156238	-0.324773	0.745353	0.999334	ABL	N231D,N231S
BCRABL_839	2383.32	0.0423865	0.201201	0.210667	0.833147	0.999334
BCRABL_652	2249.43	-0.148168	0.452256	-0.32762	0.743199	0.999334	BCR	S374P,S377P
BCRABL_1812	2672	0.148693	0.395512	0.37595	0.706954	0.999334	ABL	V270A
BCRABL_1754	2388.13	-0.0719396	0.326204	-0.220536	0.825454	0.999334	ABL	N231D,N231S,Y232C
BCRABL_3046	2938.65	0.0568057	0.210992	0.269231	0.787752	0.999334	ABL	N1062D,N1062S,Y1064C,T1065A
BCRABL_696	2573.4	0.119532	0.306748	0.389675	0.696777	0.999334	BCR	E401G
BCRABL_631	4088.77	0.0978108	0.209017	0.467956	0.639816	0.999334	BCR	T359A,Y360C
BCRABL_727	3226.5	-0.103913	0.258121	-0.402576	0.68726	0.999334
BCRABL_430	3702.41	0.119783	0.212455	0.563807	0.572885	0.999334	BCR	C240R,V242A
BCRABL_1013	3883.58	0.0634671	0.261344	0.242849	0.808122	0.999334	BCR	V600A,V600V,M602T
BCRABL_689	2200.68	-0.00622349	0.383929	-0.01621	0.987067	0.999334
BCRABL_401	3839.8	0.0952738	0.329235	0.289379	0.772291	0.999334	BCR	V223A,D225D
BCRABL_2522	1838.79	-0.088123	0.383224	-0.229952	0.818129	0.999334	ABL	T743A,G744G,R745G,R745R,Q746R
BCRABL_2633	2044.27	0.112018	0.389562	0.287548	0.773693	0.999334	ABL	T814A,P815P,K816E,K816R,K816K
BCRABL_406	5937.74	-0.0394019	0.252551	-0.156015	0.876021	0.999334	BCR	A226A,R228G
BCRABL_415	5393.16	-0.0522422	0.182399	-0.286418	0.774558	0.999334	BCR	Y231C,G233G
[truncated: 762 more rows]

## Sheet: Imatinib Screen Counts
sgName	WA1_D0	WA2_D0	WA1_Imat	WA2_Imat	Sequence
BCRABL_3149	662	729	970	822	ATCCGCGGCCGCTCTAGAGC
BCRABL_332	1337	1221	990	1149	GTGAAACTCGACGTTCACGT
BCRABL_691	1017	1049	584	1039	GGCCTCGGACACGACAACCG
BCRABL_335	2621	2209	2783	2282	GAACGTCGAGTTTCACCACG
BCRABL_573	1860	1555	1934	1959	TTGCGGAGGCGGCTATACCC
BCRABL_1146	4708	4246	4675	5344	ACCGTCATGGACTGCCGTCG
BCRABL_357	3729	3622	3852	3914	GTCCGACACCTCTTTGTCGT
BCRABL_500	977	973	545	1041	ACCAGAGCATCTACGTCGGG
BCRABL_690	1632	1682	1892	1466	TGCCCGGTTGTCGTGTCCGA
BCRABL_469	945	852	1220	1132	TGATCGACGCCAATGGCGGT
BCRABL_576	1027	853	1248	1015	GAGGCGGCTATACCCCGGAC
BCRABL_575	1524	1423	1708	1539	GTCCGGGGTATAGCCGCCTC
BCRABL_359	3786	3198	3030	3733	GCGGTCCGACACCTCTTTGT
BCRABL_501	1255	1179	1116	1372	GCCCCCGACGTAGATGCTCT
BCRABL_468	954	963	1281	1247	TACCGCCATTGGCGTCGATC
BCRABL_339	1479	1518	1789	1619	TCGAGTTTCACCACGAGCGC
BCRABL_262	2567	2567	2202	2314	TCGTCCCGTTCCCCCGACGC
BCRABL_673	598	616	536	606	CACGCCGCAGTGCCATAAGC
BCRABL_2639	635	677	584	662	ACGGTGACCTGCCGCCGGAG
BCRABL_1716	3321	2904	1727	1517	ATGAGCCCGTCGGCCACCGT
BCRABL_264	1476	1333	1577	1653	CGTCGGGGGAACGGGACGAC
BCRABL_3047	5380	4657	5109	5501	ACCTCTACACGTTCTGCGTG
BCRABL_445	2314	2312	2480	2265	GTTCAACTCGGCGTCCTCGT
BCRABL_2450	574	573	565	798	CGCCTAGCCACCGGCGAGGA
BCRABL_1713	1386	1378	1384	1365	ATCATTCAACGGTGGCCGAC
BCRABL_702	1432	1242	1215	1651	TTGCGGACGCCCACGATGGT
BCRABL_131	1076	1094	1617	1707	GCTATGACCGGCAGCGATGG
BCRABL_328	2633	2336	837	1586	GCCCTTCTACGTGAACGTCG
BCRABL_496	3197	3131	987	1081	CCCTACCAGAGCATCTACGT
BCRABL_671	2833	2595	2677	2800	GCTTATGGCACTGCGGCGTG
BCRABL_656	2426	2187	1899	1917	GCTGTCGAAGGACTGTTGCG
BCRABL_296	677	653	638	904	CAACTTCGAGCGGATCCGGA
BCRABL_1148	5239	4555	5734	4846	TCACCGTCATGGACTGCCGT
BCRABL_1359	1073	892	1005	1071	GTAACTCTTGCCGTTGCGGC
BCRABL_1499	3246	3337	3249	3900	GTCTGAGTGAAGCCGCTCGT
BCRABL_323	1493	1160	1389	1153	CGCCGAGAAGCCCTTCTACG
BCRABL_1501	4716	4434	6197	6665	TCCAACGAGCGGCTTCACTC
BCRABL_744	883	771	530	935	GGTGTTCCGAACGAGCCATC
BCRABL_104	1664	1510	1328	1389	GCGCTTCCGCATGATCTACC
BCRABL_295	1981	1836	1927	2164	TTCCGGATCCGCTCGAAGTT
BCRABL_360	1915	1920	2448	2825	GATGCGGTCCGACACCTCTT
BCRABL_2886	2887	2621	2291	2583	ACACCCCGCCAAGCCGTCGG
BCRABL_657	3487	3352	3617	3288	CGCAACAGTCCTTCGACAGC
BCRABL_635	1009	953	703	1194	TTTGTCCCGGAACATGCGGT
BCRABL_417	1973	2109	1233	1201	TTACCGGGGACGCTCCTCGG
BCRABL_498	2099	1854	660	648	CTACCAGAGCATCTACGTCG
BCRABL_3145	623	613	636	731	GTAGGCGGCCGCTCTAGAGC
BCRABL_62	1241	1119	1508	1563	GCGCTCAGTGGGCGACATCG
BCRABL_725	2976	2747	2374	2606	AGGCGCCCTCGTCATCGTTG
BCRABL_3050	1762	1801	1103	1660	ATAGCTCACGCAGAACGTGT
BCRABL_263	4689	4118	4478	4755	GTCGTCCCGTTCCCCCGACG
BCRABL_577	1281	998	1193	1194	GCGGCTATACCCCGGACTGC
BCRABL_1002	2354	1827	2978	3845	GGTGTGTACCGGGCCTTCGT
BCRABL_416	2715	2269	3282	3086	TCCGAGGAGCGTCCCCGGTA
BCRABL_341	1047	1000	1066	1069	GTTTCACCACGAGCGCGGCC
BCRABL_1433	2319	2141	3074	2590	ATTGATGGTCAGCGGAATGC
BCRABL_129	3494	3164	4690	5955	GAGCTATGACCGGCAGCGAT
BCRABL_464	725	689	765	1118	GCCATTGGCGTCGATCAGGT
BCRABL_751	1398	1211	1889	1422	GCCGTATCCAGGTGGTGTTC
BCRABL_1362	1481	1282	1085	1187	GAACGTGTAACTCTTGCCGT
BCRABL_655	3261	3148	3782	3934	ACTCGCAACAGTCCTTCGAC
BCRABL_299	1596	1417	1707	1555	GCCCTTCCGGATCCGCTCGA
BCRABL_340	863	671	772	852	GCCGCGCTCGTGGTGAAACT
BCRABL_1363	753	736	769	907	CGGCAAGAGTTACACGTTCC
BCRABL_1618	3218	2893	3705	2869	ATGCCGCTGAGTATCCGCTG
BCRABL_761	1095	961	984	1170	TACGGCTGCGCTGCAGACCG
BCRABL_1712	2311	2164	1085	1095	CATCATTCAACGGTGGCCGA
BCRABL_574	976	837	1062	867	TGCGGAGGCGGCTATACCCC
BCRABL_1149	1211	1284	948	1411	ACGGCAGTCCATGACGGTGA
BCRABL_1143	1035	984	1132	742	GTCATGGACTGCCGTCGGGG
BCRABL_292	1407	1161	658	1358	GATCCGCTCGAAGTTGGACC
BCRABL_220	1900	1798	2589	2765	GAGAACCCTCGCCGTCGGGC
BCRABL_752	2781	2376	2073	2983	GAACACCACCTGGATACGGC
BCRABL_758	946	620	785	916	TCTGCAGCGCAGCCGTATCC
BCRABL_463	2802	2777	2644	3492	ACAACCTGATCGACGCCAAT
BCRABL_742	2342	2331	2226	2497	GAGACGCAGATGGCTCGTTC
BCRABL_1500	4653	4073	4785	4553	TCTGAGTGAAGCCGCTCGTT
BCRABL_1615	3308	3269	3115	4132	CCGCAATGCCGCTGAGTATC
BCRABL_1923	2476	2175	2382	2480	CTCGTCAGCCATGGAGTACC
BCRABL_679	2268	2113	2421	2805	GCCATAAGCGGCACCGGCAC
BCRABL_712	1412	1236	1299	1405	CCGCAAGACCGGGCAGATCT
BCRABL_219	2155	2271	3422	3387	AGAACCCTCGCCGTCGGGCC
BCRABL_703	988	928	1313	994	CACCATCGTGGGCGTCCGCA
BCRABL_504	1671	1568	1803	2526	ATCTACGTCGGGGGCATCAT
BCRABL_2347	1735	1746	1573	1834	GGCCGAGACATCAGCAACGG
BCRABL_418	552	503	567	526	ACCGGGGACGCTCCTCGGAG
BCRABL_940	1573	1586	1417	1549	ACTCCTTGTGGATCTCGTAG
BCRABL_952	5155	4590	7967	9315	TGATGGGCTCTTCCCCCGCG
BCRABL_402	2356	2111	1886	2452	GGATGCATCCCCCACGCTCG
BCRABL_65	1271	1384	1117	1039	TCAGTGGGCGACATCGAGCA
BCRABL_868	1361	1202	1229	1437	GTCGGGAATCCTGGCTAGCG
BCRABL_466	1774	1644	2054	1687	ACCTGATCGACGCCAATGGC
BCRABL_1612	2631	2141	1863	2714	TCAGCGGCATTGCGGGACAC
BCRABL_726	1861	1582	1577	2238	AAGGCGCCCTCGTCATCGTT
BCRABL_1011	696	653	763	927	GGACAACTACGGAGTTGCCA
BCRABL_473	1407	1253	1360	1282	GGGGGCCTGCTACCGCCATT
BCRABL_502	1076	986	558	769	TGCCCCCGACGTAGATGCTC
BCRABL_293	1341	1169	1512	1448	GGTCCAACTTCGAGCGGATC
BCRABL_221	1541	1363	2427	1735	GCCCGACGGCGAGGGTTCTC
BCRABL_1616	1575	1433	1131	984	GCGGATACTCAGCGGCATTG
BCRABL_2894	651	603	855	858	AGCCGTCGGGGACCCCCATC
BCRABL_674	756	818	638	1155	TGCCGCTTATGGCACTGCGG
BCRABL_387	1266	1080	1135	1004	CAAAAAGTCCCAGCACGGCG
BCRABL_2988	906	840	632	1457	AGCGGCGCCATCACCAAGGG
BCRABL_447	1105	998	1054	1320	AGGACGCCGAGTTGAACCCC
BCRABL_2001	3348	3295	900	1147	CATCAAATGGACTGCACCCG
BCRABL_1074	3207	3073	3030	2729	AGCCTGTGGACCGTGTGACG
BCRABL_2248	924	900	717	956	GACCTCGCTCTTTTCGAGGG
BCRABL_1141	1362	1084	1631	1546	GGAGATCACACCCCGACGGC
BCRABL_138	746	701	692	682	GCGATGGGGCTTCCGGCGCG
BCRABL_499	1806	1508	1229	1394	TACCAGAGCATCTACGTCGG
BCRABL_678	1685	1412	1529	1696	GCCGGTGCCGCTTATGGCAC
BCRABL_2067	1252	1194	2293	2414	GCTAGAGAAGGACTACCGCA
BCRABL_1619	2805	2524	3904	2931	CCGCTGAGTATCCGCTGAGC
BCRABL_1008	2335	2136	3155	2281	AACTCCGTAGTTGTCCACGA
BCRABL_916	673	600	641	721	GCTGACTCGTCAGCACCGGC
BCRABL_3	2095	1843	2341	2028	CCGGTGAATTCCTCGAGACT
BCRABL_1693	858	804	945	1083	CGAGAGCCGCTTCAACACCC
BCRABL_441	2179	2018	2148	1539	GGCGTCCTCGTAGTCGCCGT
BCRABL_687	4137	3697	4939	4877	ACACGACAACCGGGCAGTGC
BCRABL_476	1331	1079	1468	1881	TGGCGGTAGCAGGCCCCCTT
BCRABL_3051	1618	1223	1413	1230	TACACGTTCTGCGTGAGCTA
BCRABL_462	1923	1791	1972	2074	GACAACCTGATCGACGCCAA
BCRABL_632	1696	1489	1384	1633	TCCCGGAACATGCGGTAGGT
BCRABL_2636	1126	1041	1211	1311	CCAAAACCCCTCCGGCGGCA
BCRABL_1237	2393	2173	2818	2638	ACATTCCGCTCACGGATCTC
BCRABL_3053	1605	1547	1394	1660	ACGTTCTGCGTGAGCTATGT
BCRABL_720	2457	2227	2214	2020	GATCTGGCCCAACGATGACG
BCRABL_721	2237	2010	2247	2079	ATCTGGCCCAACGATGACGA
BCRABL_2153	955	921	865	1026	TGGGGAAACAAGGCGTCCGT
BCRABL_779	1280	1141	1294	1369	GCGCCGGCACCAAGATGGGC
BCRABL_1009	748	688	1152	1208	TTCGTGGACAACTACGGAGT
BCRABL_633	3329	3168	3410	2979	GTCCCGGAACATGCGGTAGG
BCRABL_2249	3092	3072	2665	3259	GGGACCTCGCTCTTTTCGAG
BCRABL_759	564	535	623	552	GATACGGCTGCGCTGCAGAC
BCRABL_342	2611	2584	2891	2534	TTTCACCACGAGCGCGGCCT
BCRABL_1358	1399	1533	1397	1502	AACTCTTGCCGTTGCGGCTG
BCRABL_1361	4998	4229	5316	4392	ACGTGTAACTCTTGCCGTTG
BCRABL_1588	4240	3718	5276	4970	ACTACATCACGCCAGTCAAC
BCRABL_503	3109	2684	2803	3216	CATCTACGTCGGGGGCATCA
BCRABL_873	2891	2947	2869	3590	GGTAAGTCTCCTCGCTAGCC
BCRABL_2572	2468	2600	2280	2116	GGAGGCGTTACTGTGCCTCG
BCRABL_2106	1136	976	1037	1394	GCCGGTCAGAGGGATTCCAC
BCRABL_2448	660	599	824	677	AGCCGCCTAGCCACCGGCGA
BCRABL_1614	2930	2591	1881	1789	GGATACTCAGCGGCATTGCG
BCRABL_1	609	484	643	772	TCGAGGAATTCACCGGAAAT
BCRABL_288	1728	1337	1778	1441	GGCGCTCAGGTCCAACTTCG
BCRABL_439	2825	2490	3232	3263	GTCCTCGTAGTCGCCGTCGA
BCRABL_260	2013	1828	1509	1919	TCCCGTTCCCCCGACGCGGC
BCRABL_790	904	759	854	1723	GAGGGCGAGTCATCAATGTA
BCRABL_634	885	862	699	899	TTGTCCCGGAACATGCGGTA
BCRABL_1142	1469	1246	1153	1254	CACACCCCGACGGCAGTCCA
BCRABL_83	1558	1387	1312	1697	CAAGGCCTCCATTCGGCGCC
BCRABL_1589	3331	3082	3253	3800	ACTGTTGACTGGCGTGATGT
BCRABL_414	3350	3179	3025	3669	CCCTTACCGGGGACGCTCCT
BCRABL_287	2377	2326	2746	2825	TCGAAGTTGGACCTGAGCGC
BCRABL_128	2452	2012	3227	3745	AGAGCTATGACCGGCAGCGA
BCRABL_743	3381	3072	1801	1806	TGTTCCGAACGAGCCATCTG
BCRABL_2250	4362	4318	4216	4473	GGGGACCTCGCTCTTTTCGA
BCRABL_355	740	654	572	881	GGTCAACGACAAAGAGGTGT
BCRABL_1434	801	728	1482	830	CATTCCGCTGACCATCAATA
BCRABL_2019	1992	1700	1413	1732	TCTCCATCAAGTCCGACGTC
BCRABL_82	1120	851	542	570	GCGCCGAATGGAGGCCTTGC
BCRABL_561	1102	1125	1603	1222	CTACTCCCCCCGGAGTTTTG
BCRABL_1006	2349	2233	2871	2856	GCCTTCGTGGACAACTACGG
BCRABL_1617	2496	2309	2163	2464	CAATGCCGCTGAGTATCCGC
BCRABL_647	661	519	916	702	TTGCGAGTTCTGCGAGGGAG
BCRABL_2322	867	796	1026	1066	TGGACGGCCAGCCGGAGCGC
BCRABL_914	4371	4136	7257	7165	TGACTCGTCAGCACCGGCTG
BCRABL_3049	653	708	577	511	AGCTCACGCAGAACGTGTAG
BCRABL_280	849	929	708	710	TGAGCGCCGCCACGCTGGCG
BCRABL_265	752	692	969	785	GTCGGGGGAACGGGACGACC
BCRABL_286	1552	1278	1210	1254	GCGGCGCTCAGGTCCAACTT
BCRABL_506	1335	1321	1641	1249	TACGTCGGGGGCATCATGGA
BCRABL_824	2937	2527	3227	3863	GCCGGGATGCGCTGGTCTCG
BCRABL_631	3773	3390	4024	4252	ACCACCTACCGCATGTTCCG
BCRABL_730	2063	2045	2205	2081	ATGACGAGGGCGCCTTCCAT
BCRABL_130	1216	1200	1720	1732	AGCTATGACCGGCAGCGATG
BCRABL_1924	2882	2739	3595	3250	TCGTCAGCCATGGAGTACCT
BCRABL_696	2503	2136	2455	2606	GTGTCCGAGGCCACCATCGT
BCRABL_3093	1075	973	1216	857	AGATCTGCCCGGCGTCAGCA
BCRABL_1758	1880	1888	763	610	TCTCCCACTTGTCGTAGTTG
BCRABL_3046	3330	2753	2388	2578	AAACCTCTACACGTTCTGCG
BCRABL_1754	2058	1786	1855	1947	GTCCCCCAACTACGACAAGT
BCRABL_2048	1149	1076	1081	660	CCCTTACCCGGGAATTGACC
BCRABL_294	1064	862	1176	1116	GTCCAACTTCGAGCGGATCC
BCRABL_1812	2298	2297	1909	1641	AGGTCTTCACGGCCACCGTC
BCRABL_321	2302	2032	1875	1944	TAGAAGGGCTTCTCGGCGTC
BCRABL_3052	1004	904	1051	1234	CACGTTCTGCGTGAGCTATG
BCRABL_722	1360	1134	957	1298	TCTGGCCCAACGATGACGAG
BCRABL_139	1344	1090	1323	1251	CGATGGGGCTTCCGGCGCGC
BCRABL_226	1552	1598	2443	2308	GGCGAGGGTTCTCCGGGTAA
BCRABL_652	2338	2043	2853	3367	GGACTGTTGCGAGTTCTGCG
BCRABL_1007	1910	1706	2762	2701	ACTCCGTAGTTGTCCACGAA
BCRABL_839	2067	1674	2298	2467	GTCCACTAAAGCGAGTGAGC
BCRABL_1419	2440	2222	3147	3108	GTTTCACACACGAGTTGGTC
BCRABL_685	788	688	930	871	CACCGGCACTGCCCGGTTGT
BCRABL_164	939	852	1374	1392	CGAGCCCCGAGCGTCCGCGT
BCRABL_1752	3154	2574	2741	2079	TGTGTCCCCCAACTACGACA
BCRABL_1686	2684	2387	2512	3107	TCTACGTCTCCTCCGAGAGC
BCRABL_2346	675	668	653	878	GGGCCGAGACATCAGCAACG
BCRABL_189	1511	1376	1676	1627	CGCCGACGGAGCCGACCCGC
BCRABL_788	1571	1323	1790	1619	GCGAGTCATCAATGTAGGGC
BCRABL_1753	1754	1492	1480	1202	TGTCCCCCAACTACGACAAG
BCRABL_1757	1054	1130	848	1080	CCCCAACTACGACAAGTGGG
BCRABL_2447	1399	1141	1231	1466	CAGCCGCCTAGCCACCGGCG
BCRABL_755	1957	1681	2482	1894	CCACCTGGATACGGCTGCGC
BCRABL_472	1483	1632	1453	1752	GGGCCTGCTACCGCCATTGG
BCRABL_1704	2613	2147	1424	856	GATGATGAACCAACTCGGCC
BCRABL_4	879	759	831	1032	ACTAGTCTCGAGGAATTCAC
BCRABL_676	572	517	591	759	CGCAGTGCCATAAGCGGCAC
BCRABL_727	3227	2890	3137	3714	GAAGGCGCCCTCGTCATCGT
BCRABL_2885	4285	3534	5175	3445	CACACCCCGCCAAGCCGTCG
BCRABL_682	1921	1758	1364	1608	TAAGCGGCACCGGCACTGCC
BCRABL_728	2231	2241	2180	2684	ATGGAAGGCGCCCTCGTCAT
BCRABL_1711	4097	3893	4721	4434	CATCATCATTCAACGGTGGC
BCRABL_225	1857	1799	2795	3390	CGGCGAGGGTTCTCCGGGTA
BCRABL_346	1028	993	1177	1365	CACGAGCGCGGCCTGGTGAA
BCRABL_450	2258	1947	2100	2725	CGAGTTGAACCCCCGCTTCC
BCRABL_507	1195	1014	1083	1270	ACGTCGGGGGCATCATGGAA
BCRABL_2256	1080	947	1423	1257	AAGAGCGAGGTCCCCCGGAG
BCRABL_1592	1928	1758	1881	1611	CACGCCAGTCAACAGTCTGG
BCRABL_224	2825	2824	2828	3211	ACCCGGAGAACCCTCGCCGT
BCRABL_750	2157	1973	2708	2989	TCGGAACACCACCTGGATAC
BCRABL_564	1022	1000	1262	973	CCCCCCGGAGTTTTGAGGAT
BCRABL_497	1826	1681	794	774	CCTACCAGAGCATCTACGTC
BCRABL_2510	864	797	1215	954	AGTCACGCTGCCTCGGGACT
BCRABL_446	1373	1507	1475	1324	GGGGTTCAACTCGGCGTCCT
BCRABL_2957	2684	2373	2931	3281	TATCAACCCGAGTGTCTCTT
BCRABL_569	1844	1757	1747	1424	CGGAGTTTTGAGGATTGCGG
BCRABL_789	633	716	643	946	AGGGCGAGTCATCAATGTAG
BCRABL_2262	2386	2318	980	1146	TCATTCAGGCCGCCCTCCGG
BCRABL_2641	1779	1646	1818	1748	CTCCGGCGGCAGGTCACCGT
BCRABL_2960	1196	960	1047	1358	GTTTTCCGAAGAGACACTCG
BCRABL_1680	1559	1365	1589	1205	ACGTAGAGCTTGCCATCAGA
BCRABL_1273	4026	3517	2045	1624	AAGCGTCCAGCTCCTCATCG
BCRABL_1684	4153	3604	4232	3227	AGCTCTACGTCTCCTCCGAG
BCRABL_1613	6368	5800	6921	7249	TGTGTCCCGCAATGCCGCTG
BCRABL_2	1754	1576	1732	1530	TATTTCCGGTGAATTCCTCG
BCRABL_2516	731	589	761	619	CTCGGGACTTGCAGTCCACG
BCRABL_838	808	788	725	729	GAAGTCCACTAAAGCGAGTG
BCRABL_2251	2603	2247	2332	2471	GGGGGACCTCGCTCTTTTCG
BCRABL_474	4788	4156	4090	4276	AGGGGGCCTGCTACCGCCAT
BCRABL_2252	1243	1037	1459	1419	TCGAAAAGAGCGAGGTCCCC
BCRABL_1724	2523	2387	1209	1105	ATCACCACGCTCCATTATCC
BCRABL_382	2831	2816	3008	2839	GGGACTTTTTGCGCTCCATC
BCRABL_741	2150	2070	1991	2107	GGAGACGCAGATGGCTCGTT
BCRABL_2020	2053	2010	671	1171	CTCCATCAAGTCCGACGTCT
BCRABL_132	926	854	2072	1979	GCCCCATCGCTGCCGGTCAT
BCRABL_2003	925	806	1239	1545	GCTCTCGGGTGCAGTCCATT
BCRABL_1194	2338	2080	2368	1757	TGAACAGGAAGACGTGCCGC
BCRABL_399	1619	1446	1831	1782	ATCCCCCACGCTCGAGCCCG
BCRABL_63	2442	2035	993	1502	GCTCGATGTCGCCCACTGAG
BCRABL_1556	734	663	647	734	GTGATTATAGCCTAAGACCC
BCRABL_1083	2351	2246	2300	2405	CACGCTGGTCCTCCATGACT
BCRABL_1657	2714	2379	1671	1917	TCCATCTCGCTGAGATACGA
BCRABL_363	8063	7602	9776	8116	CGGACCGCATCAGCTCCCTT
BCRABL_723	1656	1548	1616	1897	GCCCTCGTCATCGTTGGGCC
BCRABL_66	3113	2890	2398	2585	TCCTGCTCGATGTCGCCCAC
BCRABL_1899	1220	984	586	770	GGCGTTCACCTCCTGCCGGT
BCRABL_1587	4045	3601	4119	4105	GTTGACTGGCGTGATGTAGT
BCRABL_1001	2229	1896	1939	2372	GGGTGTGTACCGGGCCTTCG
BCRABL_430	3560	3442	3598	3671	TCGACGCCGCAGCTGCTCTC
BCRABL_1013	3876	3437	5871	6373	TTCCATGGCAACTCCGTAGT
BCRABL_267	942	961	1220	1169	CGGGGGAACGGGACGACCGG
BCRABL_724	683	733	809	876	TGGCCCAACGATGACGAGGG
BCRABL_651	2584	2513	2369	2935	GACTGTTGCGAGTTCTGCGA
BCRABL_344	2799	2334	2764	2151	TCACCAGGCCGCGCTCGTGG
BCRABL_1718	805	689	900	1714	GGCCGACGGGCTCATCACCA
BCRABL_689	1976	1819	2176	2186	CTGCCCGGTTGTCGTGTCCG
BCRABL_1374	2115	1888	1896	1908	TCCTCTGACTATGAGCGTGC
BCRABL_1666	3418	3065	843	1049	GTAATGGTACACCCTCCCTT
BCRABL_649	1351	1120	881	1067	TCCCTCGCAGAACTCGCAAC
BCRABL_1190	1618	1379	1341	1375	AAGACGTGCCGCAGCTTGCG
BCRABL_3095	1248	1045	1202	1590	ACTGCCTGCTGACGCCGGGC
BCRABL_361	657	727	519	581	AAGAGGTGTCGGACCGCATC
BCRABL_2833	2815	2739	2570	3319	GCCACGAGTCTGGTTGATGC
BCRABL_1420	1655	1625	2407	2150	TGGAGTTTCACACACGAGTT
BCRABL_300	9075	8484	8938	10285	ATGGCCCTTCCGGATCCGCT
BCRABL_1867	1059	1168	826	1266	CCCCCGTTCTATATCATCAC
BCRABL_1554	1325	1109	1150	1231	GTGAAAAGCTCCGGGTCTTA
BCRABL_392	2356	2198	1885	2088	GCTCGAGCCCGCGCCGTGCT
BCRABL_291	1883	1838	1359	953	TCCGCTCGAAGTTGGACCTG
BCRABL_677	1114	1166	1059	1046	GCAGTGCCATAAGCGGCACC
BCRABL_670	2601	2159	2356	2697	CCCCACGCCGCAGTGCCATA
BCRABL_2024	802	691	947	1033	AAATGCCCAGACGTCGGACT
BCRABL_3140	3226	2927	3309	2859	GGCCGCCTACCTCTGCACTA
BCRABL_2349	5362	4678	5180	6338	GTGCCCCGTTGCTGATGTCT
BCRABL_836	2614	2435	2872	3098	ACTCGCTTTAGTGGACTTCA
BCRABL_266	643	615	669	744	TCGGGGGAACGGGACGACCG
BCRABL_753	2810	2532	2661	2861	ACACCACCTGGATACGGCTG
BCRABL_869	1345	1150	1985	1268	TCGGGAATCCTGGCTAGCGA
BCRABL_2345	967	840	798	684	AGGGCCGAGACATCAGCAAC
BCRABL_1415	1557	1561	898	853	ACGAGTTGGTCAGCATCTGC
BCRABL_259	725	608	524	651	GCAGCCGCGTCGGGGGAACG
BCRABL_2892	826	880	645	678	ATGGGGGTCCCCGACGGCTT
BCRABL_1140	2570	2482	2071	2334	TGAGGAGATCACACCCCGAC
BCRABL_791	1316	1123	1265	1422	GGAGGGCGAGTCATCAATGT
BCRABL_2269	1836	1887	1542	1851	GCGCTCATCTTCATTCAGGC
BCRABL_2073	2511	2580	1262	1061	TACCGCATGGAGCGCCCAGA
BCRABL_54	694	690	662	838	CCGCGCATGGAGCTGCGCTC
BCRABL_2072	1390	1179	1290	1395	TTCTGGGCGCTCCATGCGGT
BCRABL_403	949	761	850	614	CGAGCGTGGGGGATGCATCC
BCRABL_644	4368	3917	4862	4894	CAAAAGCCGCTCTCCCTCGC
BCRABL_1138	3018	3020	2845	3869	TCGGGGTGTGATCTCCTCAT
BCRABL_1275	1931	1852	2062	2012	CGATGAGGAGCTGGACGCTT
BCRABL_2030	1731	1728	1375	1991	CGTCTGGGCATTTGGAGTAT
BCRABL_1428	760	732	896	814	GCGGAATGCTGTGGACAGTC
BCRABL_978	3442	3303	5110	4909	GGAAGAGGTCGCCCACCCGC
BCRABL_710	2079	1998	1889	1780	GATCTGCCCGGTCTTGCGGA
BCRABL_705	1108	956	783	857	GGTCTTGCGGACGCCCACGA
BCRABL_438	533	492	526	586	GGCGTCGACGGCGACTACGA
BCRABL_1919	4976	4543	1988	1950	ACTCAGATCTCGTCAGCCAT
BCRABL_1435	705	605	908	674	ATTCCGCTGACCATCAATAA
BCRABL_1948	1320	1308	639	720	TGCCCGAAACTGCCTGGTAG
BCRABL_950	1507	1514	2007	2214	GCGGGGGAAGAGCCCATCAT
BCRABL_919	908	861	979	759	ATCTGCTGACTCGTCAGCAC
BCRABL_46	1909	1728	1179	1602	GACTCAGAGCCCCCGCGCAT
BCRABL_913	2308	2164	3543	3649	ACTCGTCAGCACCGGCTGAG
BCRABL_1263	1555	1398	940	763	ATCGGGCACCAGGGGGATGT
BCRABL_1759	5447	5109	4966	5582	ATCTCCCACTTGTCGTAGTT
BCRABL_688	2937	2685	2905	3789	CACTGCCCGGTTGTCGTGTC
BCRABL_1709	2065	1733	2523	2686	GGTTCATCATCATTCAACGG
BCRABL_1077	3315	3009	4846	5956	CTGTGGACCGTGTGACGAGG
BCRABL_508	610	670	482	622	CGTCGGGGGCATCATGGAAG
BCRABL_1710	3105	2875	2943	3051	GTTCATCATCATTCAACGGT
BCRABL_1003	1538	1278	2529	1868	GTAGTTGTCCACGAAGGCCC
BCRABL_2989	1304	1148	1559	1220	CGGCGCCATCACCAAGGGCG
BCRABL_413	480	494	693	648	GAGGAGCGTCCCCGGTAAGG
BCRABL_64	1964	1966	1441	2025	CTCAGTGGGCGACATCGAGC
BCRABL_659	2047	1764	1921	2151	AACAGTCCTTCGACAGCAGC
BCRABL_1658	766	812	792	852	CCATCTCGCTGAGATACGAA
BCRABL_1421	1085	898	1121	1179	CAACTCGTGTGTGAAACTCC
BCRABL_192	1071	975	949	1108	GACGGAGCCGACCCGCCGCC
BCRABL_283	1474	1357	1153	1572	GACCTGAGCGCCGCCACGCT
BCRABL_477	2032	1854	1762	2263	CGGTAGCAGGCCCCCTTGGC
BCRABL_825	9319	8536	9234	9031	TCCCGAGACCAGCGCATCCC
BCRABL_1418	3420	3175	4619	5164	GATGCTGACCAACTCGTGTG
BCRABL_84	2519	2372	2614	2509	AAGGCCTCCATTCGGCGCCT
BCRABL_78	2693	2452	2631	3339	AGCGCTGCAAGGCCTCCATT
BCRABL_362	5290	4832	5505	5404	TCGGACCGCATCAGCTCCCT
BCRABL_44	1069	948	954	742	ATGCGCGGGGGCTCTGAGTC
BCRABL_2471	1165	1087	1079	1267	GCAAGCGCTTCCTGCGCTCT
BCRABL_740	4480	4048	4820	4442	ACGAGCCATCTGCGTCTCCA
BCRABL_2469	546	517	720	638	GAGCGCAGGAAGCGCTTGCT
BCRABL_2509	1582	1418	1811	1360	AAGTCCCGAGGCAGCGTGAC
BCRABL_318	1248	932	826	1120	GCTTCTCGGCGTCCGCCCCG
BCRABL_345	1222	1089	1650	1782	CCACGAGCGCGGCCTGGTGA
BCRABL_637	976	885	1064	1075	GCTTTTGTCCCGGAACATGC
BCRABL_3151	1169	1181	1120	1172	GGGATCCGCGGCCGCTCTAG
BCRABL_2635	2127	1840	1959	1971	TCCAAAACCCCTCCGGCGGC
BCRABL_2634	663	617	805	951	TGCCGCCGGAGGGGTTTTGG
BCRABL_302	727	645	606	856	AGCGGATCCGGAAGGGCCAT
BCRABL_1682	3729	3371	3090	3898	GGCAAGCTCTACGTCTCCTC
BCRABL_79	1904	1575	831	1306	GCGCTGCAAGGCCTCCATTC
BCRABL_415	5154	4600	3979	3777	CCTTACCGGGGACGCTCCTC
BCRABL_1879	931	973	1181	1016	ATGACCTACGGGAACCTCCT
BCRABL_1764	4953	4625	4950	5861	GCGTTCCATCTCCCACTTGT
BCRABL_711	934	713	595	832	TCCGCAAGACCGGGCAGATC
BCRABL_406	5320	5020	5996	5330	ATGCATCCAGGCCCCCTTAC
BCRABL_1376	1240	1132	714	481	CTCTGACTATGAGCGTGCAG
BCRABL_837	672	557	695	580	CTGAAGTCCACTAAAGCGAG
BCRABL_268	1390	1125	1206	1428	CGGGACGACCGGGGACCCCC
BCRABL_1611	2670	2515	2618	2343	CCTGTGTCCCGCAATGCCGC
BCRABL_2633	1718	1431	1319	1349	GACTCCAAAACCCCTCCGGC
BCRABL_2522	1523	1416	1571	1573	CACGGGAAGACAGTTTGACT
BCRABL_401	3510	3192	3190	3545	GCATCCCCCACGCTCGAGCC
BCRABL_936	862	816	843	1647	TTGTGGATCTCGTAGAGCTC
BCRABL_1052	1815	1607	1659	1433	TGCCAAGGATCCAACGACCA
BCRABL_1429	2165	1657	2405	3107	GACTGTCCACAGCATTCCGC
BCRABL_998	1248	1196	2240	2177	GGCCCGGTACACACCCAGCT
BCRABL_1650	2046	1761	1966	2145	GCGAGATGGACCTCTGGCTA
BCRABL_1770	3239	2916	2664	2403	GTGCTTCATGGTGATGTCCG
BCRABL_1656	1237	1087	1036	982	AGGTCCATCTCGCTGAGATA
BCRABL_3041	839	760	1225	1168	AACGTGTAGAGGTTTTTGCC
BCRABL_1197	4691	4661	5593	5672	CGTCTTCCTGTTCACCGACC
BCRABL_699	978	999	1028	1436	ACGCCCACGATGGTGGCCTC
BCRABL_3043	1694	1374	1161	920	GCAAAAACCTCTACACGTTC
BCRABL_3084	769	721	865	597	GCTCCCGGAGATTATTCTCC
BCRABL_2244	1201	1268	1232	1500	GCTCTTTTCGAGGGAGCAAT
BCRABL_390	899	895	775	1345	GTCCCAGCACGGCGCGGGCT
BCRABL_567	1759	1644	1958	2124	CCCGGAGTTTTGAGGATTGC
BCRABL_1741	1242	1274	996	969	CGCAACAAGCCCACTGTCTA
BCRABL_650	1006	1053	1093	898	ACTGTTGCGAGTTCTGCGAG
BCRABL_697	3033	3004	2103	3619	TGTCCGAGGCCACCATCGTG
BCRABL_465	4174	3792	4055	4152	AACCTGATCGACGCCAATGG
BCRABL_1505	1235	1115	1009	1265	TTCCTTGGAGTTCCAACGAG
BCRABL_2288	1667	1220	1420	1815	GTTCAGCGCCTTGATCAAGA
BCRABL_1431	802	774	1377	1266	GATGGTCAGCGGAATGCTGT
BCRABL_1005	700	779	890	694	GGGCCTTCGTGGACAACTAC
BCRABL_1195	6199	5586	7682	6473	CGGCACGTCTTCCTGTTCAC
BCRABL_2046	2975	2938	2422	2810	ATGTCCCCTTACCCGGGAAT
BCRABL_111	3861	3447	2495	2531	ATCTACCTGCAGACGTTGCT
BCRABL_945	1952	1955	2445	2512	TCCACAAGGAGTCCTATGAT
BCRABL_2138	2068	1829	2144	1977	TCCACTTCGTCTGAGATACT
BCRABL_2888	2450	1993	2158	2131	GGTCCCCGACGGCTTGGCGG
BCRABL_731	1495	1344	1384	1238	GACGAGGGCGCCTTCCATGG
BCRABL_2446	5225	4622	4915	5187	AGCAGCCGCCTAGCCACCGG
BCRABL_2953	603	674	642	1104	ACACTCGGGTTGATATGAGA
BCRABL_1845	1358	1302	1177	1588	CAAACACCCTAACCTAGTGC
BCRABL_1416	4328	3653	2042	2025	TGCAGATGCTGACCAACTCG
BCRABL_1377	1462	1323	917	686	CTGACTATGAGCGTGCAGAG
BCRABL_2508	1014	891	833	835	AGGTCAGTCACGCTGCCTCG
BCRABL_7	2170	2086	2573	2452	CTCGAGACTAGTGCCACCAT
BCRABL_2990	2816	2567	3330	2725	GGCGCCATCACCAAGGGCGT
BCRABL_442	1399	1184	1387	1574	GACGGCGACTACGAGGACGC
BCRABL_957	1724	1857	2164	2161	CTTCCCCCGCGTGCAGCAGT
BCRABL_1423	1008	824	1228	847	TCGTGTGTGAAACTCCAGAC
BCRABL_1876	2693	2250	1772	1661	CACTGAGTTCATGACCTACG
BCRABL_2952	1689	1527	1544	1322	CCCTCTCATATCAACCCGAG
BCRABL_1355	742	688	870	727	GCCGTTGCGGCTGTGCACCC
BCRABL_1430	2118	1880	2401	2990	GTCAGCGGAATGCTGTGGAC
BCRABL_475	1586	1387	1426	1114	ATGGCGGTAGCAGGCCCCCT
BCRABL_1735	5362	4874	5286	5600	GCTTGTTGCGCTTTGGGGCT
BCRABL_3091	3844	3962	4137	4697	CTTCAGATCTGCCCGGCGTC
BCRABL_2982	713	735	886	481	ATGGCGCCGCTGGCCCGCTC
BCRABL_1591	3405	2903	3292	3326	ATCACGCCAGTCAACAGTCT
BCRABL_3108	999	999	1031	1288	CAGTGGTCCGGCGGCCACTC
BCRABL_1479	1799	1604	1897	1769	AGATGCTACTGGCCGCTGAA
BCRABL_559	1473	1344	1473	1442	TCCTACTCCCCCCGGAGTTT
BCRABL_2529	1637	1584	1253	1545	GTGCCCTCCAAATGTGGACG
BCRABL_1869	1752	1450	675	834	CCCGTTCTATATCATCACTG
BCRABL_19	1835	1567	1560	1385	ATGGTGGACCCGGTGGGCTT
BCRABL_1940	3850	3404	3870	3865	TCGGGCAGCAAGATCTCTGT
BCRABL_3008	1459	1458	1009	580	GATGGCGAGGCACAGCGCCT
BCRABL_1694	1927	1677	1901	2274	GAGAGCCGCTTCAACACCCT
BCRABL_1585	5449	5272	5380	6140	CCAAGCAACTACATCACGCC
BCRABL_2253	905	856	762	897	CGAAAAGAGCGAGGTCCCCC
BCRABL_2271	1306	995	1455	1229	GAAGGCGCTCATCTTCATTC
BCRABL_1266	2402	2190	2187	2729	ATCCCCCTGGTGCCCGATGA
BCRABL_61	1551	1325	1573	1711	CTGCGCTCAGTGGGCGACAT
BCRABL_823	3704	3321	3602	4867	AGCCGGGATGCGCTGGTCTC
BCRABL_1733	1481	1373	1697	1585	TGCGCTTTGGGGCTGGATAA
BCRABL_325	573	642	533	765	GTTCACGTAGAAGGGCTTCT
BCRABL_557	3273	2787	2475	2527	GCAGGTCCTACTCCCCCCGG
BCRABL_174	909	863	1410	990	CGCGTCGCGCCCGCAGCCAG
BCRABL_1422	1106	1271	944	1245	AGTCTGGAGTTTCACACACG
BCRABL_285	2172	1971	1779	2148	GTTGGACCTGAGCGCCGCCA
BCRABL_85	1427	1224	794	788	GGCCTCCATTCGGCGCCTGG
BCRABL_1478	1125	987	1131	861	GATGCTACTGGCCGCTGAAG
BCRABL_1071	1301	1289	1305	1740	CTCTACAAGCCTGTGGACCG
BCRABL_2834	3557	2947	3584	3085	ACAGCATCAACCAGACTCGT
BCRABL_1223	3940	3795	4014	4540	GCTGCGTTTTGCCTCCGCTC
BCRABL_269	610	495	569	608	ACGACCGGGGACCCCCCGCC
BCRABL_6	740	785	938	978	CCTCGAGACTAGTGCCACCA
BCRABL_793	6388	5767	7047	7335	TGATGACTCGCCCTCCTCAT
BCRABL_2324	546	505	666	745	ACGGCCAGCCGGAGCGCAGA
BCRABL_87	862	700	870	804	CTCCATTCGGCGCCTGGAGC
BCRABL_1150	2555	2072	2365	2338	TCTTCACCGTCATGGACTGC
BCRABL_1236	2067	1888	1640	994	AAATGGTACATTCCGCTCAC
BCRABL_1700	1929	1916	824	620	AACCAACTCGGCCAGGGTGT
BCRABL_3039	1935	1588	1840	1968	AGAGGTTTTTGCCGGCCTCC
BCRABL_1533	3120	2799	2880	3495	CGTTGCACTGTATGATTTTG
BCRABL_1448	2052	1859	1457	1981	ATGAGTCTCCGGGGCTCTAT
BCRABL_1193	1077	1014	1199	1052	CAAGCTGCGGCACGTCTTCC
BCRABL_2254	2427	2325	3394	4718	AAAAGAGCGAGGTCCCCCGG
BCRABL_408	3457	3030	3159	3183	GCATCCAGGCCCCCTTACCG
BCRABL_2255	1069	1001	1508	1641	AAAGAGCGAGGTCCCCCGGA
BCRABL_867	1840	1575	1757	1892	CTGTCGGGAATCCTGGCTAG
BCRABL_1683	7128	6834	3348	3606	CAAGCTCTACGTCTCCTCCG
BCRABL_1481	4861	4449	4478	5326	AGTCAGATGCTACTGGCCGC
BCRABL_2433	2094	1813	1912	2130	GCGTGCTGGACTTCTTCCAC
BCRABL_1235	2245	1798	917	1034	CAAATGGTACATTCCGCTCA
BCRABL_1584	1613	1458	1483	1399	TGGCGTGATGTAGTTGCTTG
BCRABL_942	5022	4617	4901	5345	ATAGGACTCCTTGTGGATCT
BCRABL_1652	1706	1585	1681	2067	TAGCCAGAGGTCCATCTCGC
BCRABL_717	2094	1905	2018	1546	ATCGTTGGGCCAGATCTGCC
BCRABL_2026	2339	2147	2339	2128	AGTCCGACGTCTGGGCATTT
BCRABL_2951	2275	2174	2285	2526	ATCCCTCTCATATCAACCCG
BCRABL_1696	2586	2509	2587	2514	CCGCTTCAACACCCTGGCCG
BCRABL_826	2360	2494	2904	2760	CGGGATGCGCTGGTCTCGGG
BCRABL_229	862	797	738	1306	GGGTTCTCCGGGTAAGGCCA
BCRABL_1653	2529	2318	2204	1830	GCCAGAGGTCCATCTCGCTG
BCRABL_2728	3670	3320	4104	2998	TCACTCTGGACTCCTCGGCG
BCRABL_2729	919	849	833	1128	CCGCCGAGGAGTCCAGAGTG
BCRABL_3122	3864	3607	2528	2879	CAAGCTCCTCAGTTCGGTGA
BCRABL_170	1685	1538	1645	1375	AGCGTCCGCGTCGCGCCCGC
BCRABL_1623	2109	1918	1730	1998	TGAGTATCCGCTGAGCAGCG
BCRABL_451	2920	2686	2990	2814	GTTGAACCCCCGCTTCCTGA
BCRABL_2027	4170	3690	4383	4583	TCCGACGTCTGGGCATTTGG
BCRABL_2887	1346	1229	1290	1390	TCCCCGACGGCTTGGCGGGG
BCRABL_2227	1213	1223	1133	1191	GAGCGATCCTCTGGACCATG
BCRABL_695	1288	1179	914	648	CGTGTCCGAGGCCACCATCG
BCRABL_2263	9026	8881	5328	5428	TTCATTCAGGCCGCCCTCCG
BCRABL_2938	2221	1905	2042	2290	GGGGACCAGCCGTCTTCCAC
BCRABL_749	1084	1062	1158	1284	TTCGGAACACCACCTGGATA
BCRABL_1590	1635	1313	1447	1363	CATCACGCCAGTCAACAGTC
BCRABL_2564	2364	2135	2152	2989	TCGGGTCACCTGGTCAGACC
BCRABL_32	2051	1756	2299	2445	AACTGCGCCTTCCACGCCTC
BCRABL_1191	1570	1429	1331	1424	GAAGACGTGCCGCAGCTTGC
BCRABL_922	5706	5342	6779	6882	TCTCGATCTGCTGACTCGTC
BCRABL_1482	1856	1919	1549	2043	CGGCCAGTAGCATCTGACTT
BCRABL_2402	1286	1101	987	1173	GACTCCCGGAGGGCTCCATT
BCRABL_460	2681	2649	2255	3507	GTCGATCAGGTTGTCCTTCA
BCRABL_1139	2320	2078	2421	1914	ATGAGGAGATCACACCCCGA
BCRABL_871	1253	1086	1691	1343	GGGAATCCTGGCTAGCGAGG
BCRABL_2439	1737	1422	1400	1625	TAGGCGGCTGCTGGTCAGCG
BCRABL_1510	1600	1522	1610	1874	TCCAAGGAAAACCTTCTCGC
BCRABL_2098	2993	2584	2881	3019	ACTGCCAACATGCTCGCATG
BCRABL_669	2184	1882	2122	2148	TTATGGCACTGCGGCGTGGG
BCRABL_2097	1123	910	796	1564	ACTCATGCGAGCATGTTGGC
BCRABL_3086	2124	1848	2430	1596	ATCTCCGGGAGCTTCAGATC
BCRABL_1076	3727	3413	4212	5107	TCCTCGTCACACGGTCCACA
BCRABL_2569	4321	3812	4340	4245	TACTGTGCCTCGGGTCACCT
BCRABL_2205	729	655	562	803	GGCATCTCAGGCACGTCAGT
BCRABL_1878	1504	1371	2402	3112	CATGACCTACGGGAACCTCC
BCRABL_1626	2393	2334	2920	2766	TGCCATTGATCCCGCTGCTC
BCRABL_1055	1167	1126	873	1803	TCCAACGACCAAGAACTCTC
BCRABL_420	1599	1629	1510	1252	TGCTCTCCGAGGAGCGTCCC
BCRABL_1262	912	869	656	616	TCGGGCACCAGGGGGATGTT
BCRABL_840	1008	1132	821	846	TCCACTAAAGCGAGTGAGCT
BCRABL_1699	3390	3215	2630	3627	TTCAACACCCTGGCCGAGTT
BCRABL_2831	2578	2450	2580	3118	TCAACCAGACTCGTGGCTTT
BCRABL_2135	894	881	790	993	GAATCCAGTATCTCAGACGA
BCRABL_2243	951	856	1052	999	TCCATTGCTCCCTCGAAAAG
BCRABL_27	1534	1456	1545	1757	GGTGGGCTTCGCGGAGGCGT
BCRABL_2226	1609	1568	2114	1598	GAGAGCGATCCTCTGGACCA
BCRABL_2526	1600	1474	1789	1892	TTTGACTCGTCCACATTTGG
BCRABL_432	839	691	650	894	AGAGCAGCTGCGGCGTCGAC
BCRABL_787	2331	2110	2524	2117	GCTGCCCTACATTGATGACT
BCRABL_3092	3279	2645	3036	3904	CAGATCTGCCCGGCGTCAGC
BCRABL_1378	910	868	614	809	TGACTATGAGCGTGCAGAGT
BCRABL_2066	2529	2253	2596	2389	TGCGGTAGTCCTTCTCTAGC
BCRABL_2895	1075	1066	1600	1036	GGCTGATGGGGGTCCCCGAC
BCRABL_1698	6810	6615	5083	5418	CTTCAACACCCTGGCCGAGT
BCRABL_2284	4447	4296	4748	4944	GACCAACTTGTTCAGCGCCT
BCRABL_2981	3429	3055	3203	4064	TGGCGCCGCTGGCCCGCTCT
BCRABL_2524	1645	1585	1982	1879	CAGTTTGACTCGTCCACATT
BCRABL_109	2860	2571	1573	1659	CATGATCTACCTGCAGACGT
BCRABL_2870	2182	2032	2669	2153	CGTGCTCCCGGCCACTCCAA
BCRABL_1079	774	762	526	527	CCGTGTGACGAGGAGCACGC
BCRABL_2154	1111	1145	851	1010	GGGGAAACAAGGCGTCCGTG
BCRABL_1513	1258	1418	1263	1463	AAAACCTTCTCGCTGGACCC
BCRABL_1947	2984	2847	2072	1757	CTGCCCGAAACTGCCTGGTA
BCRABL_629	7908	7175	8854	8990	CCACCACCTACCGCATGTTC
BCRABL_3123	794	795	855	565	AAGCTCCTCAGTTCGGTGAA
BCRABL_2539	1628	1475	1792	1994	GAGCCGGCTTCTCACTTTTG
BCRABL_1692	1276	1209	829	1054	AGGGTGTTGAAGCGGCTCTC
BCRABL_2044	5180	4694	4468	4645	ATGGCATGTCCCCTTACCCG
BCRABL_1432	1420	1034	2023	2101	TGATGGTCAGCGGAATGCTG
BCRABL_1726	1941	1744	1476	1721	GGGGCTGGATAATGGAGCGT
BCRABL_1797	1260	991	513	482	CGGGGAGGTGTACGAGGGCG
BCRABL_2180	2570	2160	2826	2111	TGGAGGTCCTCGTCTTGGTG
BCRABL_961	7404	6241	15161	16721	TGGCTCCACTGCTGCACGCG
BCRABL_872	2924	2634	765	1101	GTAAGTCTCCTCGCTAGCCA
BCRABL_694	1145	1038	1159	1642	GTCGTGTCCGAGGCCACCAT
BCRABL_2399	1949	1707	1911	2186	GTCCCCAATGGAGCCCTCCG
BCRABL_431	1180	1128	1297	1338	GAGAGCAGCTGCGGCGTCGA
BCRABL_615	1766	1788	1253	1655	TTGGGGACACGCGGCTGGAC
BCRABL_660	915	974	824	892	GACTGCTGCTGTCGAAGGAC
BCRABL_2473	1324	1219	1729	1999	CGCTTCCTGCGCTCTTGCTC
BCRABL_976	4643	4374	6670	7238	GAGGTCGCCCACCCGCTGCT
BCRABL_100	1522	1523	1628	1213	AGGTGAACCAGGAGCGCTTC
BCRABL_347	2912	2882	2398	3267	GACCTTCACCAGGCCGCGCT
BCRABL_2830	2839	2794	2552	3007	ACAAAAGCCACGAGTCTGGT
BCRABL_2023	1722	1675	1551	1786	TGCCCAGACGTCGGACTTGA
BCRABL_427	3723	3464	4442	4825	ACGCCGCAGCTGCTCTCCGA
BCRABL_2317	1118	1043	991	1086	CTTCCGGGAGATGGACGGCC
BCRABL_2043	2881	2786	2431	2292	TATGGCATGTCCCCTTACCC
BCRABL_2137	1421	1383	1682	1878	TCCAGTATCTCAGACGAAGT
BCRABL_1681	6872	6437	7489	7579	GAGACGTAGAGCTTGCCATC
BCRABL_1117	2966	2651	4286	5101	GGACGCCCTCCGCATCTCAC
BCRABL_1586	1803	1715	1557	1711	ACTGGCGTGATGTAGTTGCT
BCRABL_981	856	846	968	1125	GGTGGGCGACCTCTTCCAGA
BCRABL_581	3233	3074	3366	3280	TCATTGGAGCTGCAGTCCGG
BCRABL_951	3328	2888	6344	7420	TATGATGGGCTCTTCCCCCG
BCRABL_2242	1414	1410	1159	1326	TCTTTTCGAGGGAGCAATGG
BCRABL_2543	1328	1105	1311	1475	GAAGCCGGCTCTGCCTCGGA
BCRABL_2521	2549	2215	2564	2316	GAGTCAAACTGTCTTCCCGT
BCRABL_1075	1564	1293	1326	968	GCCTGTGGACCGTGTGACGA
BCRABL_5	752	896	837	880	GGTGAATTCCTCGAGACTAG
BCRABL_1192	3107	2749	2788	3307	GGAAGACGTGCCGCAGCTTG
BCRABL_343	2685	2658	3018	3002	TCACCACGAGCGCGGCCTGG
BCRABL_1737	1433	1413	1303	1984	GTGGGCTTGTTGCGCTTTGG
BCRABL_34	1284	985	1068	1178	GCGTGGAAGGCGCAGTTCCC
BCRABL_364	4268	3981	4619	4470	ACCGCATCAGCTCCCTTGGC
BCRABL_2350	1420	1328	1233	1461	AGACATCAGCAACGGGGCAC
BCRABL_2093	973	856	1015	633	TCTATGAACTCATGCGAGCA
BCRABL_1891	921	1097	630	1458	ACTACCTGAGGGAGTGCAAC
BCRABL_1719	2140	1890	1565	1134	AGCGTGGTGATGAGCCCGTC
BCRABL_713	890	793	1131	1097	GCCAGATCTGCCCGGTCTTG
BCRABL_110	2737	2379	1570	1285	GATCTACCTGCAGACGTTGC
BCRABL_2958	2651	2297	2422	2867	ATCAACCCGAGTGTCTCTTC
BCRABL_2570	5365	4531	5535	5848	TTACTGTGCCTCGGGTCACC
BCRABL_1529	4482	3928	4372	4856	AACCTTTTCGTTGCACTGTA
BCRABL_3073	2543	2241	1693	1813	TTTGTTGATGGCCTCTCGGA
BCRABL_1583	2004	1924	1659	1920	GGTCCCAAGCAACTACATCA
BCRABL_1809	3178	2944	3257	2921	ATACAGCCTGACGGTGGCCG
BCRABL_1747	913	741	965	941	GGGGACACACCATAGACAGT
BCRABL_1189	1143	1080	1386	1439	GGGGCCCGCAAGCTGCGGCA
BCRABL_614	1332	1284	1148	1593	TGGGGACACGCGGCTGGACT
BCRABL_49	831	980	512	696	AGAGCCCCCGCGCATGGAGC
BCRABL_1524	2091	1775	1908	1777	AATGACCCCAACCTTTTCGT
BCRABL_2270	1764	1521	1664	1430	AAGGCGCTCATCTTCATTCA
BCRABL_2891	1361	1191	1024	1150	GGGGGTCCCCGACGGCTTGG
BCRABL_1916	2467	2458	2634	1793	ATGGCCACTCAGATCTCGTC
BCRABL_2110	3755	3434	4177	4516	TCTGACCGGCCCTCCTTTGC
BCRABL_324	1940	2039	792	1245	TTCACGTAGAAGGGCTTCTC
BCRABL_841	3244	2977	3548	3630	TCCAGCTCACTCGCTTTAGT
BCRABL_2867	790	764	660	853	GGCCGGGAGCACGGGCTTTT
BCRABL_140	793	739	837	904	ATGGGGCTTCCGGCGCGCGG
BCRABL_137	4403	3701	4059	4661	CAGCGATGGGGCTTCCGGCG
BCRABL_2950	940	733	826	582	TCGGGTTGATATGAGAGGGA
BCRABL_3002	3222	3017	3496	3490	CTTGGACAGCACCGAGGCGC
BCRABL_1353	1224	1058	631	910	TTCAGGGTGCACAGCCGCAA
BCRABL_934	1047	1013	1533	1215	CAAAGTGCCTGAGCTCTACG
BCRABL_3075	815	732	616	628	CGAGAGGCCATCAACAAACT
BCRABL_2318	1400	1124	1187	1474	CCGGGAGATGGACGGCCAGC
BCRABL_1511	2285	2147	2480	2128	CCAAGGAAAACCTTCTCGCT
BCRABL_1417	3699	3110	2277	2303	CAGATGCTGACCAACTCGTG
BCRABL_2911	3142	3193	3679	3517	CCCCGTTCCCCTTTCCACGT
BCRABL_2579	3859	3353	3632	4175	GTAACGCCTCCCCCCAGGCT
BCRABL_284	1772	1549	2361	1558	GGACCTGAGCGCCGCCACGC
BCRABL_1225	1768	1541	2536	2054	ATACTGCTGCGTTTTGCCTC
BCRABL_2857	4812	4105	5025	5575	TTTGAGGCCCTCTGCCGGCT
BCRABL_69	2163	1668	831	863	GGCGACATCGAGCAGGAGCT
BCRABL_1460	3708	3647	3846	3899	TCATCGTCCACTCAGCCACT
BCRABL_600	1131	1033	971	967	GAGGAGAAGTCCTCCTCGCT
BCRABL_732	1225	1029	947	1383	GTCTCCATGGAAGGCGCCCT
BCRABL_1525	5036	4412	4690	5810	CCCCAACCTTTTCGTTGCAC
BCRABL_2000	962	743	1149	720	TCGGGTGCAGTCCATTTGAT
BCRABL_2632	618	619	498	553	TGACTCCAAAACCCCTCCGG
BCRABL_958	1708	1793	1616	1147	TCCCCCGCGTGCAGCAGTGG
BCRABL_2889	2856	2494	2608	3166	GGGTCCCCGACGGCTTGGCG
BCRABL_3072	2387	2199	1704	1766	TTGTTGATGGCCTCTCGGAA
BCRABL_2299	1967	1705	2060	2093	CAACCCCTCCCAAACGCAGC
BCRABL_2935	1588	1326	1870	2001	GACGGCTGGTCCCCTGCCAA
BCRABL_2029	2478	2388	3032	2991	TACTCCAAATGCCCAGACGT
BCRABL_937	1399	1093	2340	1967	TGAGCTCTACGAGATCCACA
BCRABL_1081	5516	4649	8946	9944	TGGAGGACCAGCGTGCTCCT
BCRABL_822	1928	1698	1522	2360	CAGCCGGGATGCGCTGGTCT
BCRABL_842	2653	2433	2863	2551	GTCCAGCTCACTCGCTTTAG
BCRABL_1882	2277	2093	2392	2521	CGGGAACCTCCTGGACTACC
BCRABL_133	1468	1153	1522	1452	ACCGGCAGCGATGGGGCTTC
BCRABL_2315	1064	999	1194	1198	GCCGTCCATCTCCCGGAAGG
BCRABL_3000	1194	1082	892	1059	GTGGTCTTGGACAGCACCGA
BCRABL_1945	3657	3565	3922	4801	CTTGCTGCCCGAAACTGCCT
BCRABL_1739	710	756	904	596	CCAAAGCGCAACAAGCCCAC
BCRABL_1717	1732	1494	1490	1202	GTGATGAGCCCGTCGGCCAC
BCRABL_1264	4623	4333	4150	4621	AACATCCCCCTGGTGCCCGA
BCRABL_2821	1684	1665	1540	1539	TTTGTCTTTGCGCCCAAGAC
BCRABL_115	2825	2587	2165	3579	TTTCCTTGGCCAGCAACGTC
BCRABL_786	899	868	996	1192	GATGGGCTGCCCTACATTGA
BCRABL_256	2898	2660	2602	3076	TTCCCCCGACGCGGCTGCCC
BCRABL_566	1335	1362	1174	1980	CCCCGGAGTTTTGAGGATTG
BCRABL_2992	4362	3962	3500	3671	AAGACCACGCCCTTGGTGAT
BCRABL_897	1756	1743	2214	1785	GCGGCTTTCAAAGGCTTCAT
BCRABL_1638	772	633	792	703	AGCTTCTTGGTGCGTGAGAG
BCRABL_2111	1547	1404	4972	5094	TCAGCAAAGGAGGGCCGGTC
BCRABL_2511	3452	3027	3540	3732	CACGCTGCCTCGGGACTTGC
BCRABL_863	636	542	528	577	ATGGGTCCTGTCGGGAATCC
BCRABL_3111	1755	1598	2063	1784	CGGCGGCCACTCAGGACTTC
BCRABL_2528	1487	1130	1028	1574	TGACTCGTCCACATTTGGAG
BCRABL_2199	3635	3505	3527	3725	GCACAGAGACACCACTGACG
BCRABL_2400	1698	1492	1477	1545	CCCCAATGGAGCCCTCCGGG
BCRABL_959	3028	2769	6240	5777	GCTCCACTGCTGCACGCGGG
BCRABL_999	1438	1388	1966	1926	AGGCCCGGTACACACCCAGC
BCRABL_1637	1010	954	768	625	ACTCTCACGCACCAAGAAGC
BCRABL_3006	1086	779	731	973	GGCGAGGCACAGCGCCTCGG
BCRABL_3107	731	662	705	914	GTGGCCGCCGGACCACTGCC
BCRABL_729	1202	1019	972	1205	GATGACGAGGGCGCCTTCCA
BCRABL_974	2720	2504	3151	2802	GTCGCCCACCCGCTGCTGGT
BCRABL_1449	2551	2171	2209	2730	TGAGTCTCCGGGGCTCTATG
BCRABL_33	678	804	597	1026	GGCGTGGAAGGCGCAGTTCC
BCRABL_832	2393	2144	2043	2216	TTAGTGGACTTCAGGGCTCC
BCRABL_592	1865	1633	1792	1866	GAGAACCTCACCTCCAGCGA
BCRABL_2160	1006	1213	864	1026	GGTACTCACAGCCCCACGGA
BCRABL_2730	854	711	585	590	CGCCGAGGAGTCCAGAGTGA
BCRABL_3019	1117	992	1038	1173	TCTGGGAACTCCGAGCAGAT
BCRABL_611	893	597	700	802	ACGCGGCTGGACTGGCCAGA
BCRABL_1352	2332	2231	1327	1293	GTTGCGGCTGTGCACCCTGA
BCRABL_3074	692	645	644	719	CCGAGAGGCCATCAACAAAC
BCRABL_2484	3239	3182	3085	3295	CGTCTCCTGCGTTCCCCATG
BCRABL_162	925	979	910	1280	CTCCGAGCCCCGAGCGTCCG
BCRABL_1736	1822	1672	1771	2158	GGCTTGTTGCGCTTTGGGGC
BCRABL_2287	2568	2303	2141	2575	CTTGTTCAGCGCCTTGATCA
BCRABL_617	763	797	825	1088	GGGCTTGGGGACACGCGGCT
BCRABL_191	823	673	765	1022	GGGCGGCGGGTCGGCTCCGT
BCRABL_2866	3599	3309	4264	3259	CTCAAAAAGCCCGTGCTCCC
BCRABL_2241	1145	923	1020	1448	TCTCCATTGCTCCCTCGAAA
BCRABL_2741	1995	1971	1936	2692	AAGCACTCCTCTGAGTCGCC
BCRABL_1053	2804	2816	3090	2813	TTCTTGGTCGTTGGATCCTT
BCRABL_2176	1706	1419	1768	1270	TCGTCTTGGTGGGCAGCTCT
BCRABL_2507	4132	3849	4317	4072	GAGGTCAGTCACGCTGCCTC
BCRABL_3153	495	535	596	490	GCGGGATCCGCGGCCGCTCT
BCRABL_1695	2574	2124	2570	2302	AGCCGCTTCAACACCCTGGC
BCRABL_1738	4668	4417	5348	4582	AGTGGGCTTGTTGCGCTTTG
BCRABL_579	995	888	1152	1240	GGAGCTGCAGTCCGGGGTAT
BCRABL_2403	1107	1002	889	1306	GGACTCCCGGAGGGCTCCAT
BCRABL_1907	3405	3296	3532	4260	CGCCGTGGTGCTGCTGTACA
BCRABL_2722	1622	1599	1371	1761	TCCTCGGCGGGGCCCTTGCT
BCRABL_1849	4452	3866	5714	4328	CTAACCTAGTGCAGCTCCTT
BCRABL_1629	3174	2874	1945	2324	CGGGATCAATGGCAGCTTCT
BCRABL_997	1009	956	1217	1785	AGCCAGCTGGGTGTGTACCG
BCRABL_558	611	545	606	665	ACTCCGGGGGGAGTAGGACC
BCRABL_1844	827	834	823	860	GATCAAACACCCTAACCTAG
BCRABL_68	852	642	490	596	GGGCGACATCGAGCAGGAGC
BCRABL_50	1024	872	532	579	AGCCCCCGCGCATGGAGCTG
BCRABL_394	820	790	734	799	GCACGGCGCGGGCTCGAGCG
BCRABL_106	3762	3465	3947	3525	CTTCCGCATGATCTACCTGC
BCRABL_734	1888	1981	1460	1287	GGCGCCTTCCATGGAGACGC
BCRABL_135	3242	2853	1895	1846	GCCGGAAGCCCCATCGCTGC
BCRABL_1941	1807	1764	1810	1612	TTCGGGCAGCAAGATCTCTG
BCRABL_312	1382	1380	1593	1895	GTCCGCCCCGGGCTGGCCAT
BCRABL_1069	2019	1889	1271	1142	GGTCCACAGGCTTGTAGAGC
BCRABL_1651	1685	1383	1166	965	AGCGAGATGGACCTCTGGCT
BCRABL_2500	3000	3103	2873	3709	GACCTCCACTCCGTGTCCTT
BCRABL_1000	1232	1171	1285	818	CTGGGTGTGTACCGGGCCTT
BCRABL_784	1168	1042	1672	1162	AATGTAGGGCAGCCCATCTT
BCRABL_843	3429	3238	3022	3669	AAGTCCAGCTCACTCGCTTT
BCRABL_182	1064	917	1107	869	CAGCCAGCGCCCGCCGACGG
BCRABL_386	1663	1530	1542	1620	CGCAAAAAGTCCCAGCACGG
BCRABL_2344	828	667	915	529	GAGGGCCGAGACATCAGCAA
BCRABL_389	1631	1552	1461	1820	AAAAGTCCCAGCACGGCGCG
BCRABL_1917	1492	1345	526	964	ATGGCTGACGAGATCTGAGT
BCRABL_3038	2129	1961	2309	2359	TTTTTGCCGGCCTCCAGCAC
BCRABL_126	1117	1111	823	811	AAAGAAGAGCTATGACCGGC
BCRABL_2100	1551	1240	1311	1615	CATGCGAGCATGTTGGCAGT
BCRABL_3125	1196	1073	1087	1030	GATTTCCTTCACCGAACTGA
BCRABL_582	2085	1851	2154	2354	CCCGGACTGCAGCTCCAATG
BCRABL_2858	5437	4906	5809	6254	TTTTGAGGCCCTCTGCCGGC
BCRABL_844	2380	2077	2182	2281	TAAAGCGAGTGAGCTGGACT
BCRABL_2051	1824	1868	1769	1937	CCCGGGAATTGACCTGTCCC
BCRABL_2319	1755	1500	1905	2101	CGGGAGATGGACGGCCAGCC
BCRABL_456	1587	1435	1582	1841	CCGCTTCCTGAAGGACAACC
BCRABL_1946	2932	2485	1575	1711	GCTGCCCGAAACTGCCTGGT
BCRABL_602	1699	1606	1390	1409	AGCGAGGAGGACTTCTCCTC
BCRABL_2139	979	888	954	1227	TTCCACTTCGTCTGAGATAC
BCRABL_3001	630	561	705	593	GGTCTTGGACAGCACCGAGG
BCRABL_203	993	945	1163	664	CCGCCCGCCGAGGAGCCCGA
BCRABL_2257	793	694	1134	621	GAGCGAGGTCCCCCGGAGGG
BCRABL_2061	871	895	1168	910	CCAGGTGTATGAGCTGCTAG
BCRABL_26	807	831	1128	906	CGGTGGGCTTCGCGGAGGCG
BCRABL_2272	1786	1664	1450	2326	GATGAGCGCCTTCTCCCCAA
BCRABL_2575	5548	5305	6460	5313	GCACAGTAACGCCTCCCCCC
BCRABL_572	1553	1407	1643	1948	GTTTTGAGGATTGCGGAGGC
BCRABL_1608	996	777	1071	625	ATTGCGGGACACAGGCCCAT
BCRABL_642	1183	1086	1204	1498	AGGGAGAGCGGCTTTTGTCC
BCRABL_1244	3335	3102	1246	1728	ACGGATCTCAGCTTCCAGAT
BCRABL_2179	2344	2057	2178	2361	AGGTCCTCGTCTTGGTGGGC
BCRABL_1740	6126	5199	6862	6766	ACAGTGGGCTTGTTGCGCTT
BCRABL_947	2475	2321	2766	4093	GCCCATCATAGGACTCCTTG
BCRABL_486	4208	3623	4220	4269	TTGGCCGCCCCTGGAGTACC
BCRABL_1944	2102	1891	2151	1613	TCTTGCTGCCCGAAACTGCC
BCRABL_2523	1922	1685	1907	1904	GACGAGTCAAACTGTCTTCC
BCRABL_2201	1161	963	1367	1076	AGGCACGTCAGTGGTGTCTC
BCRABL_1451	1809	1658	1852	2280	TCCGGGGCTCTATGGGTTTC
BCRABL_1720	1975	1696	973	635	GAGCGTGGTGATGAGCCCGT
BCRABL_2985	1138	945	1509	1448	GCCAGCGGCGCCATCACCAA
BCRABL_485	1587	1486	1780	1462	TGGTACTCCAGGGGCGGCCA
BCRABL_1372	1401	1400	1355	1577	ATCTCCTCTGACTATGAGCG
BCRABL_1721	1044	1014	910	997	ATGGAGCGTGGTGATGAGCC
BCRABL_1889	2327	2166	875	697	GCACTCCCTCAGGTAGTCCA
BCRABL_935	785	553	536	606	TGTGGATCTCGTAGAGCTCA
BCRABL_1914	1394	1292	1446	1565	GTACATGGCCACTCAGATCT
BCRABL_1056	1696	1614	1763	2779	CCAACGACCAAGAACTCTCT
BCRABL_544	2849	2819	3536	3605	GCCAGGTAAGGCGCTTCTCC
BCRABL_1227	916	846	823	799	GCAAAACGCAGCAGTATGAC
BCRABL_2631	776	564	933	658	GCCGGAGGGGTTTTGGAGTC
BCRABL_701	957	1093	1029	1384	AGGCCACCATCGTGGGCGTC
BCRABL_409	4576	4420	4429	4804	CATCCAGGCCCCCTTACCGG
BCRABL_2440	3819	3815	3767	3328	ACGCTGACCAGCAGCCGCCT
BCRABL_1458	1585	1433	1328	1315	CTGAATGTCATCGTCCACTC
BCRABL_977	2693	2579	3882	5015	AGAGGTCGCCCACCCGCTGC
BCRABL_2578	2680	2237	3297	2083	AGTAACGCCTCCCCCCAGGC
BCRABL_2882	1922	1637	2751	2200	AAAGCCACACCCCGCCAAGC
BCRABL_1029	2751	2265	2680	2764	TGTCAGGCCAATGCTCAGTT
BCRABL_1351	1478	1424	1385	1448	TTGCGGCTGTGCACCCTGAA
BCRABL_452	1338	1351	1159	1599	TTGAACCCCCGCTTCCTGAA
BCRABL_1784	3710	3365	14289	16697	GTACTGGCCCCCGCCCAGCT
BCRABL_160	1462	1389	1444	1775	GCCTCCGAGCCCCGAGCGTC
BCRABL_2207	7442	6939	6698	6917	TGAGGCATCTCAGGCACGTC
BCRABL_2042	2356	2139	1399	1721	CTATGGCATGTCCCCTTACC
BCRABL_1808	3887	3875	3346	4428	AAATACAGCCTGACGGTGGC
BCRABL_2155	1125	1029	918	1026	GGGAAACAAGGCGTCCGTGG
BCRABL_2099	1269	1060	856	1248	TCATGCGAGCATGTTGGCAG
BCRABL_2764	2465	2503	2512	3266	CAAGCTCAAACCTGCCCCGC
BCRABL_2544	871	864	953	681	AGCCGGCTCTGCCTCGGAAG
BCRABL_643	2015	2100	2597	2530	GGACAAAAGCCGCTCTCCCT
BCRABL_683	2490	2163	2251	2459	AAGCGGCACCGGCACTGCCC
BCRABL_2545	909	738	764	811	GCCGGCTCTGCCTCGGAAGA
BCRABL_419	835	749	1098	866	GCTCTCCGAGGAGCGTCCCC
BCRABL_2837	4579	4207	4145	5233	GTCTGGTTGATGCTGTGAAC
BCRABL_1459	2754	2514	2685	3439	GTCATCGTCCACTCAGCCAC
BCRABL_2233	3813	3656	4447	3401	ACACGGCAGGCTCATGGTCC
BCRABL_2983	2208	2180	2779	2148	TGGTGATGGCGCCGCTGGCC
BCRABL_2181	1892	1566	1572	1576	CCACCAAGACGAGGACCTCC
BCRABL_1552	1603	1290	1357	1364	ACCCGGAGCTTTTCACCTTT
BCRABL_2404	1597	1385	1864	1707	AATGGAGCCCTCCGGGAGTC
BCRABL_1895	646	534	891	581	GAGGGAGTGCAACCGGCAGG
BCRABL_668	1593	1638	1376	2401	TATGGCACTGCGGCGTGGGG
BCRABL_461	2011	1723	2120	1756	CTGAAGGACAACCTGATCGA
BCRABL_3121	3505	3303	3233	3588	CAGCAAGCTCCTCAGTTCGG
BCRABL_3103	4206	4119	3982	4298	GCCGGACCACTGCCTGCTGA
BCRABL_349	1383	1243	1348	1375	GTCGTTGACCTTCACCAGGC
BCRABL_2987	3165	2747	3447	3147	GCCCTTGGTGATGGCGCCGC
BCRABL_1540	1238	1271	598	570	GCTTAGAGTGTTATCTCCAC
BCRABL_1798	1697	1351	796	611	GGGAGGTGTACGAGGGCGTG
BCRABL_2823	2893	2699	2599	3598	GGCTTTTGTCTTTGCGCCCA
BCRABL_941	3572	3176	3673	4416	GGACTCCTTGTGGATCTCGT
BCRABL_547	2644	2479	2561	2570	GCGCCTTACCTGGCCCCGCA
BCRABL_2285	980	1016	1002	1089	ATCAAGGCGCTGAACAAGTT
BCRABL_2609	1766	1567	1408	2396	ACATCATGGAGTCCAGCCCG
BCRABL_2969	803	896	860	1048	AAACCCGCCAGCCTCCAGAG
BCRABL_648	1855	1444	1988	2142	TGTTGCGAGTTCTGCGAGGG
BCRABL_2354	1367	1178	1508	1477	GGTGAAAGCCAGTGCCCCGT
BCRABL_3016	812	741	807	871	TGCTCGGAGTTCCCAGAGAT
BCRABL_1014	645	673	587	1008	CTACGGAGTTGCCATGGAAA
BCRABL_645	2241	1940	2152	2516	CCGCTCTCCCTCGCAGAACT
BCRABL_2412	541	523	551	598	TCCGGGAGTCCGGGGGCTCA
BCRABL_641	2512	2359	2656	2954	GGGAGAGCGGCTTTTGTCCC
BCRABL_455	701	522	636	511	AGGTTGTCCTTCAGGAAGCG
BCRABL_2265	7187	6498	7514	7866	TCTTCATTCAGGCCGCCCTC
BCRABL_1116	2120	1788	1890	2122	GTGAGATGCGGAGGGCGTCC
BCRABL_2104	2089	1977	2271	1993	GGCAGTGGAATCCCTCTGAC
BCRABL_2202	4311	3704	4772	4680	AGAGACACCACTGACGTGCC
BCRABL_3009	3790	3318	3877	4091	GCGCTGTGCCTCGCCATCTC
BCRABL_454	1410	1467	1230	1313	GGTTGTCCTTCAGGAAGCGG
BCRABL_520	2248	2047	1820	2393	GCAAGGGCCCGCTCCTGCGC
BCRABL_2177	923	891	933	1383	CAGAGCTGCCCACCAAGACG
BCRABL_47	1230	1298	872	1066	CTCAGAGCCCCCGCGCATGG
BCRABL_953	2601	2337	3138	2674	TGGGCTCTTCCCCCGCGTGC
BCRABL_1327	5778	5229	3088	3010	GCAGTGACTCCTGCTCCGAC
BCRABL_2136	864	822	759	787	ATCCAGTATCTCAGACGAAG
BCRABL_1915	3673	3665	1693	2010	TGACGAGATCTGAGTGGCCA
BCRABL_658	2089	1557	1885	1996	TGCTGCTGTCGAAGGACTGT
BCRABL_2954	688	643	582	793	GACACTCGGGTTGATATGAG
BCRABL_613	1484	1171	990	1017	GACACGCGGCTGGACTGGCC
BCRABL_1890	6506	5626	5316	4718	TGCACTCCCTCAGGTAGTCC
BCRABL_2442	4107	3716	4174	4122	TGGCTAGGCGGCTGCTGGTC
BCRABL_2525	699	649	476	689	AGTTTGACTCGTCCACATTT
BCRABL_2520	2027	1784	1676	2634	CAGTCCACGGGAAGACAGTT
BCRABL_1561	1433	1173	1890	1863	TTAGGCTATAATCACAATGG
BCRABL_2999	3493	3135	3744	2925	CGTGGTCTTGGACAGCACCG
BCRABL_3124	1144	874	1222	858	TTTCCTTCACCGAACTGAGG
BCRABL_663	1638	1391	2290	1805	CGACAGCAGCAGTCCCCCCA
BCRABL_1557	757	795	1115	900	TGTGATTATAGCCTAAGACC
BCRABL_1998	973	884	567	869	GGGTGCAGTCCATTTGATGG
BCRABL_3021	2330	1805	1299	1106	GGAACTCCGAGCAGATGGCC
BCRABL_1265	6767	6536	5948	5726	CATCCCCCTGGTGCCCGATG
BCRABL_391	587	605	563	699	CCCAGCACGGCGCGGGCTCG
BCRABL_2314	975	933	896	693	GCTCCTTCCGGGAGATGGAC
BCRABL_1516	1552	1166	1065	1662	TTTCACTGGGTCCAGCGAGA
BCRABL_2832	1763	1710	2014	1958	AAAGCCACGAGTCTGGTTGA
BCRABL_1036	1250	1183	1372	1642	TCTCGGAGATTTCTGCAAAC
BCRABL_2075	2613	2326	3157	3106	GCCTTCTGGGCGCTCCATGC
BCRABL_3110	1900	1875	1511	1794	TGAAGTCCTGAGTGGCCGCC
BCRABL_2573	2562	2513	2307	2671	GGGAGGCGTTACTGTGCCTC
BCRABL_1877	802	776	1149	989	TTCCCGTAGGTCATGAACTC
BCRABL_1476	2136	2138	2679	2264	ACTGGCCGCTGAAGGGCTTT
BCRABL_1621	2409	2200	2003	2449	GCTGAGTATCCGCTGAGCAG
BCRABL_453	1083	965	948	842	GTTGTCCTTCAGGAAGCGGG
BCRABL_1506	1325	1243	1096	1332	TTTTCCTTGGAGTTCCAACG
BCRABL_215	651	667	656	765	CGAGGCCCGGCCCGACGGCG
BCRABL_716	1720	1669	1565	1377	TCGTTGGGCCAGATCTGCCC
BCRABL_1896	1282	1263	2190	1605	AGGGAGTGCAACCGGCAGGA
BCRABL_428	2683	2487	3830	4248	GACGCCGCAGCTGCTCTCCG
BCRABL_2152	1366	1310	1139	1932	CTGGGGAAACAAGGCGTCCG
BCRABL_1921	3623	3396	1975	2245	TCAGATCTCGTCAGCCATGG
BCRABL_1920	2408	2106	12477	12449	TCCATGGCTGACGAGATCTG
BCRABL_982	1035	875	1024	1207	GGGCGACCTCTTCCAGAAGC
BCRABL_546	3976	3583	3929	3571	AGCGCCTTACCTGGCCCCGC
BCRABL_1403	7265	6690	8081	6845	AGCTTCTCCCTGACATCCGT
BCRABL_1277	1158	1175	816	804	GCTGGACGCTTTGAAGATCA
BCRABL_1943	1635	1434	1042	871	GAGATCTTGCTGCCCGAAAC
BCRABL_1679	1662	1574	1733	1870	GCTTCTGATGGCAAGCTCTA
BCRABL_2234	1640	1157	887	1101	TGGAGACACGGCAGGCTCAT
BCRABL_1743	2360	2142	1947	2324	ACCATAGACAGTGGGCTTGT
BCRABL_3098	5523	5139	5563	6627	ACCACTGCCTGCTGACGCCG
BCRABL_949	4336	4117	6312	9416	CCTATGATGGGCTCTTCCCC
BCRABL_927	917	777	915	1050	CGAGACCATCTTCTTCAAAG
BCRABL_2980	1301	1396	1246	1548	GCGCCGCTGGCCCGCTCTGG
BCRABL_2763	1608	1392	1554	1535	GGCGGGGCAGGTTTGAGCTT
BCRABL_404	770	615	719	679	GAGCGTGGGGGATGCATCCA
BCRABL_2506	3041	2840	2936	2928	GGAGGTCAGTCACGCTGCCT
BCRABL_1477	1013	948	782	835	AAAGCCCTTCAGCGGCCAGT
BCRABL_2519	1355	1198	1265	1083	CTTGCAGTCCACGGGAAGAC
BCRABL_983	1657	1548	2828	3009	GGCGACCTCTTCCAGAAGCT
BCRABL_1057	4118	3806	6772	5788	TCCAGAGAGTTCTTGGTCGT
BCRABL_1085	2777	2562	2768	2911	GCTGGTCCTCCATGACTTGC
BCRABL_2890	943	1000	1172	1379	GGGGTCCCCGACGGCTTGGC
BCRABL_1267	1163	1202	1516	1322	CCCCCTGGTGCCCGATGAGG
BCRABL_3141	1616	1602	1703	1703	ATAGTGCAGAGGTAGGCGGC
BCRABL_2883	4400	4195	4950	5477	GCCACACCCCGCCAAGCCGT
BCRABL_107	2994	2996	1588	1589	CCGCATGATCTACCTGCAGA
BCRABL_616	3200	2818	2854	3337	AGTCCAGCCGCGTGTCCCCA
BCRABL_1086	1311	1177	1229	1404	TCAGCAAGTCATGGAGGACC
BCRABL_483	803	728	489	607	GTACTCCAGGGGCGGCCAAG
BCRABL_2352	6932	6559	6825	6885	AGCCAGTGCCCCGTTGCTGA
BCRABL_2405	1785	1428	1792	1276	ATGGAGCCCTCCGGGAGTCC
BCRABL_785	2443	2142	3018	2769	CAAGATGGGCTGCCCTACAT
BCRABL_3020	3113	2823	3139	3587	GCCATCTGCTCGGAGTTCCC
BCRABL_2025	4534	4045	4145	4112	AAGTCCGACGTCTGGGCATT
BCRABL_1504	639	521	849	503	TCCTTGGAGTTCCAACGAGC
BCRABL_1913	1118	1031	715	832	AGATCTGAGTGGCCATGTAC
BCRABL_2331	4314	3686	4142	4144	TCGCCGGCCCCTCTGCGCTC
BCRABL_2401	942	900	771	655	ACTCCCGGAGGGCTCCATTG
BCRABL_238	1348	1203	1138	1185	CAGGCCCGGGACCGCCCGCA
BCRABL_2225	1211	1115	1520	1241	CAGGGAGAGAGCGATCCTCT
BCRABL_737	1834	1659	1799	1754	CCTTCCATGGAGACGCAGAT
BCRABL_2342	3894	3763	4111	4003	GATGTCTCGGCCCTCTTCCT
BCRABL_2995	1404	1479	842	1190	GTCCAAGACCACGCCCTTGG
BCRABL_1673	2244	2105	1976	2921	ATCAGAAGCAGTGTTGATCC
BCRABL_275	1798	1832	1551	1771	GGACCCCCCGCCAGCGTGGC
BCRABL_2353	1047	1050	716	1255	GAAAGCCAGTGCCCCGTTGC
BCRABL_898	515	527	813	503	AGCGGCTTTCAAAGGCTTCA
BCRABL_144	835	962	823	1035	CGCGCGGCGCAGGCCCCCGA
BCRABL_555	3426	3046	2832	2676	CCGCAGGTCCTACTCCCCCC
BCRABL_1371	3345	2927	3734	3566	TGATCTCCTCTGACTATGAG
BCRABL_2167	5007	4718	5905	5231	AGTACCTTGCTGCAGGCCCC
BCRABL_1672	3026	2516	2636	2442	TACAGGATCAACACTGCTTC
BCRABL_553	1354	1134	839	872	GGGGGGAGTAGGACCTGCGG
BCRABL_1354	2230	2037	1566	1765	TCAGGGTGCACAGCCGCAAC
BCRABL_183	976	880	710	1032	CCAGCGCCCGCCGACGGAGC
BCRABL_3017	1860	1608	1629	1821	CATCTCTGGGAACTCCGAGC
BCRABL_1269	2401	2034	2330	2281	AGCTCCTCATCGGGCACCAG
BCRABL_18	866	738	672	640	GAAGCCCACCGGGTCCACCA
BCRABL_1977	2036	1903	1031	1385	GGTGTCCCCTGTCATCAACC
BCRABL_1274	2534	2117	2480	2553	AAAGCGTCCAGCTCCTCATC
BCRABL_1769	2142	1974	1424	1931	GCTTCATGGTGATGTCCGTG
BCRABL_3054	1210	1063	927	938	TCCACATAGCTCACGCAGAA
BCRABL_90	1163	951	1022	894	CATTCGGCGCCTGGAGCAGG
BCRABL_2052	2006	2009	2506	3572	CCGGGAATTGACCTGTCCCA
BCRABL_2931	2792	2241	2305	3150	TGGTCCCCTGCCAAGGCCGA
BCRABL_1402	3677	3545	3424	3954	AAGCTTCTCCCTGACATCCG
BCRABL_1073	3402	3111	4071	4846	CAAGCCTGTGGACCGTGTGA
BCRABL_482	1346	1032	794	798	TACTCCAGGGGCGGCCAAGG
BCRABL_2820	2701	2462	2406	3110	GGAGGCAGTCTTGGGCGCAA
BCRABL_1968	2206	2039	1112	1513	TAGCTGATTTTGGCCTGAGC
BCRABL_1312	1796	1630	1722	1728	CAGCAAGGCTACGGAGAGGC
BCRABL_596	2130	2014	1692	1996	AGTCCTCCTCGCTGGAGGTG
BCRABL_2076	841	873	486	819	AGCCTTCTGGGCGCTCCATG
BCRABL_1405	3117	2860	3602	3980	CTCCCTGACATCCGTGGAGC
BCRABL_1742	3499	3351	4008	4059	GCAACAAGCCCACTGTCTAT
BCRABL_1906	2267	2068	2924	2032	GGTGAACGCCGTGGTGCTGC
BCRABL_2967	2887	2692	2499	2327	CGGAAAACCCGCCAGCCTCC
BCRABL_2993	3343	3043	3550	4859	CATCACCAAGGGCGTGGTCT
BCRABL_1553	602	599	721	884	GGTGAAAAGCTCCGGGTCTT
BCRABL_665	4843	4727	5136	5102	CAGCAGTCCCCCCACGCCGC
BCRABL_783	1125	1185	839	934	TGTAGGGCAGCCCATCTTGG
BCRABL_505	2911	2612	1660	1040	TTCCATGATGCCCCCGACGT
BCRABL_2204	1454	1544	1652	1527	CACCACTGACGTGCCTGAGA
BCRABL_2435	2311	2077	2271	1930	AGAAGTCCAGCACGCTGACC
BCRABL_845	990	928	949	900	AAAGCGAGTGAGCTGGACTT
BCRABL_2341	3293	3145	4015	3747	GTCTCGGCCCTCTTCCTCGC
BCRABL_700	2239	1978	2357	2291	GACGCCCACGATGGTGGCCT
BCRABL_181	1229	1197	1242	1456	CGCAGCCAGCGCCCGCCGAC
BCRABL_2865	1080	1060	1036	989	CCTCAAAAAGCCCGTGCTCC
BCRABL_2308	1650	1682	2482	1913	ACGCAGCAGCTCCTTCCGGG
BCRABL_241	691	715	729	843	CGGGACCGCCCGCAGGCCCG
BCRABL_831	1871	1601	2020	1631	AGTGGACTTCAGGGCTCCCG
BCRABL_956	2402	2180	2616	2906	TCTTCCCCCGCGTGCAGCAG
BCRABL_1087	3566	3142	3727	3976	GGTCCTCCATGACTTGCTGA
BCRABL_2203	5253	4552	4827	5169	AGACACCACTGACGTGCCTG
BCRABL_2406	1904	1804	2282	1740	TGGAGCCCTCCGGGAGTCCG
BCRABL_316	737	654	758	600	TCTCGGCGTCCGCCCCGGGC
BCRABL_594	733	661	976	1411	AACCTCACCTCCAGCGAGGA
BCRABL_1515	760	738	969	1177	TTCACTGGGTCCAGCGAGAA
BCRABL_1365	4711	4571	4352	6039	TACACGTTCCTGATCTCCTC
BCRABL_960	3917	3371	7171	7372	GGCTCCACTGCTGCACGCGG
BCRABL_1749	693	621	1088	1096	TTGGGGGACACACCATAGAC
BCRABL_2231	1245	1304	1122	1407	ACGGCAGGCTCATGGTCCAG
BCRABL_599	2519	2144	1749	2369	GGAGAAGTCCTCCTCGCTGG
BCRABL_899	1746	1428	1687	1495	ATGAAGCCTTTGAAAGCCGC
BCRABL_593	797	733	738	948	GAACCTCACCTCCAGCGAGG
BCRABL_834	614	575	753	798	AGCCCTGAAGTCCACTAAAG
BCRABL_3106	1634	1484	1721	1992	GCCGCCGGACCACTGCCTGC
BCRABL_1723	1455	1401	542	579	TGGATAATGGAGCGTGGTGA
BCRABL_1850	2550	2481	2919	3054	TAACCTAGTGCAGCTCCTTG
BCRABL_1636	2371	2023	845	853	GCAGCTTCTTGGTGCGTGAG
BCRABL_757	4436	4169	4151	4757	CCTGGATACGGCTGCGCTGC
BCRABL_1012	503	705	864	1016	GACAACTACGGAGTTGCCAT
BCRABL_1134	2635	2575	2595	3590	GTGATCTCCTCATTGATGCT
BCRABL_2920	2407	2182	2577	2863	CACGTTGCCATCAGCATCCT
BCRABL_630	4756	4339	4976	4891	CACCACCTACCGCATGTTCC
BCRABL_2994	5254	4439	5046	5771	ATCACCAAGGGCGTGGTCTT
BCRABL_2307	2913	2813	3446	3279	AAACGCAGCAGCTCCTTCCG
BCRABL_114	2689	2334	1709	1406	CTGCAGACGTTGCTGGCCAA
BCRABL_1852	1095	1102	1073	1859	GACCCCAAGGAGCTGCACTA
BCRABL_943	929	896	1239	841	GAGATCCACAAGGAGTCCTA
BCRABL_197	687	699	703	763	TCCTCGGCGGGCGGCGGGTC
BCRABL_1484	937	1024	1020	1066	GCTCAAAGTCAGATGCTACT
BCRABL_1446	1600	1316	1421	1425	GGAAGATGATGAGTCTCCGG
BCRABL_2178	1130	1035	684	950	AGAGCTGCCCACCAAGACGA
BCRABL_2436	2301	2059	2182	2336	AGTCCAGCACGCTGACCAGC
BCRABL_2696	662	592	777	1306	GTGACCCCCACCAGCAAAGC
BCRABL_1762	6397	5968	5447	5034	TTCCATCTCCCACTTGTCGT
BCRABL_2949	2357	2130	2805	1830	TCATCCCTCTCATATCAACC
BCRABL_1885	1699	1624	919	1081	AACCTCCTGGACTACCTGAG
BCRABL_1999	1857	1481	882	972	CCCATCAAATGGACTGCACC
BCRABL_1922	1974	1854	8128	10746	ACTCCATGGCTGACGAGATC
BCRABL_1306	2869	2514	2757	2773	GTAGCCTTGCTGCCCTTGTT
BCRABL_2323	1074	749	1031	706	GACGGCCAGCCGGAGCGCAG
BCRABL_3015	1961	1637	1895	1801	CGCCATCTCTGGGAACTCCG
BCRABL_1258	6052	5793	6181	6520	GCAGTGCCCAACATCCCCCT
BCRABL_1908	4707	4170	4056	4536	GCCGTGGTGCTGCTGTACAT
BCRABL_3003	1839	2016	1986	2357	TGGACAGCACCGAGGCGCTG
BCRABL_1622	3418	2994	3149	3419	CTGAGTATCCGCTGAGCAGC
BCRABL_739	1226	1128	1287	1109	CCATGGAGACGCAGATGGCT
BCRABL_2489	1436	1419	1418	1579	TGCGTTCCCCATGGGGCCAA
BCRABL_1136	1391	1262	1529	1460	GGGTGTGATCTCCTCATTGA
BCRABL_99	2419	2146	1970	1549	AGCGCTCCTGGTTCACCTCC
BCRABL_1072	2872	2550	3151	3356	CTACAAGCCTGTGGACCGTG
BCRABL_303	946	797	1296	1074	GGCCATGGCCCTTCCGGATC
BCRABL_234	1842	1980	2471	2424	GTCCCGGGCCTGGCCTTACC
BCRABL_2721	1010	931	696	954	ACCAGCAAGGGCCCCGCCGA
BCRABL_833	517	508	495	747	GGAGCCCTGAAGTCCACTAA
BCRABL_586	2728	2483	3167	2499	GGTGAGGTTCTCATTGGAGC
BCRABL_1722	1527	1467	513	715	GATAATGGAGCGTGGTGATG
BCRABL_1970	963	851	672	824	AACCTGCTCAGGCCAAAATC
BCRABL_2102	2482	2443	2713	2628	GAGGGATTCCACTGCCAACA
BCRABL_2997	4443	4086	3717	2881	GCTGTCCAAGACCACGCCCT
BCRABL_2182	2247	2079	3146	3924	CACCAAGACGAGGACCTCCA
BCRABL_580	2897	2573	2526	2519	ACCCCGGACTGCAGCTCCAA
BCRABL_2445	1727	1465	1526	1376	GCCGGTGGCTAGGCGGCTGC
BCRABL_2143	1692	1626	1998	1932	AGCTCCTTTTCCACTTCGTC
BCRABL_350	1626	1623	1318	1766	TTTGTCGTTGACCTTCACCA
BCRABL_1744	1571	1496	1359	1875	AACAAGCCCACTGTCTATGG
BCRABL_2005	2016	1723	1738	1910	TGGACTGCACCCGAGAGCCT
BCRABL_2738	3104	2620	3355	3847	GCACAAGCACTCCTCTGAGT
BCRABL_1801	3183	2877	3257	3458	GTATTTCTTCCACACGCCCT
BCRABL_1862	1049	853	1378	886	GAACGGGGGCTCCCGGGTGC
BCRABL_1015	769	856	590	800	TACGGAGTTGCCATGGAAAT
BCRABL_1543	1334	1292	1322	1643	ACCTTTAGTTATGCTTAGAG
BCRABL_954	3081	2910	3840	3719	GCTCTTCCCCCGCGTGCAGC
BCRABL_603	1379	1323	1301	1074	GCGAGGAGGACTTCTCCTCT
BCRABL_3099	7480	6866	7666	8525	GACCACTGCCTGCTGACGCC
BCRABL_877	2026	1933	1917	1801	GGAGACTTACCTGAGCCACC
BCRABL_3007	708	562	811	481	ATGGCGAGGCACAGCGCCTC
BCRABL_2348	7552	7132	7366	8281	TGCCCCGTTGCTGATGTCTC
BCRABL_1268	2625	2410	2691	2922	GCTCCTCATCGGGCACCAGG
BCRABL_570	947	893	776	1057	GGAGTTTTGAGGATTGCGGA
BCRABL_2879	3231	2960	3501	3529	TCCAAAGCCACACCCCGCCA
BCRABL_1118	1455	1293	2173	1922	GTTCTGTGAGATGCGGAGGG
BCRABL_1734	1105	858	707	1060	TCCAGCCCCAAAGCGCAACA
BCRABL_3100	7063	6714	11750	7159	GGACCACTGCCTGCTGACGC
BCRABL_421	799	590	755	886	GGGGACGCTCCTCGGAGAGC
BCRABL_1705	715	691	611	752	GAATGATGATGAACCAACTC
BCRABL_3005	2524	2239	2985	2841	AGCACCGAGGCGCTGTGCCT
BCRABL_598	1919	1851	1957	1968	GAGAAGTCCTCCTCGCTGGA
BCRABL_45	1301	1346	1132	1237	GGACTCAGAGCCCCCGCGCA
BCRABL_2159	1092	912	1121	866	AAGGCGTCCGTGGGGCTGTG
BCRABL_2501	15794	14064	15736	16331	TGACCTCCACTCCGTGTCCT
BCRABL_385	869	880	560	723	AGCGCAAAAAGTCCCAGCAC
BCRABL_2183	1360	1260	1796	2546	CCAAGACGAGGACCTCCAGG
BCRABL_571	1120	998	1285	1191	AGTTTTGAGGATTGCGGAGG
BCRABL_2762	2153	1973	2063	2249	GTCCAAGCTCAAACCTGCCC
BCRABL_274	1973	2006	2196	2323	GGGACCCCCCGCCAGCGTGG
BCRABL_3104	2785	2704	3173	2891	GTCAGCAGGCAGTGGTCCGG
BCRABL_410	906	771	843	786	CCAGGCCCCCTTACCGGGGA
BCRABL_155	1108	986	2258	2424	CCGACGGCGCCTCCGAGCCC
BCRABL_2658	1693	1735	1627	2075	TCCTTGTGGGGGAGGCCCGA
BCRABL_865	2981	2733	2792	2955	TCCTGTCGGGAATCCTGGCT
BCRABL_612	1870	1584	1631	1867	CTCTGGCCAGTCCAGCCGCG
BCRABL_3004	727	686	533	613	GAGGCACAGCGCCTCGGTGC
BCRABL_1535	3852	3520	4151	3746	CACTGTATGATTTTGTGGCC
BCRABL_1414	1685	1490	1756	1752	GCTGCAGATGCTGACCAACT
BCRABL_2742	3334	2844	2839	2967	AGCACTCCTCTGAGTCGCCA
BCRABL_628	595	663	756	604	GGAACATGCGGTAGGTGGTG
BCRABL_1122	1191	1108	1163	1109	CCGCATCTCACAGAACTTCC
BCRABL_1408	4004	3269	2442	2302	TCTGCAGCTCCACGGATGTC
BCRABL_2567	1194	1263	1294	1144	GTGCCTCGGGTCACCTGGTC
BCRABL_201	963	841	518	1058	TCGGGCTCCTCGGCGGGCGG
BCRABL_733	1255	1004	878	850	GAGGGCGCCTTCCATGGAGA
BCRABL_2568	995	737	972	863	GACCAGGTGACCCGAGGCAC
BCRABL_1678	872	829	910	3587	TAGAGCTTGCCATCAGAAGC
BCRABL_3105	2232	2268	2730	2221	TCAGCAGGCAGTGGTCCGGC
BCRABL_626	3751	3696	3663	4040	AAGCCCCACCACCTACCGCA
BCRABL_964	1940	1771	2420	3206	CGTGCAGCAGTGGAGCCACC
BCRABL_821	843	722	990	731	AGGGGCAGCCGGGATGCGCT
BCRABL_908	730	797	755	623	AGCACCGGCTGAGAGGTGGT
BCRABL_2156	1451	1470	1498	1788	AAACAAGGCGTCCGTGGGGC
BCRABL_150	910	963	950	1038	CAGGCCCCCGACGGCGCCTC
BCRABL_1532	4107	3911	5230	5016	TTCGTTGCACTGTATGATTT
BCRABL_735	1428	1520	1235	1540	ATCTGCGTCTCCATGGAAGG
BCRABL_666	2214	1914	2313	2523	GCAGTCCCCCCACGCCGCAG
BCRABL_1725	1840	1729	899	1131	GGCTGGATAATGGAGCGTGG
BCRABL_1851	3447	2987	2665	3183	AACCTAGTGCAGCTCCTTGG
BCRABL_1918	4871	4445	3963	3878	CACTCAGATCTCGTCAGCCA
BCRABL_1070	2659	2283	2623	2544	TGCTCTACAAGCCTGTGGAC
BCRABL_2559	2736	2410	3438	2731	TGGTCAGACCTGTTCTCCCC
BCRABL_2504	4778	4179	4141	4206	AGCGTGACTGACCTCCACTC
BCRABL_3057	1409	1185	668	618	GAGCTATGTGGATTCCATCC
BCRABL_3101	1477	1332	1110	1476	GGCGTCAGCAGGCAGTGGTC
BCRABL_2720	1201	1123	957	1361	CACCAGCAAGGGCCCCGCCG
BCRABL_1560	1055	1037	1310	1344	CTTAGGCTATAATCACAATG
BCRABL_1406	2213	1755	1191	1141	TGCAGCTCCACGGATGTCAG
BCRABL_1807	1008	1040	722	934	AAGAAATACAGCCTGACGGT
BCRABL_1521	913	689	952	1168	AGGTTGGGGTCATTTTCACT
BCRABL_2164	1896	1572	1931	2128	GGCTGTGAGTACCTTGCTGC
BCRABL_2749	2432	2111	2054	2178	GTCCCTCCCTGGCGACTCAG
BCRABL_1847	2417	2329	1196	1761	AAGGAGCTGCACTAGGTTAG
BCRABL_2239	5645	5373	6118	5569	CCGTGTCTCCATTGCTCCCT
BCRABL_1594	3487	2999	3046	2983	GTTTCTCCAGACTGTTGACT
BCRABL_1981	1520	1378	1052	1234	GACACCTACACAGCCCATGC
BCRABL_0	1210	1210	899	1579	TCTATTTCCGGTGAATTCCT
BCRABL_2819	5638	5427	5174	6126	TGCGCCCAAGACTGCCTCCC
BCRABL_495	1707	1658	1491	1824	CAGCCCTACCAGAGCATCTA
BCRABL_3087	1334	1246	1757	1387	GGCAGATCTGAAGCTCCCGG
BCRABL_1137	1591	1240	1539	1070	TCAATGAGGAGATCACACCC
BCRABL_2984	1099	1143	1061	1753	GGCCAGCGGCGCCATCACCA
BCRABL_1853	4038	3650	4449	4351	AGACCCCAAGGAGCTGCACT
BCRABL_2351	2406	1884	2401	2037	GACATCAGCAACGGGGCACT
BCRABL_407	2641	2529	2482	3041	TGCATCCAGGCCCCCTTACC
BCRABL_2979	821	679	1056	914	CCTCCAGAGCGGGCCAGCGG
BCRABL_2868	1111	1074	1163	1515	TTGGAGTGGCCGGGAGCACG
BCRABL_2842	2398	2107	2349	2905	TGTGAACAGTGACGCTGCCA
BCRABL_1745	2025	1897	2660	3493	CAAGCCCACTGTCTATGGTG
BCRABL_2087	2136	2025	1512	1297	GAGTTCATAGACCTTCTCTG
BCRABL_1185	1914	1849	2006	1778	GCTTGCGGGCCCCCTCCACC
BCRABL_2580	1209	1191	1508	1502	AACGCCTCCCCCCAGGCTGG
BCRABL_1643	3654	3301	4628	3642	TAGGACTGCTCTCACTCTCA
BCRABL_1954	795	635	564	668	CCTGGTAGGGGAGAACCACT
BCRABL_1905	1401	1304	1224	837	GGAGGTGAACGCCGTGGTGC
BCRABL_1634	3110	2851	1934	1775	AATGGCAGCTTCTTGGTGCG
BCRABL_1854	5985	6123	6499	6035	TAGTGCAGCTCCTTGGGGTC
BCRABL_2362	1700	1510	1373	2038	TTCACCCCCTTGGACACAGC
BCRABL_2747	2244	1858	1652	2164	TCCTCTGAGTCGCCAGGGAG
BCRABL_627	2131	2088	1582	1823	GAACATGCGGTAGGTGGTGG
BCRABL_1328	1732	1387	516	674	GTCGGAGCAGGAGTCACTGC
BCRABL_1257	767	616	665	722	GGCAGTGCCCAACATCCCCC
BCRABL_1509	1111	957	1036	1678	AGCGAGAAGGTTTTCCTTGG
BCRABL_2236	7179	6673	7355	6930	TGAGCCTGCCGTGTCTCCAT
BCRABL_3102	1719	1528	2076	1762	GCGTCAGCAGGCAGTGGTCC
BCRABL_1645	1072	1071	995	843	GAGTGAGAGCAGTCCTAGCC
BCRABL_2235	1184	1147	854	1033	ATGGAGACACGGCAGGCTCA
BCRABL_979	1214	1212	1005	1295	GCGGGTGGGCGACCTCTTCC
BCRABL_2502	534	586	500	605	AAGGACACGGAGTGGAGGTC
BCRABL_2398	792	884	661	899	GGTCCCCAATGGAGCCCTCC
BCRABL_3044	648	555	521	802	GCAGAACGTGTAGAGGTTTT
BCRABL_538	952	800	576	589	GCGCTTCTCCTGCTCAGAGG
BCRABL_2503	912	957	1021	1448	CACGGAGTGGAGGTCAGTCA
BCRABL_551	664	654	827	765	GAGTAGGACCTGCGGGGCCA
BCRABL_765	905	957	1020	1041	TGCGCTGCAGACCGGGCAGA
BCRABL_901	1410	1258	1406	1493	GTGGTGGCAGCGGCTTTCAA
BCRABL_379	9541	9015	9676	9876	TGCGCTCCATCTGCATGGCC
BCRABL_2438	1336	1320	1982	1925	GCGGCTGCTGGTCAGCGTGC
BCRABL_909	1803	1618	1986	1958	CACCACCTCTCAGCCGGTGC
BCRABL_2229	1689	1617	1951	1446	GATCCTCTGGACCATGAGCC
BCRABL_2357	2040	1965	1576	2107	GCACTGGCTTTCACCCCCTT
BCRABL_1961	2238	2097	1006	1051	ATCAGCTACCTTCACCAAGT
BCRABL_1485	2149	2096	1953	2222	GGCTCAAAGTCAGATGCTAC
BCRABL_2968	1121	1014	859	1454	GAAAACCCGCCAGCCTCCAG
BCRABL_1997	1337	1080	837	1021	AAGTTCCCCATCAAATGGAC
BCRABL_1708	2573	2585	2960	3102	TTGGTTCATCATCATTCAAC
BCRABL_2642	2068	1694	1859	1576	GGCCACGGTGACCTGCCGCC
BCRABL_827	2283	2237	2554	2502	TGCGCTGGTCTCGGGAGCCC
BCRABL_1545	3702	3280	4617	3904	TCACCTTTAGTTATGCTTAG
BCRABL_1670	2144	1906	2162	1862	AGCAGTGTTGATCCTGTAAT
BCRABL_2896	673	586	857	750	GGGCTGATGGGGGTCCCCGA
BCRABL_975	3022	2845	3421	4020	GGTCGCCCACCCGCTGCTGG
BCRABL_2360	4673	4447	4411	5395	GCTTTCACCCCCTTGGACAC
BCRABL_1783	1684	1343	1117	723	ACTGGCCCCCGCCCAGCTTG
BCRABL_2793	672	611	687	682	GGCTGGAGGAAAGCCCTCGC
BCRABL_1496	3108	2696	2465	2802	GCGGCTTCACTCAGACCCTG
BCRABL_179	1044	932	975	641	GTCGGCGGGCGCTGGCTGCG
BCRABL_980	1658	1386	2134	2586	TCTGGAAGAGGTCGCCCACC
BCRABL_2006	1759	1543	1163	957	TAGGCCAGGCTCTCGGGTGC
BCRABL_1030	3371	3038	3228	3400	CAGGCCAATGCTCAGTTTGC
BCRABL_2055	2449	1937	3854	3368	ATTGACCTGTCCCAGGTGTA
BCRABL_2843	1733	1713	2292	2075	ACAGTGACGCTGCCAAGCCC
BCRABL_1119	1186	1100	1498	1148	AAGTTCTGTGAGATGCGGAG
BCRABL_194	1800	1724	2336	2254	GGAGCCGACCCGCCGCCCGC
BCRABL_545	1910	1913	1428	2016	AGAAGCGCCTTACCTGGCCC
BCRABL_2662	763	645	994	678	GGCCTCCCCCACAAGGAAGA
BCRABL_2505	2434	2049	1801	2308	GGAGTGGAGGTCAGTCACGC
BCRABL_1514	1185	1045	1068	1267	AACCTTCTCGCTGGACCCAG
BCRABL_2165	3076	2839	3190	3474	GCTGTGAGTACCTTGCTGCA
BCRABL_1286	1707	1777	1116	1532	GATGTCACTCTTGATCTGGG
BCRABL_1404	6211	6197	3687	3984	CTTCTCCCTGACATCCGTGG
BCRABL_3126	2673	2727	2623	3315	TGATTTCCTTCACCGAACTG
BCRABL_230	2368	2224	1984	1763	TCTCCGGGTAAGGCCAGGCC
BCRABL_2166	1919	1758	2210	1656	GCCTGCAGCAAGGTACTCAC
BCRABL_540	1777	1597	1307	1277	AAGGCGCTTCTCCTGCTCAG
BCRABL_1519	2668	2557	2673	3194	GGGTCATTTTCACTGGGTCC
BCRABL_151	1180	988	2175	1628	GGCCCCCGACGGCGCCTCCG
BCRABL_1675	5155	5267	5182	5856	GGATCAACACTGCTTCTGAT
BCRABL_1232	2500	2388	1312	1332	TGTACCATTTGCAGTCATAC
BCRABL_828	1015	949	896	1114	TTCAGGGCTCCCGAGACCAG
BCRABL_1121	2302	2247	1690	2355	GGAAGTTCTGTGAGATGCGG
BCRABL_698	1291	1104	1167	1244	TCCGAGGCCACCATCGTGGG
BCRABL_591	2989	2794	2679	2791	TGAGAACCTCACCTCCAGCG
BCRABL_2574	4479	4051	4503	4315	GGGGAGGCGTTACTGTGCCT
BCRABL_2936	2230	2055	2304	2241	AGACGGCTGGTCCCCTGCCA
BCRABL_2841	3658	3310	4118	4308	TTGGCAGCGTCACTGTTCAC
BCRABL_1729	2127	1981	3629	3618	GCTCCATTATCCAGCCCCAA
BCRABL_1904	2682	2315	2680	2689	GCACCACGGCGTTCACCTCC
BCRABL_1233	1128	999	1080	1028	TGACTGCAAATGGTACATTC
BCRABL_1875	3147	3191	3321	2963	TCACTGAGTTCATGACCTAC
BCRABL_2004	2269	2161	2923	2206	ATGGACTGCACCCGAGAGCC
BCRABL_1603	2942	2955	2554	3784	CACTCCTGGTACCATGGGCC
BCRABL_2298	3335	3075	3380	3401	TGCTGCGTTTGGGAGGGGTT
BCRABL_1028	1367	1268	1419	1808	AAACTGAGCATTGGCCTGAC
BCRABL_1962	2644	2456	1984	1985	AATCAGCTACCTTCACCAAG
BCRABL_435	823	847	759	1015	GTAGTCGCCGTCGACGCCGC
BCRABL_2998	1480	1317	1218	1528	GGCGTGGTCTTGGACAGCAC
BCRABL_2423	3834	3422	4312	4562	CTTCCGGTCTCCCCACCTGT
BCRABL_1409	1751	1562	1740	2343	GACATCCGTGGAGCTGCAGA
BCRABL_2443	3031	2565	3017	3109	ACCAGCAGCCGCCTAGCCAC
BCRABL_803	2653	2621	2940	2678	TCGCCCCACCTCAGCAGCAA
BCRABL_2206	2452	2250	2843	2258	AGGCATCTCAGGCACGTCAG
BCRABL_1582	2421	2243	2846	1947	GATGTAGTTGCTTGGGACCC
BCRABL_1810	1591	1363	881	1036	CAGCCTGACGGTGGCCGTGA
BCRABL_491	2933	2850	1590	1774	CCTGGAGTACCAGCCCTACC
BCRABL_2032	1501	1335	1236	1443	GGGCATTTGGAGTATTGCTT
BCRABL_1247	2804	2784	1614	1822	GATCTCAGCTTCCAGATGGT
BCRABL_8	2050	1815	1618	2038	CGAGACTAGTGCCACCATGG
BCRABL_1027	829	688	477	597	GTGCTGTCAGGCCAATGCTC
BCRABL_1271	1498	1508	1324	1205	CTGGTGCCCGATGAGGAGCT
BCRABL_2062	1308	1270	633	734	TCTCTAGCAGCTCATACACC
BCRABL_539	2159	1863	1942	1683	AGGCGCTTCTCCTGCTCAGA
BCRABL_2656	5513	5039	6528	6238	TGCCTCGGGCCTCCCCCACA
BCRABL_2228	507	619	656	693	AGGCTCATGGTCCAGAGGAT
BCRABL_2065	764	582	687	593	AGCTGCTAGAGAAGGACTAC
BCRABL_944	562	537	534	563	ATCCACAAGGAGTCCTATGA
BCRABL_2622	1729	1694	1786	2094	TGGAGTCAGGTTGGGCGGGC
BCRABL_2860	3953	3789	4623	4057	GCTTTTTGAGGCCCTCTGCC
BCRABL_1848	4069	3853	4490	4589	CCTAACCTAGTGCAGCTCCT
BCRABL_2897	1694	1449	1780	1470	TCGGGGACCCCCATCAGCCC
BCRABL_195	2432	2183	2621	2743	AGCCGACCCGCCGCCCGCCG
BCRABL_664	4883	4413	4955	4724	CAGCAGCAGTCCCCCCACGC
BCRABL_2576	4424	4555	4681	5344	CACAGTAACGCCTCCCCCCA
BCRABL_1892	1038	880	912	1170	CTACCTGAGGGAGTGCAACC
BCRABL_1674	5098	4880	4200	5618	AGGATCAACACTGCTTCTGA
BCRABL_1092	1457	1315	1585	1915	GACTTGCTGAAGCACACTCC
BCRABL_2424	1664	1671	1608	1316	CCGGTCTCCCCACCTGTGGA
BCRABL_876	5030	4780	2219	2438	GTGGCTCAGGTAAGTCTCCT
BCRABL_1082	1349	1222	1787	1266	AGGAGCACGCTGGTCCTCCA
BCRABL_488	1369	1291	685	591	TAGGGCTGGTACTCCAGGGG
BCRABL_2456	10527	9821	10750	11606	ACCGCCCTCCTCCTCGCCGG
BCRABL_662	3589	3406	3527	3801	GGGGGGACTGCTGCTGTCGA
BCRABL_1226	1174	1045	1415	1063	GGAGGCAAAACGCAGCAGTA
BCRABL_2794	792	750	630	732	CTGGAGGAAAGCCCTCGCAG
BCRABL_146	952	911	775	795	GCCGTCGGGGGCCTGCGCCG
BCRABL_148	838	840	553	1029	GCGCCGTCGGGGGCCTGCGC
BCRABL_41	1836	1592	1495	1655	TCCCGGACTCAGAGCCCCCG
BCRABL_1088	1273	1175	1697	1461	GTGCTTCAGCAAGTCATGGA
BCRABL_43	1272	1135	621	741	TGCGCGGGGGCTCTGAGTCC
BCRABL_2343	1060	1075	1027	1008	AGGAAGAGGGCCGAGACATC
BCRABL_585	2184	1878	2113	2187	GAGGTTCTCATTGGAGCTGC
BCRABL_1671	1258	1128	1166	1091	AAGCAGTGTTGATCCTGTAA
BCRABL_2923	1860	1541	1975	1635	GCCATCAGCATCCTCGGCCT
BCRABL_1601	1936	1605	1482	692	AGAAACACTCCTGGTACCAT
BCRABL_2495	6072	5304	6602	6442	ACTCCGTGTCCTTGGCCCCA
BCRABL_601	583	612	579	731	AGAGGAGAAGTCCTCCTCGC
BCRABL_10	1269	1155	1446	884	GGGTCCACCATGGTGGCACT
BCRABL_2184	6171	6110	6304	7141	TCTCCTGGAGGTCCTCGTCT
BCRABL_2884	2319	1940	2494	2642	CCACACCCCGCCAAGCCGTC
BCRABL_2162	1282	1061	1137	1480	GCAAGGTACTCACAGCCCCA
BCRABL_58	1126	1007	803	549	GCATGGAGCTGCGCTCAGTG
BCRABL_2186	782	642	818	763	ACGAGGACCTCCAGGAGAGC
BCRABL_1040	1191	1048	1172	1166	TCTCCGAGAACCTGAGAGCC
BCRABL_2441	2108	1965	1728	2098	GCTAGGCGGCTGCTGGTCAG
BCRABL_1814	3623	3096	3112	4083	TTCAAGGTCTTCACGGCCAC
BCRABL_2163	1135	1144	1237	1186	TGGGGCTGTGAGTACCTTGC
BCRABL_2638	798	683	557	582	CCCCTCCGGCGGCAGGTCAC
BCRABL_1927	2853	2455	1612	2014	TTCTCCAGGTACTCCATGGC
BCRABL_2740	1570	1592	1519	2411	TGGCGACTCAGAGGAGTGCT
BCRABL_213	970	770	819	502	CCCGAGGCCCGGCCCGACGG
BCRABL_2333	1209	1213	1123	1287	GAGCGCAGAGGGGCCGGCGA
BCRABL_2161	1307	1083	1214	1218	CCGTGGGGCTGTGAGTACCT
BCRABL_1707	2914	2929	3180	3301	GTTGGTTCATCATCATTCAA
BCRABL_2430	2139	2132	1903	1964	GCTGGACTTCTTCCACAGGT
BCRABL_2091	1519	1332	1140	1197	AGAAGGTCTATGAACTCATG
BCRABL_40	827	787	522	865	GTTCCCGGACTCAGAGCCCC
BCRABL_2212	2136	1853	2058	2189	GATGCCTCACTCCAAGGGCC
BCRABL_2429	705	661	794	1104	CCCACCTGTGGAAGAAGTCC
BCRABL_1993	1275	1173	1420	1017	GAGCCAAGTTCCCCATCAAA
BCRABL_3010	5089	4801	4824	5690	CGCTGTGCCTCGCCATCTCT
BCRABL_2621	3167	2822	3058	3123	GGAGTCAGGTTGGGCGGGCT
BCRABL_1241	2954	2779	3536	3263	GCTCACGGATCTCAGCTTCC
BCRABL_1630	2882	2815	1276	1971	GGGATCAATGGCAGCTTCTT
BCRABL_196	2471	2199	2273	2541	GCCGACCCGCCGCCCGCCGA
BCRABL_1773	2158	1818	6581	7630	CATCACCATGAAGCACAAGC
BCRABL_1407	3791	3801	2284	2984	CCTGACATCCGTGGAGCTGC
BCRABL_2037	994	998	657	509	CTTTGGGAAATTGCTACCTA
BCRABL_2924	5274	4790	5219	5468	CCATCAGCATCCTCGGCCTT
BCRABL_2680	1944	1721	1627	2255	AGTGCCTTAGGGACCCCTGC
BCRABL_306	682	592	701	1470	CGGAAGGGCCATGGCCAGCC
BCRABL_583	5937	5886	6033	5336	TCTCATTGGAGCTGCAGTCC
BCRABL_1464	1108	1060	1542	1513	GCTTAAATCCAGTGGCTGAG
BCRABL_180	2061	1819	1100	1268	CCGCAGCCAGCGCCCGCCGA
BCRABL_113	3167	2581	2148	2415	CCTGCAGACGTTGCTGGCCA
BCRABL_1078	1037	936	1103	729	GGACCGTGTGACGAGGAGCA
BCRABL_1635	2600	2621	974	1019	TGGCAGCTTCTTGGTGCGTG
BCRABL_1973	1245	1087	819	691	GGCCTGAGCAGGTTGATGAC
BCRABL_136	2121	1980	3538	3302	GGCAGCGATGGGGCTTCCGG
BCRABL_3136	1172	1086	616	489	CAGTGACATAGTGCAGAGGT
BCRABL_1445	929	898	1145	604	AGGAAGATGATGAGTCTCCG
BCRABL_1054	2012	1815	2270	2132	GTTCTTGGTCGTTGGATCCT
BCRABL_2876	2449	2316	2543	2285	GCGGGGTGTGGCTTTGGAGT
BCRABL_1461	2433	1846	2211	2292	TCCAGTGGCTGAGTGGACGA
BCRABL_597	2510	2310	2540	2509	GAAGTCCTCCTCGCTGGAGG
BCRABL_1953	2272	2106	1840	2365	GTGGTTCTCCCCTACCAGGC
BCRABL_3067	1167	1215	1063	1031	TGAGGAACAAGTTTGCCTTC
BCRABL_3014	1485	1403	1117	1635	CTCGCCATCTCTGGGAACTC
BCRABL_2606	4068	3572	4356	3865	GCTGGACTCCATGATGTCTT
BCRABL_1284	993	968	1220	1297	ACTCTTGATCTGGGAGATCT
BCRABL_1677	1001	836	1063	1095	GAGCTTGCCATCAGAAGCAG
BCRABL_2971	1297	1252	1583	1579	ACCCGCCAGCCTCCAGAGCG
BCRABL_1260	1707	1534	2166	1981	AGTGCCCAACATCCCCCTGG
BCRABL_313	927	793	842	699	CATGGCCAGCCCGGGGCGGA
BCRABL_661	1959	1915	1432	2333	GGGGGACTGCTGCTGTCGAA
BCRABL_1347	1015	1008	483	526	GTGCACCCTGAAGGCCATGC
BCRABL_2028	4530	4308	4679	4634	ACTCCAAATGCCCAGACGTC
BCRABL_2800	1476	1424	1955	1485	TCCTGGCCGGGCCTCTGCGA
BCRABL_3023	1668	1745	1994	1811	CCGAGCAGATGGCCAGCCAC
BCRABL_2919	1527	1416	1199	1192	GAGGATGCTGATGGCAACGT
BCRABL_782	3448	3193	3564	3776	AGGGCAGCCCATCTTGGTGC
BCRABL_1066	1565	1499	1527	1854	AACTCTGCTCTACAAGCCTG
BCRABL_3137	635	610	552	646	AGTGACATAGTGCAGAGGTA
BCRABL_1467	762	851	940	830	GAACTCTGCTTAAATCCAGT
BCRABL_1281	1823	1607	1295	1085	TTTGAAGATCAAGATCTCCC
BCRABL_1580	777	747	762	867	GTTGCTTGGGACCCAGCCTT
BCRABL_1548	2040	2028	1918	2778	GAGCTTTTCACCTTTAGTTA
BCRABL_1067	943	767	1016	1092	ACTCTGCTCTACAAGCCTGT
BCRABL_2151	865	851	706	843	AGCTGGGGAAACAAGGCGTC
BCRABL_1250	1600	1497	1906	1608	CTTCCAGATGGTGGATGAAC
BCRABL_2493	5085	4700	3426	4531	TCCGTGTCCTTGGCCCCATG
BCRABL_2103	2015	1816	1891	1549	TGTTGGCAGTGGAATCCCTC
BCRABL_1994	2466	2019	2162	1696	AGCCAAGTTCCCCATCAAAT
BCRABL_2750	3988	3976	3708	4530	TTGTCCCTCCCTGGCGACTC
BCRABL_1463	1735	1523	1626	1727	CCACTCAGCCACTGGATTTA
BCRABL_2716	752	580	711	1076	GGCCCTTGCTGGTGCCCCTT
BCRABL_963	4965	4548	6304	5452	GGTGGCTCCACTGCTGCACG
BCRABL_2532	1901	1768	1859	1777	ACTTTTGTGCCCTCCAAATG
BCRABL_1966	1036	958	1094	890	GAAGGTAGCTGATTTTGGCC
BCRABL_554	2456	2303	2341	2338	CCCGCAGGTCCTACTCCCCC
BCRABL_239	910	835	991	968	CCCGGGACCGCCCGCAGGCC
BCRABL_1597	887	845	1196	1086	ACAGTCTGGAGAAACACTCC
BCRABL_1133	3931	3584	4038	3391	TCTCCTCATTGATGCTGGAC
BCRABL_1706	1211	1109	578	1292	TGAATGATGATGAACCAACT
BCRABL_1249	3977	3653	3778	3899	TTCATCCACCATCTGGAAGC
BCRABL_1025	4902	4547	4904	5055	TTGGCCTGACAGCACTTCTC
BCRABL_2415	1158	1193	1473	1035	AGTCCGGGGGCTCAGGCTTC
BCRABL_2743	1320	1057	1133	837	GCACTCCTCTGAGTCGCCAG
BCRABL_2232	4404	3928	3724	4354	TCTGGACCATGAGCCTGCCG
BCRABL_962	6657	5803	11628	12168	GTGGCTCCACTGCTGCACGC
BCRABL_2158	1770	1676	1700	2049	TCACAGCCCCACGGACGCCT
BCRABL_2483	7020	6649	7275	7370	CCGTCTCCTGCGTTCCCCAT
BCRABL_1243	2398	2020	1846	2030	CACGGATCTCAGCTTCCAGA
BCRABL_1322	6607	5990	4895	4369	GCTCCGACAGCTTCTTCTTC
BCRABL_2356	4176	3595	4407	4126	GGCACTGGCTTTCACCCCCT
BCRABL_911	1308	1058	1319	1451	CACCTCTCAGCCGGTGCTGA
BCRABL_134	1375	1384	1799	2130	CCGGCAGCGATGGGGCTTCC
BCRABL_1309	1294	990	591	881	CAAGGGCAGCAAGGCTACGG
BCRABL_1926	2053	2061	2239	2482	GTCAGCCATGGAGTACCTGG
BCRABL_1348	2897	2549	3797	4529	GCATGGCCTTCAGGGTGCAC
BCRABL_2240	1031	1037	855	977	TCGAGGGAGCAATGGAGACA
BCRABL_176	1061	926	882	1203	TCGCGCCCGCAGCCAGCGCC
BCRABL_2485	1872	1705	1830	1926	GTCTCCTGCGTTCCCCATGG
BCRABL_1979	1621	1476	1312	977	TGGGCTGTGTAGGTGTCCCC
BCRABL_653	4103	3507	4636	5440	AAGGACTGTTGCGAGTTCTG
BCRABL_255	2109	1941	1874	2658	TCCCCCGACGCGGCTGCCCC
BCRABL_2313	530	556	693	740	AGCTCCTTCCGGGAGATGGA
BCRABL_2056	2236	2074	2247	2298	TGACCTGTCCCAGGTGTATG
BCRABL_2583	2357	2038	1999	1754	TTTTTCACCAGCCTGGGGGG
BCRABL_2840	1386	1188	1430	1166	GATGCTGTGAACAGTGACGC
BCRABL_2157	1131	959	813	1022	ACAAGGCGTCCGTGGGGCTG
BCRABL_1065	1731	1754	2374	1433	GAAACTCTGCTCTACAAGCC
BCRABL_2059	2399	2515	2971	3427	TCCCAGGTGTATGAGCTGCT
BCRABL_542	998	880	1096	1032	AGCAGGAGAAGCGCCTTACC
BCRABL_1201	7042	6341	2638	3494	TGTTCACCGACCTGCTTCTC
BCRABL_2644	2088	1747	1671	1915	CGGCAGGTCACCGTGGCCCC
BCRABL_2561	765	753	529	648	GGGGAGAACAGGTCTGACCA
BCRABL_1912	3322	2807	2893	2790	TCTGAGTGGCCATGTACAGC
BCRABL_2708	980	867	942	704	AGCAGGCTCAGGTGCACCAA
BCRABL_2835	4171	3792	3019	3532	CACGAGTCTGGTTGATGCTG
BCRABL_53	1302	1085	855	576	TGAGCGCAGCTCCATGCGCG
BCRABL_1639	1953	1927	1566	1892	CTTCTTGGTGCGTGAGAGTG
BCRABL_1822	1538	1338	1406	1518	ACCTTGAAGGAGGACACCAT
BCRABL_1287	3380	3002	657	961	TGGATGTCACTCTTGATCTG
BCRABL_2678	1890	1660	1743	1540	GGCAGTGCCTTAGGGACCCC
BCRABL_541	4702	4254	5948	6080	GTAAGGCGCTTCTCCTGCTC
BCRABL_1289	2672	2599	1130	1098	TCTGGATGTCACTCTTGATC
BCRABL_933	1383	1035	895	1647	TTCAAAGTGCCTGAGCTCTA
BCRABL_3022	3705	3602	2484	3401	GTGGCTGGCCATCTGCTCGG
BCRABL_1642	1099	871	719	1133	TGGTGCGTGAGAGTGAGAGC
BCRABL_2751	1376	1327	1350	1253	TGAGTCGCCAGGGAGGGACA
BCRABL_2434	909	744	598	909	GTGGAAGAAGTCCAGCACGC
BCRABL_2200	1408	1326	1833	1643	GCACGTCAGTGGTGTCTCTG
BCRABL_1457	885	842	1008	939	TATGGGTTTCTGAATGTCAT
BCRABL_861	1877	1820	1820	2299	ATGAGAAAATGGGTCCTGTC
BCRABL_2237	1445	1396	1034	1298	GGAGCAATGGAGACACGGCA
BCRABL_2643	1075	858	976	972	GGGCCACGGTGACCTGCCGC
BCRABL_2340	4964	4439	5305	5609	TCTCGGCCCTCTTCCTCGCC
BCRABL_2515	684	708	1303	847	CCTCGGGACTTGCAGTCCAC
BCRABL_1641	3176	3161	3021	3756	GCTCTCACTCTCACGCACCA
BCRABL_932	1904	1546	2621	1952	GTAGAGCTCAGGCACTTTGA
BCRABL_1090	2135	1711	2120	2005	AGTGTGCTTCAGCAAGTCAT
BCRABL_893	1685	1418	2180	2158	GCTGCTGCCCATGAAGCCTT
BCRABL_1369	5587	5003	7320	5845	CCTGATCTCCTCTGACTATG
BCRABL_3120	3650	3396	2456	3044	TTCAGCAAGCTCCTCAGTTC
BCRABL_1132	3022	2599	5337	4959	CCTGTCCAGCATCAATGAGG
BCRABL_2467	1862	1708	1920	2282	GCTCCAGCAAGCGCTTCCTG
BCRABL_1474	1119	824	1097	684	GAGTTCAAAAGCCCTTCAGC
BCRABL_1602	1836	1556	1169	1327	GAAACACTCCTGGTACCATG
BCRABL_1026	1067	968	1438	1684	GAGAAGTGCTGTCAGGCCAA
BCRABL_774	915	725	914	974	GAGGAGCAGCGCCGGCACCA
BCRABL_2079	1038	829	4246	5269	GAGCGCCCAGAAGGCTGCCC
BCRABL_2392	1245	1319	1441	1445	ATTGGGGACCCCAGCCCCAT
BCRABL_1308	732	788	636	567	AACAAGGGCAGCAAGGCTAC
BCRABL_1507	1025	1143	858	1498	GGTTTTCCTTGGAGTTCCAA
BCRABL_423	853	812	1028	1022	CGCTCCTCGGAGAGCAGCTG
BCRABL_605	1958	1654	2212	2214	GGAGGACTTCTCCTCTGGCC
BCRABL_604	635	533	748	609	GCCAGAGGAGAAGTCCTCCT
BCRABL_870	2298	2284	2097	3230	TCCTCGCTAGCCAGGATTCC
BCRABL_2562	1136	1004	776	1080	GGAGAACAGGTCTGACCAGG
BCRABL_2038	1634	1525	1917	1171	TTTGGGAAATTGCTACCTAT
BCRABL_528	1011	886	703	1061	AGAGGTGCTCTGGCTGCGCA
BCRABL_2530	1355	1201	1295	1619	TTGTGCCCTCCAAATGTGGA
BCRABL_2915	2836	2673	2923	3076	CCCCTTTCCACGTTGCCATC
BCRABL_2659	2849	2618	3462	3159	TTCCTTGTGGGGGAGGCCCG
BCRABL_2706	3858	3437	3625	3634	TGGTGCACCTGAGCCTGCTT
BCRABL_948	914	841	1080	1694	GAGCCCATCATAGGACTCCT
BCRABL_1216	8006	7074	8407	7549	TCCGCTCTGCTTCTTGAGCT
BCRABL_2282	1604	1596	1729	1904	GCTGAACAAGTTGGTCTTTT
BCRABL_2922	1593	1731	1461	1424	GCCGAGGATGCTGATGGCAA
BCRABL_894	2115	1954	2355	2403	TCAAAGGCTTCATGGGCAGC
BCRABL_1963	3032	2816	2023	2436	AAAATCAGCTACCTTCACCA
BCRABL_378	4847	4647	4765	5275	GCGCTCCATCTGCATGGCCT
BCRABL_3059	914	888	725	951	TGTGGATTCCATCCAGCAAA
BCRABL_2482	5763	5315	5494	6262	TCCGTCTCCTGCGTTCCCCA
BCRABL_1472	1940	2017	2235	2353	GCTGAAGGGCTTTTGAACTC
BCRABL_2224	1387	1298	1365	1295	CCAGGGAGAGAGCGATCCTC
BCRABL_1337	3322	3157	1627	1547	GCTGCTTATGTCTCCCAGCA
BCRABL_2695	642	698	548	821	GCTTTGCTGGTGGGGGTCAC
BCRABL_1204	4949	4754	4411	3930	CGACCTGCTTCTCTGCACCA
BCRABL_1041	4662	4569	4908	4367	TCTGGCTCTCAGGTTCTCGG
BCRABL_588	2939	2982	2860	3006	CCAATGAGAACCTCACCTCC
BCRABL_519	580	505	613	793	AGGGCAAGGGCCCGCTCCTG
BCRABL_1024	2573	2386	4009	3468	ATGGCTGAGAAGTGCTGTCA
BCRABL_2746	1248	1255	1046	1057	CTCCTCTGAGTCGCCAGGGA
BCRABL_2978	1667	1598	1343	1671	AGCCTCCAGAGCGGGCCAGC
BCRABL_2927	1608	1512	1508	1628	CAGCATCCTCGGCCTTGGCA
BCRABL_479	1646	1455	1935	2087	AGGCCCCCTTGGCCGCCCCT
BCRABL_2976	2497	2173	2735	2615	GCTGGCCCGCTCTGGAGGCT
BCRABL_1256	1133	1154	825	608	GGATGTTGGGCACTGCCTCC
BCRABL_2421	3283	3036	3268	3353	AGGCTTCCGGTCTCCCCACC
BCRABL_2855	2926	2397	2900	2675	AGGCCCTCTGCCGGCTGGCT
BCRABL_3090	840	737	546	569	GGAGCTTCAGATCTGCCCGG
BCRABL_766	1165	965	926	925	CGCTGCAGACCGGGCAGAGG
BCRABL_770	1955	1701	1690	1386	ACCGGGCAGAGGAGCAGCGC
BCRABL_204	1569	1312	1205	2488	GCCTCGGGCTCCTCGGCGGG
BCRABL_1956	1187	1085	791	846	GGTAGGGGAGAACCACTTGG
BCRABL_2363	838	856	637	709	GTCAGCTGTGTCCAAGGGGG
BCRABL_1242	2011	1707	775	672	TCTGGAAGCTGAGATCCGTG
BCRABL_3138	1398	1102	1170	1109	TGACATAGTGCAGAGGTAGG
BCRABL_1858	2977	2719	3331	3609	CTCCTTGGGGTCTGCACCCG
BCRABL_2112	561	549	690	918	GATTTCAGCAAAGGAGGGCC
BCRABL_1113	4525	4147	5243	4435	CCTTGCTGCAGGACGCCCTC
BCRABL_1471	671	605	526	779	GCAGAGTTCAAAAGCCCTTC
BCRABL_2909	5192	4825	5492	5550	AGCCCCCGTTCCCCTTTCCA
BCRABL_1935	1239	1228	1021	1843	AACTTCATCCACAGAGATCT
BCRABL_1483	2685	2463	2901	3330	GCCAGTAGCATCTGACTTTG
BCRABL_1259	2433	2168	1675	1792	ACCAGGGGGATGTTGGGCAC
BCRABL_2605	1711	1585	1208	2107	TCAAAGACATCATGGAGTCC
BCRABL_654	1523	1490	2128	1747	CAGAACTCGCAACAGTCCTT
BCRABL_2015	769	674	902	954	GGACTTGATGGAGAACTTGT
BCRABL_2826	5365	5055	6522	5332	ACTCGTGGCTTTTGTCTTTG
BCRABL_2494	2041	2087	2368	2620	CCATGGGGCCAAGGACACGG
BCRABL_2838	2412	2252	2757	2578	CTGGTTGATGCTGTGAACAG
BCRABL_388	1148	1200	1167	970	AAAAAGTCCCAGCACGGCGC
BCRABL_1731	1208	1154	632	497	TCCATTATCCAGCCCCAAAG
BCRABL_2054	1382	1183	1556	1536	GGGAATTGACCTGTCCCAGG
BCRABL_2031	964	871	871	1127	AAGCAATACTCCAAATGCCC
BCRABL_2488	2343	2296	2202	3092	CTGCGTTCCCCATGGGGCCA
BCRABL_3113	1116	1164	1840	1766	GGCCACTCAGGACTTCAGCA
BCRABL_1278	2010	1912	1731	2202	TCTTGATCTTCAAAGCGTCC
BCRABL_2133	5040	4577	6148	5838	GTCTGAGATACTGGATTCCT
BCRABL_2932	783	715	974	633	CTCGGCCTTGGCAGGGGACC
BCRABL_2818	4506	4383	4599	5085	GCGCCCAAGACTGCCTCCCC
BCRABL_458	1243	1183	1334	857	GATCAGGTTGTCCTTCAGGA
BCRABL_1425	5318	4803	5249	4778	TGAAACTCCAGACTGTCCAC
BCRABL_1452	716	573	759	920	TCAGAAACCCATAGAGCCCC
BCRABL_173	757	615	674	657	GCTGGCTGCGGGCGCGACGC
BCRABL_2937	2343	2115	1345	2131	GTGGAAGACGGCTGGTCCCC
BCRABL_2736	841	712	950	642	AGGAGGCACAAGCACTCCTC
BCRABL_925	2009	1977	4152	3768	TGAAGAAGATGGTCTCGATC
BCRABL_1996	2409	2223	1666	1442	AGTCCATTTGATGGGGAACT
BCRABL_1442	2730	2636	2997	2519	AGACTCATCATCTTCCTTAT
BCRABL_1859	1921	1614	1810	1406	CCTTGGGGTCTGCACCCGGG
BCRABL_405	784	788	906	826	GGGCCTGGATGCATCCCCCA
BCRABL_1084	854	884	1127	1121	AGCAAGTCATGGAGGACCAG
BCRABL_1559	651	586	591	637	TCTTAGGCTATAATCACAAT
BCRABL_1581	2225	1971	2546	2554	AGTTGCTTGGGACCCAGCCT
BCRABL_1598	672	678	831	789	CAGTCTGGAGAAACACTCCT
BCRABL_1676	2920	2625	2738	3230	CAACACTGCTTCTGATGGCA
BCRABL_2107	7199	6604	7847	6930	CCCTCTGACCGGCCCTCCTT
BCRABL_1965	3482	3105	3457	3897	TGGTGAAGGTAGCTGATTTT
BCRABL_1578	2480	2371	2638	3202	GACCCAGCCTTGGCCATTTT
BCRABL_425	998	880	1097	1096	GCCGCAGCTGCTCTCCGAGG
BCRABL_2599	2413	2324	2865	2347	TCTTTGAAGACCTCATCAGC
BCRABL_2872	2340	2104	2223	2791	GTGTGGCTTTGGAGTGGCCG
BCRABL_906	1121	1089	924	1033	ACCGGCTGAGAGGTGGTGGC
BCRABL_529	1325	1193	1417	1673	CTGCGCAGCCAGAGCACCTC
BCRABL_610	1980	1960	1470	2390	TCCTCTGGCCAGTCCAGCCG
BCRABL_1886	1799	1596	1491	1805	CCTCCTGGACTACCTGAGGG
BCRABL_618	1440	1353	1220	840	GGGGCTTGGGGACACGCGGC
BCRABL_3026	1311	1065	1430	1274	CAGATGGCCAGCCACAGCGC
BCRABL_231	971	798	728	678	CTCCGGGTAAGGCCAGGCCC
BCRABL_2541	1247	1206	1182	1308	GTGAGAAGCCGGCTCTGCCT
BCRABL_595	1055	919	653	798	GTCCTCCTCGCTGGAGGTGA
BCRABL_1911	6081	5824	4083	5195	GCTGCTGTACATGGCCACTC
BCRABL_1023	1653	1474	1593	2127	AATGGCTGAGAAGTGCTGTC
BCRABL_1490	1915	1933	1896	2135	TGACTTTGAGCCTCAGGGTC
BCRABL_2109	1026	943	2117	2033	AGCAAAGGAGGGCCGGTCAG
BCRABL_1261	2927	2784	3503	2631	CCCAACATCCCCCTGGTGCC
BCRABL_426	1044	978	985	972	TCCTCGGAGAGCAGCTGCGG
BCRABL_2623	3091	2928	2945	3056	TTTTGGAGTCAGGTTGGGCG
BCRABL_2901	1566	1341	1429	1598	AACGGGGGCTGGGCTGATGG
BCRABL_1791	790	799	618	512	CGGGGGCCAGTACGGGGAGG
BCRABL_2918	1354	1281	1636	972	ATGCTGATGGCAACGTGGAA
BCRABL_1424	2021	1840	2188	2336	ACAGTCTGGAGTTTCACACA
BCRABL_2303	1382	1484	1287	1628	AAGGAGCTGCTGCGTTTGGG
BCRABL_1607	2590	2259	541	536	GGTACCATGGGCCTGTGTCC
BCRABL_625	4241	3873	3555	3451	ATGCGGTAGGTGGTGGGGCT
BCRABL_2683	899	837	1038	855	AGCTGCAGCAGGGGTCCCTA
BCRABL_1155	7982	7868	9917	8427	TCTCCCTTCTTCACCGTCAT
BCRABL_73	839	798	784	493	TCGAGCAGGAGCTGGAGCGC
BCRABL_1967	3853	3510	3544	4508	AGGTAGCTGATTTTGGCCTG
BCRABL_1165	1545	1191	880	1330	ACCGGCAGCTGCTGAAGGAC
BCRABL_2209	2932	2581	3242	2829	GCCTGAGATGCCTCACTCCA
BCRABL_2131	1937	1578	2085	1737	ATACTGGATTCCTGGAACAT
BCRABL_2361	931	797	705	911	GCTGTGTCCAAGGGGGTGAA
BCRABL_1370	757	786	1055	1287	GCTCATAGTCAGAGGAGATC
BCRABL_1985	1767	1623	1633	1721	GCTCCAGCATGGGCTGTGTA
BCRABL_2077	789	760	549	670	GCATGGAGCGCCCAGAAGGC
BCRABL_2921	3002	3055	2685	3117	ACGTTGCCATCAGCATCCTC
BCRABL_2427	919	853	778	985	GACTTCTTCCACAGGTGGGG
BCRABL_1746	2193	1834	2920	2596	GGGACACACCATAGACAGTG
BCRABL_2478	5315	5175	6022	6660	CGCTCTTGCTCCGTCTCCTG
BCRABL_1240	1273	1215	684	587	TGGAAGCTGAGATCCGTGAG
BCRABL_2013	2409	2104	1838	1519	TTGATGGAGAACTTGTTGTA
BCRABL_1058	1750	1554	2103	2605	GTTTCCAGAGAGTTCTTGGT
BCRABL_2101	4540	4289	5914	4126	GATTCCACTGCCAACATGCT
BCRABL_9	2775	2612	3121	3542	GAGACTAGTGCCACCATGGT
BCRABL_2016	847	850	812	1021	AACAAGTTCTCCATCAAGTC
BCRABL_1952	2730	2476	1489	1543	TCTCCCCTACCAGGCAGTTT
BCRABL_1520	970	776	655	753	GGTTGGGGTCATTTTCACTG
BCRABL_2018	2231	1888	2195	2036	AAGTTCTCCATCAAGTCCGA
BCRABL_1091	1062	877	859	1263	GAGTGTGCTTCAGCAAGTCA
BCRABL_1631	3513	3546	1161	1349	GATCAATGGCAGCTTCTTGG
BCRABL_2422	4105	3683	3498	4124	GCTTCCGGTCTCCCCACCTG
BCRABL_2737	1135	1000	1029	1053	GAGGCACAAGCACTCCTCTG
BCRABL_2684	1726	1647	1850	2136	TTAGGGACCCCTGCTGCAGC
BCRABL_1648	4427	4198	4358	4884	GATGGACCTCTGGCTAGGAC
BCRABL_2604	2049	1972	2181	3086	GGACTCCATGATGTCTTTGA
BCRABL_1775	1335	1143	6133	6381	TCACCATGAAGCACAAGCTG
BCRABL_1888	1131	926	696	694	TCCTGGACTACCTGAGGGAG
BCRABL_2940	647	690	695	813	TGAAGGCAGTGGAAGACGGC
BCRABL_1130	3119	2693	3087	3654	CTTCCTGTCCAGCATCAATG
BCRABL_2610	889	877	777	642	GCCCGGGCTGGACTCCATGA
BCRABL_2972	1254	1081	1213	1296	GCCCGCTCTGGAGGCTGGCG
BCRABL_2297	1267	1277	1330	2059	GCTGCGTTTGGGAGGGGTTG
BCRABL_1538	3577	3499	2651	3052	TATGATTTTGTGGCCAGTGG
BCRABL_243	1153	1120	1142	1330	ACCGCCCGCAGGCCCGGGGC
BCRABL_2930	938	926	1285	955	TCCCCTGCCAAGGCCGAGGA
BCRABL_2608	3362	3231	3916	4647	GACATCATGGAGTCCAGCCC
BCRABL_250	969	913	1076	960	CAGGCCCGGGGCAGCCGCGT
BCRABL_1534	2433	2344	2518	2626	GTTGCACTGTATGATTTTGT
BCRABL_3013	1270	1153	769	657	GGAGTTCCCAGAGATGGCGA
BCRABL_2928	2160	2136	2211	2508	AGCATCCTCGGCCTTGGCAG
BCRABL_1772	1200	862	931	855	GGACATCACCATGAAGCACA
BCRABL_820	1528	1372	1742	1555	CAGGGGCAGCCGGGATGCGC
BCRABL_2801	1251	1155	1070	1514	CTCGCAGAGGCCCGGCCAGG
BCRABL_1246	1733	1776	814	934	GGATCTCAGCTTCCAGATGG
BCRABL_552	1075	868	1186	992	GGAGTAGGACCTGCGGGGCC
BCRABL_1604	4421	4016	3766	4353	CTCCTGGTACCATGGGCCTG
BCRABL_829	2214	1898	2533	2259	GCTGGTCTCGGGAGCCCTGA
BCRABL_1200	813	904	512	488	AGAGAAGCAGGTCGGTGAAC
BCRABL_11	713	600	853	637	TAGTGCCACCATGGTGGACC
BCRABL_1779	882	921	669	704	CATGAAGCACAAGCTGGGCG
BCRABL_1032	1775	1589	2254	1999	GATTTCTGCAAACTGAGCAT
BCRABL_2086	3470	3195	1993	2374	TTCATAGACCTTCTCTGGGC
BCRABL_1326	1552	1417	1198	2057	GCTGTCGGAGCAGGAGTCAC
BCRABL_1063	1828	1580	1767	2340	TCTGGAAACTCTGCTCTACA
BCRABL_1135	6144	5104	7990	7989	TGTGATCTCCTCATTGATGC
BCRABL_2120	1454	1223	1469	1633	GCTGAAATCCACCAAGCCTT
BCRABL_1983	1129	993	970	894	TCCAGCATGGGCTGTGTAGG
BCRABL_781	3329	3157	3569	4186	GGGCAGCCCATCTTGGTGCC
BCRABL_1427	2708	2863	2674	2943	CCAGACTGTCCACAGCATTC
BCRABL_590	1516	1585	1285	1615	AATGAGAACCTCACCTCCAG
BCRABL_2213	2123	2086	2122	2427	ATGCCTCACTCCAAGGGCCA
BCRABL_2902	1341	1149	1004	1146	GAACGGGGGCTGGGCTGATG
BCRABL_1410	1921	1714	2038	1815	AGCATCTGCAGCTCCACGGA
BCRABL_1207	2385	1795	2446	2129	GCTTCTCTGCACCAAGCTCA
BCRABL_2304	2754	2665	2734	3561	GGAAGGAGCTGCTGCGTTTG
BCRABL_2655	725	764	635	717	TTGTGGGGGAGGCCCGAGGC
BCRABL_1593	5105	4856	4190	3649	TTCTCCAGACTGTTGACTGG
BCRABL_2418	2151	1631	2399	2795	AGACCGGAAGCCTGAGCCCC
BCRABL_2878	1350	1104	1454	1715	TTGGCGGGGTGTGGCTTTGG
BCRABL_526	1839	1616	1334	1130	GTGCTCTGGCTGCGCAGGAG
BCRABL_2444	1732	1642	1853	2035	CCAGCAGCCGCCTAGCCACC
BCRABL_2223	10095	9366	10888	10585	ATCGCTCTCTCCCTGGCCCT
BCRABL_2534	1626	1663	2057	1535	TCACTTTTGTGCCCTCCAAA
BCRABL_2828	1052	935	953	878	AAAGACAAAAGCCACGAGTC
BCRABL_2603	811	713	627	905	GGTCTTCAAAGACATCATGG
BCRABL_1307	797	809	595	534	GAACAAGGGCAGCAAGGCTA
BCRABL_1313	1090	1039	849	709	CAAGGCTACGGAGAGGCTGA
BCRABL_2417	1616	1430	1456	1266	GACCGGAAGCCTGAGCCCCC
BCRABL_1840	3719	3514	3914	4144	TTGATCTCTTTCATGACTGC
BCRABL_2327	3030	2786	2703	3833	GGCCCCTCTGCGCTCCGGCT
BCRABL_1443	1741	1555	1724	1678	TAAGGAAGATGATGAGTCTC
BCRABL_2123	1199	1082	1255	1066	ACATTGTTTCAAAGGCTTGG
BCRABL_1939	3654	3476	3895	3984	TCCACAGAGATCTTGCTGCC
BCRABL_2431	1403	1243	1021	1108	TGCTGGACTTCTTCCACAGG
BCRABL_2933	1718	1466	1649	2493	GGCTGGTCCCCTGCCAAGGC
BCRABL_1108	5506	5748	7996	11237	GACCACCCCTTGCTGCAGGA
BCRABL_1640	1857	1588	1983	2309	TCTTGGTGCGTGAGAGTGAG
BCRABL_3033	3073	2608	1499	1979	GGCCTCCAGCACTGCGCTGT
BCRABL_1107	982	939	1004	1272	TCCTGCAGCAAGGGGTGGTC
BCRABL_1606	1053	978	974	1527	GGACACAGGCCCATGGTACC
BCRABL_1771	2648	2388	3114	2692	TTGTGCTTCATGGTGATGTC
BCRABL_2620	1451	1425	1422	1699	AGTCAGGTTGGGCGGGCTGG
BCRABL_3030	2654	2466	1226	948	TCCAGCACTGCGCTGTGGCT
BCRABL_2861	1413	1262	1353	987	GGCTTTTTGAGGCCCTCTGC
BCRABL_1245	1963	1775	2521	2265	ACCATCTGGAAGCTGAGATC
BCRABL_251	763	700	597	830	AGGCCCGGGGCAGCCGCGTC
BCRABL_2477	2454	2308	2134	2875	TGCGCTCTTGCTCCGTCTCC
BCRABL_2704	5401	4554	4635	6169	GCACCTGAGCCTGCTTTGCT
BCRABL_584	2912	2985	3392	2647	TTCTCATTGGAGCTGCAGTC
BCRABL_2466	1877	1683	1530	1728	CAGCTCCAGCAAGCGCTTCC
BCRABL_2033	1260	1276	1171	1745	GGCATTTGGAGTATTGCTTT
BCRABL_764	1066	948	1289	1154	CTGCGCTGCAGACCGGGCAG
BCRABL_2929	1220	1102	1125	1364	GCATCCTCGGCCTTGGCAGG
BCRABL_2329	1058	1025	1082	1995	AGCCGGAGCGCAGAGGGGCC
BCRABL_1465	1766	1729	1675	1646	CTCAGCCACTGGATTTAAGC
BCRABL_3060	1203	1102	1111	883	TGGATTCCATCCAGCAAATG
BCRABL_1595	3762	3405	3745	3945	TGTTTCTCCAGACTGTTGAC
BCRABL_2085	1020	870	1138	1160	GGCTGCCCAGAGAAGGTCTA
BCRABL_2121	763	768	846	586	TCAAAGGCTTGGTGGATTTC
BCRABL_801	1147	941	706	1070	TTGCTGCTGAGGTGGGGCGA
BCRABL_2380	2260	2069	2286	2916	AGTCCCCAAAGCCCAGCAAT
BCRABL_1823	2096	1945	2249	2459	TCCATGGTGTCCTCCTTCAA
BCRABL_2705	5143	4664	4877	6213	TGCACCTGAGCCTGCTTTGC
BCRABL_1254	761	647	504	503	ATGGTGGATGAACTGGAGGC
BCRABL_3029	1800	1826	4415	4135	GCCAGCCACAGCGCAGTGCT
BCRABL_738	1069	993	843	1396	GCCATCTGCGTCTCCATGGA
BCRABL_846	1782	1628	1691	1762	TTTTCCAAGTCCAGCTCACT
BCRABL_1536	4592	4449	5012	4261	CTGTATGATTTTGTGGCCAG
BCRABL_2210	1876	1469	1947	1854	CCTGAGATGCCTCACTCCAA
BCRABL_995	591	520	1235	598	CCAGCCAGCTGGGTGTGTAC
BCRABL_624	2254	1990	1934	1478	TGCGGTAGGTGGTGGGGCTT
BCRABL_2126	1295	1193	1197	1887	AGCCTTTGAAACAATGTTCC
BCRABL_1469	1862	1811	1739	1597	TTTGAACTCTGCTTAAATCC
BCRABL_2926	2998	2860	3174	2891	TCAGCATCCTCGGCCTTGGC
BCRABL_1498	1340	1121	1045	1258	AGGGTCTGAGTGAAGCCGCT
BCRABL_1160	1805	1633	1634	2047	GAAGGGAGAGCACCGGCAGC
BCRABL_2211	2275	2271	2800	2551	CTGAGATGCCTCACTCCAAG
BCRABL_368	2432	2122	2444	2477	ATCAGCTCCCTTGGCAGCCA
BCRABL_1774	948	1002	1884	2009	ATCACCATGAAGCACAAGCT
BCRABL_2677	771	759	909	1071	CTGGAAAGGCAGTGCCTTAG
BCRABL_2560	791	774	867	1027	AGGGGAGAACAGGTCTGACC
BCRABL_1565	1058	992	1822	1524	AATCACAATGGGGAATGGTG
BCRABL_2845	2390	2119	3147	2489	TGACGCTGCCAAGCCCAGCC
BCRABL_494	3675	3088	1954	2304	GTAGATGCTCTGGTAGGGCT
BCRABL_2012	938	852	595	760	TGGAGAACTTGTTGTAGGCC
BCRABL_2306	2301	2000	2191	2797	CAAACGCAGCAGCTCCTTCC
BCRABL_2856	1753	1697	1764	1978	GAGGCCCTCTGCCGGCTGGC
BCRABL_1567	3065	3048	2644	2179	GGCTTCACACCATTCCCCAT
BCRABL_2378	7681	7088	7722	8842	ATTGCTGGGCTTTGGGGACT
BCRABL_2910	787	657	748	803	AACGTGGAAAGGGGAACGGG
BCRABL_1411	1836	1634	2398	1623	ATCCGTGGAGCTGCAGATGC
BCRABL_1563	1075	1049	1433	1221	CTATAATCACAATGGGGAAT
BCRABL_1937	2919	2791	2964	3403	TTCATCCACAGAGATCTTGC
BCRABL_1128	1416	1169	1567	1624	TGATGCTGGACAGGAAGTTC
BCRABL_1129	2698	2644	2361	3906	AACTTCCTGTCCAGCATCAA
BCRABL_2355	1310	1349	1681	1237	GGGGGTGAAAGCCAGTGCCC
BCRABL_253	1298	1182	1059	1983	GCCCGGGGCAGCCGCGTCGG
BCRABL_2852	693	650	1007	839	AAGCCCAGCCAGCCGGCAGA
BCRABL_2625	2370	2241	2514	2574	GGTTTTGGAGTCAGGTTGGG
BCRABL_2547	2566	2535	2631	3306	GCCCTCTTCCGAGGCAGAGC
BCRABL_2844	1495	1402	1894	1451	GCTGGGCTTGGCAGCGTCAC
BCRABL_2535	583	662	960	557	ATTTGGAGGGCACAAAAGTG
BCRABL_1338	3589	3018	1964	1382	CTGCTTATGTCTCCCAGCAT
BCRABL_2681	3771	3253	3315	3803	GCCTTAGGGACCCCTGCTGC
BCRABL_1857	4217	3822	4743	4464	GCTCCTTGGGGTCTGCACCC
BCRABL_2009	1590	1648	643	578	TTGTTGTAGGCCAGGCTCTC
BCRABL_928	4118	3618	6189	5790	ACCATCTTCTTCAAAGTGCC
BCRABL_1220	14057	12528	14283	15811	TTTGCCTCCGCTCTGCTTCT
BCRABL_289	1506	1288	1408	1741	CGCTCAGGTCCAACTTCGAG
BCRABL_2118	698	591	636	513	GCTTGGTGGATTTCAGCAAA
BCRABL_1929	4276	4178	3814	3252	TTCTTCTCCAGGTACTCCAT
BCRABL_2305	3355	2893	3233	2599	CCAAACGCAGCAGCTCCTTC
BCRABL_969	886	855	1406	1522	CAGTGGAGCCACCAGCAGCG
BCRABL_2309	951	864	922	1122	TCTCCCGGAAGGAGCTGCTG
BCRABL_1211	629	629	666	880	CTGCACCAAGCTCAAGAAGC
BCRABL_2802	1042	918	1421	1005	TCGCAGAGGCCCGGCCAGGA
BCRABL_2127	1132	990	1311	1190	GCCTTTGAAACAATGTTCCA
BCRABL_1332	7148	5945	5670	6113	GGAGTCACTGCTGCTGCTTA
BCRABL_2875	2113	1713	2152	2540	GCCACTCCAAAGCCACACCC
BCRABL_587	684	693	827	880	GGAGGTGAGGTTCTCATTGG
BCRABL_1426	1780	1613	2340	2297	GAATGCTGTGGACAGTCTGG
BCRABL_1368	6060	5673	11829	14968	TTCCTGATCTCCTCTGACTA
BCRABL_3066	3529	3535	3750	4121	AGGCAAACTTGTTCCTCATT
BCRABL_2939	1037	1023	939	1083	GAAGGCAGTGGAAGACGGCT
BCRABL_2712	588	490	641	580	CAGGTGCACCAAGGGGCACC
BCRABL_1928	528	509	550	892	AGCCATGGAGTACCTGGAGA
BCRABL_1830	2151	1646	798	867	GAACTCTTCCACCTCCATGG
BCRABL_3139	797	690	710	861	GACATAGTGCAGAGGTAGGC
BCRABL_1437	2797	2609	3090	2630	TCTTCCTTATTGATGGTCAG
BCRABL_522	2321	2362	2364	2608	GGGCCCGCTCCTGCGCAGCC
BCRABL_1444	995	1025	1006	1065	AAGGAAGATGATGAGTCTCC
BCRABL_459	1370	1447	1239	1510	TTCCTGAAGGACAACCTGAT
BCRABL_2416	1795	1696	2054	2066	GTCCGGGGGCTCAGGCTTCC
BCRABL_1824	1111	994	1040	1458	CTTGAAGGAGGACACCATGG
BCRABL_1270	1578	1391	1525	1641	CCTGGTGCCCGATGAGGAGC
BCRABL_1537	4145	3802	4479	4134	TGTATGATTTTGTGGCCAGT
BCRABL_2130	691	725	647	962	AAACAATGTTCCAGGAATCC
BCRABL_1523	1783	1724	1970	1666	GAAAATGACCCCAACCTTTT
BCRABL_946	1342	1265	1367	1130	CCACAAGGAGTCCTATGATG
BCRABL_1253	909	838	852	1001	CAGATGGTGGATGAACTGGA
BCRABL_972	1387	1153	1991	1587	GGAGCCACCAGCAGCGGGTG
BCRABL_1095	1898	1707	2429	2114	GGCTGGCAGGAGTGTGCTTC
BCRABL_907	5974	5551	6664	6718	TGCCACCACCTCTCAGCCGG
BCRABL_1605	1183	1010	1032	1404	GACACAGGCCCATGGTACCA
BCRABL_985	1781	1630	2715	1837	ACCTCTTCCAGAAGCTGGCC
BCRABL_667	718	637	496	705	GCACTGCGGCGTGGGGGGAC
BCRABL_1021	4596	4478	8599	9376	GCACTTCTCAGCCATTTCCA
BCRABL_457	863	1005	863	1026	TCAGGTTGTCCTTCAGGAAG
BCRABL_804	1359	1480	1152	1522	CGCCCCACCTCAGCAGCAAG
BCRABL_896	979	981	1075	1185	CCCATGAAGCCTTTGAAAGC
BCRABL_2090	612	625	699	686	AGAGAAGGTCTATGAACTCA
BCRABL_2057	544	532	589	628	CCTGTCCCAGGTGTATGAGC
BCRABL_1644	2733	2411	1488	1527	GTGAGAGTGAGAGCAGTCCT
BCRABL_799	4288	4201	4540	4971	CCTCATCGCCCCACCTCAGC
BCRABL_1315	13131	11877	7047	6218	TTCTTCTTCAGCCTCTCCGT
BCRABL_606	3439	3321	2856	4218	ACTTCTCCTCTGGCCAGTCC
BCRABL_1487	4081	3975	4498	4983	GCATCTGACTTTGAGCCTCA
BCRABL_2903	1463	1144	1364	1571	GGAACGGGGGCTGGGCTGAT
BCRABL_1576	662	753	559	630	ACCAAAAATGGCCAAGGCTG
BCRABL_371	1436	1182	1344	1904	TGCATGGCCTGGCTGCCAAG
BCRABL_2491	630	729	593	860	TCCCCATGGGGCCAAGGACA
BCRABL_2710	987	806	719	859	CAGGCTCAGGTGCACCAAGG
BCRABL_1157	891	660	684	768	CGGTGAAGAAGGGAGAGCAC
BCRABL_2624	4585	4024	4312	5575	GTTTTGGAGTCAGGTTGGGC
BCRABL_2565	1117	1188	1114	1272	AGGTCTGACCAGGTGACCCG
BCRABL_2817	890	794	951	1002	GCCGGGGAGGCAGTCTTGGG
BCRABL_1494	1082	934	1152	1306	GAGCCTCAGGGTCTGAGTGA
BCRABL_367	5517	5276	5872	5006	CATCAGCTCCCTTGGCAGCC
BCRABL_3076	1156	968	849	1137	AGAGGCCATCAACAAACTGG
BCRABL_3134	1825	1507	1190	1043	AAATCAGTGACATAGTGCAG
BCRABL_527	2890	2488	2449	3029	AGGTGCTCTGGCTGCGCAGG
BCRABL_2134	767	700	836	822	CAGGAATCCAGTATCTCAGA
BCRABL_892	1110	930	1161	1041	AAGGCTTCATGGGCAGCAGC
BCRABL_2692	2598	2634	2613	2995	GTGGGGGTCACTGGCTCAGC
BCRABL_2582	2705	2440	2837	2806	TTTTCACCAGCCTGGGGGGA
BCRABL_1272	780	724	625	725	GTGCCCGATGAGGAGCTGGA
BCRABL_2563	3004	2538	3177	3348	ACAGGTCTGACCAGGTGACC
BCRABL_2661	2587	2275	2420	3071	TCTTCCTTGTGGGGGAGGCC
BCRABL_2481	850	634	903	786	ATGGGGAACGCAGGAGACGG
BCRABL_2476	647	529	517	723	AGGAGACGGAGCAAGAGCGC
BCRABL_2373	1763	1936	2284	1911	TGACCCAGCCAAGTCCCCAA
BCRABL_2691	2473	2314	2193	2663	GGGGTCACTGGCTCAGCTGC
BCRABL_2367	1992	1957	1989	2029	GCTGGGTCAGCTGTGTCCAA
BCRABL_2328	1339	1327	1510	1263	CAGCCGGAGCGCAGAGGGGC
BCRABL_2700	650	714	822	890	CCCACCAGCAAAGCAGGCTC
BCRABL_1815	1117	1015	999	1131	GGTGGCCGTGAAGACCTTGA
BCRABL_1493	1975	1844	1784	2810	TTTGAGCCTCAGGGTCTGAG
BCRABL_1897	572	597	475	623	GGAGTGCAACCGGCAGGAGG
BCRABL_237	2116	1768	1568	1444	CCAGGCCCGGGACCGCCCGC
BCRABL_802	5051	4295	5185	5725	ATCGCCCCACCTCAGCAGCA
BCRABL_767	6168	5993	6219	6487	TGCTCCTCTGCCCGGTCTGC
BCRABL_2675	733	616	812	617	GCCTGGAAAGGCAGTGCCTT
BCRABL_290	1591	1477	1337	1403	GCTCAGGTCCAACTTCGAGC
BCRABL_2703	706	573	631	614	ACCAGCAAAGCAGGCTCAGG
BCRABL_1727	1296	1236	1203	1194	TGGGGCTGGATAATGGAGCG
BCRABL_1033	589	500	657	609	GCTCAGTTTGCAGAAATCTC
BCRABL_2607	1311	1210	1219	1475	AGACATCATGGAGTCCAGCC
BCRABL_2626	1550	1464	1298	1534	GGGGTTTTGGAGTCAGGTTG
BCRABL_1819	1638	1472	1177	2043	TCCTCCTTCAAGGTCTTCAC
BCRABL_2119	1011	790	881	1172	GGCTTGGTGGATTTCAGCAA
BCRABL_2132	2105	1768	2677	1908	TTCCAGGAATCCAGTATCTC
BCRABL_1109	1232	1064	1220	1421	GGCGTCCTGCAGCAAGGGGT
BCRABL_1837	1022	755	877	801	CTTGAAAGAAGCTGCAGTCA
BCRABL_2707	1141	1130	1297	787	AAGCAGGCTCAGGTGCACCA
BCRABL_1910	2036	1908	956	997	GGCCATGTACAGCAGCACCA
BCRABL_1573	3892	3526	3920	3790	AGCCTTGGCCATTTTTGGTT
BCRABL_1089	2728	2349	2624	2844	TGTGCTTCAGCAAGTCATGG
BCRABL_2602	607	611	591	767	GAGGTCTTCAAAGACATCAT
BCRABL_2846	3012	2629	2665	3132	CGCTGCCAAGCCCAGCCAGC
BCRABL_2464	770	759	880	836	GCGGTGGCAGCTCCAGCAAG
BCRABL_2618	1091	919	955	1461	AGGTTGGGCGGGCTGGAGCC
BCRABL_375	1560	1517	2183	2091	GGCAGCCAGGCCATGCAGAT
BCRABL_878	2527	2712	1018	1139	GAGACTTACCTGAGCCACCT
BCRABL_2384	2216	2344	1922	2561	AGCCCCATTGCTGGGCTTTG
BCRABL_1468	844	826	735	858	TGAACTCTGCTTAAATCCAG
BCRABL_2208	1706	1486	1277	1524	GGAGTGAGGCATCTCAGGCA
BCRABL_1162	1656	1359	1216	1676	AGAGCACCGGCAGCTGCTGA
BCRABL_1909	2315	2201	913	564	GCCATGTACAGCAGCACCAC
BCRABL_2598	1505	1459	1663	2323	GCTGCTGATGAGGTCTTCAA
BCRABL_881	1365	1428	514	683	GCCTCCAGGTGGCTCAGGTA
BCRABL_1016	995	962	1302	1138	AGCCATTTCCATGGCAACTC
BCRABL_3036	983	920	871	872	GCCGGCCTCCAGCACTGCGC
BCRABL_1518	2404	2008	1930	2183	GTCATTTTCACTGGGTCCAG
BCRABL_1184	848	735	636	857	GCTGGTGGAGGGGGCCCGCA
BCRABL_1399	1097	1022	1272	1454	GTGTTTCAGAAGCTTCTCCC
BCRABL_74	2069	2139	722	832	GCAGCGCTCCAGCTCCTGCT
BCRABL_1938	1821	1618	2003	1945	GGCAGCAAGATCTCTGTGGA
BCRABL_1486	4394	4181	5493	5430	AGCATCTGACTTTGAGCCTC
BCRABL_1164	1597	1581	1123	989	TGTCCTTCAGCAGCTGCCGG
BCRABL_94	4245	3791	8867	7063	GGTTCACCTCCTGCTCCAGG
BCRABL_525	1572	1346	1529	1349	TGCTCTGGCTGCGCAGGAGC
BCRABL_2197	4442	4645	4436	5439	TCAGTGGTGTCTCTGTGCTC
BCRABL_2850	1696	1572	1689	1485	TCTGCCGGCTGGCTGGGCTT
BCRABL_3032	1471	1311	1794	1485	AGCCACAGCGCAGTGCTGGA
BCRABL_926	2115	1705	2491	3156	ATCGAGACCATCTTCTTCAA
BCRABL_3028	1815	1404	1767	2272	GGCCAGCCACAGCGCAGTGC
BCRABL_2694	2665	2333	2458	2981	CCAGTGACCCCCACCAGCAA
BCRABL_2699	3094	3089	2699	2733	TGAGCCTGCTTTGCTGGTGG
BCRABL_1566	1119	1092	1329	1178	CACAATGGGGAATGGTGTGA
BCRABL_1546	1951	1750	2344	1699	TTTCACCTTTAGTTATGCTT
BCRABL_366	795	667	589	646	GGCTGCCAAGGGAGCTGATG
BCRABL_2627	1297	1176	1422	1432	AGGGGTTTTGGAGTCAGGTT
BCRABL_1252	1092	1108	902	963	CCAGATGGTGGATGAACTGG
BCRABL_3079	1708	1410	1362	1662	GAGATTATTCTCCAGTTTGT
BCRABL_1336	898	790	577	833	TGCTGGGAGACATAAGCAGC
BCRABL_199	975	750	942	763	GGGCTCCTCGGCGGGCGGCG
BCRABL_2230	2363	2332	2875	2473	CCTCTGGACCATGAGCCTGC
BCRABL_800	1626	1621	1319	1777	GCTGCTGAGGTGGGGCGATG
BCRABL_1219	7618	6834	6927	7157	TGCCTCCGCTCTGCTTCTTG
BCRABL_1964	3626	3088	3276	3395	TTGGTGAAGGTAGCTGATTT
BCRABL_2366	2984	2446	2648	2897	CCCTTGGACACAGCTGACCC
BCRABL_1777	1986	1757	7402	8553	ACCATGAAGCACAAGCTGGG
BCRABL_200	922	829	1066	878	CCGCCGCCCGCCGAGGAGCC
BCRABL_1856	3948	3542	3710	4220	AGCTCCTTGGGGTCTGCACC
BCRABL_2414	4640	4400	4443	4284	AGCCTGAGCCCCCGGACTCC
BCRABL_2215	779	609	562	635	CCTCACTCCAAGGGCCAGGG
BCRABL_1632	5447	4991	2001	2171	TCAATGGCAGCTTCTTGGTG
BCRABL_240	1586	1397	1180	1271	CCGGGACCGCCCGCAGGCCC
BCRABL_2698	1686	1451	1287	1535	GAGCCTGCTTTGCTGGTGGG
BCRABL_2034	1610	1638	1517	1801	GCATTTGGAGTATTGCTTTG
BCRABL_1120	1844	1568	2785	2075	GAAGTTCTGTGAGATGCGGA
BCRABL_773	4063	3637	3544	4310	TGGTGCCGGCGCTGCTCCTC
BCRABL_1780	1935	1796	875	1005	ATGAAGCACAAGCTGGGCGG
BCRABL_1572	2731	2211	2605	3456	GCCTTGGCCATTTTTGGTTT
BCRABL_123	6726	5893	7272	8178	GTCATAGCTCTTCTTTTCCT
BCRABL_249	3260	2866	3246	3229	ACGCGGCTGCCCCGGGCCTG
BCRABL_2122	567	610	752	902	CCACCAAGCCTTTGAAACAA
BCRABL_1488	4499	4409	4874	4886	CATCTGACTTTGAGCCTCAG
BCRABL_2301	1543	1427	1443	1516	GGAGCTGCTGCGTTTGGGAG
BCRABL_1339	550	558	710	659	AGGCCATGCTGGGAGACATA
BCRABL_3128	2583	2344	2519	2052	ACTGATTTCCTTCACCGAAC
BCRABL_2390	937	826	625	928	GGGACCCCAGCCCCATTGCT
BCRABL_2754	992	923	749	1417	GTCGCCAGGGAGGGACAAGG
BCRABL_2854	2278	2029	2100	2198	GGCCCTCTGCCGGCTGGCTG
BCRABL_1825	1475	1329	922	1891	TTGAAGGAGGACACCATGGA
BCRABL_2391	749	617	903	590	GGGGACCCCAGCCCCATTGC
BCRABL_2925	731	579	636	501	GCCAAGGCCGAGGATGCTGA
BCRABL_2372	3517	3251	3295	3657	TTTGGGGACTTGGCTGGGTC
BCRABL_1462	1697	1839	1914	1774	AAATCCAGTGGCTGAGTGGA
BCRABL_1068	864	726	774	1053	TCCACAGGCTTGTAGAGCAG
BCRABL_2702	3359	3144	3362	3136	ACCTGAGCCTGCTTTGCTGG
BCRABL_847	1129	1223	894	1657	GAGTGAGCTGGACTTGGAAA
BCRABL_2630	1550	1403	1680	1591	CCTGACTCCAAAACCCCTCC
BCRABL_120	5890	5438	5809	5959	AGCTCTTCTTTTCCTTGGCC
BCRABL_478	1039	1118	1283	1242	CAGGCCCCCTTGGCCGCCCC
BCRABL_2735	4721	4086	4323	5134	GTGCTTGTGCCTCCTCACTC
BCRABL_3130	3993	3684	4897	4880	ATGTCACTGATTTCCTTCAC
BCRABL_794	1296	1057	1122	1174	GTGGGGCGATGAGGAGGGCG
BCRABL_2214	2308	2286	2574	2206	TGCCTCACTCCAAGGGCCAG
BCRABL_3064	5725	5124	5578	5908	AAACTTGTTCCTCATTTGCT
BCRABL_1350	2088	1908	1184	976	TGGCCTTCAGGGTGCACAGC
BCRABL_1174	1118	1160	642	1046	GGACAGCTTCATGGTGGAGC
BCRABL_1248	1405	1266	655	1075	CTCAGCTTCCAGATGGTGGA
[truncated: 1,028 more rows]

## Sheet: Imatinib DESeq2
sgName	baseMean	log2FoldChange	lfcSE	stat	pvalue	padj	Gene	Predicted Edits
[truncated: 2,894 more rows]

[truncated: 2 more sheets: Y253H vs WT Asciminib DESeq2, Replicate Correlations]
