# Supplementary material for: Dual functional genomics reveals a broad and convergent landscape of asciminib resistance in BCR::ABL1
Source: Genome Med. 2026 Jun 27;18:114. doi: 10.1186/s13073-026-01679-x (PMC13422289; doi:10.1186/s13073-026-01679-x)
Supplement: Supplementary file 3 — Additional File 3. Deep Mutational Scanning Screens. Deep mutational scanning screen counts and statistics. [file 13073_2026_1679_MOESM3_ESM.xlsx]

## Sheet: ReadMe
Column	Description
Variant	Amino acid change (e.g., [L65A]). [] denotes ambiguous calls (discordant paired-end reads); [WT] denotes sequences matching the reference (wild-type).
D0_1_count	Replicate 1 of WT K562s over-expressing BCR-ABL saturating mutagenesis library before drug treatment.
D0_2_count	Replicate 2 of WT K562s over-expressing BCR-ABL saturating mutagenesis library before drug treatment.
Asc_1_count	Replicate 1 of WT K562s over-expressing BCR-ABL saturating mutagenesis library after 6 days of 125 nM asciminib.
Asc_2_count	Replicate 2 of WT K562s over-expressing BCR-ABL saturating mutagenesis library after 6 days of 125 nM asciminib.
D0_1_norm	Relative frequency of replicate 1 of WT K562s over-expressing BCR-ABL saturating mutagenesis library before drug treatment.
D0_2_norm	Relative frequency of replicate 2 of WT K562s over-expressing BCR-ABL saturating mutagenesis library before drug treatment.
Asc_1_norm	Relative frequency of replicate 1 of WT K562s over-expressing BCR-ABL saturating mutagenesis library after 9 days of 125 nM asciminib.
Asc_2_norm	Relative frequency of replicate 2 of WT K562s over-expressing BCR-ABL saturating mutagenesis library after 9 days of 125 nM asciminib.
Asc_1_Fold_Change	Fold change in relative frequency of BCR-ABL variants in replicate 1. Values > 1 indicate enrichment under drug pressure.
Asc_2_Fold_Change	Fold change in relative frequency of BCR-ABL variants in replicate 2. Values > 1 indicate enrichment under drug pressure.
Mismatch	List of specific nucleotide changes relative to the wild-type (WT) reference sequence.
Nuc_mut	Identify of nucleotides that were altered.
Nuc_len	Number of nucleotides altered.
Variant_len	Number of amino acid changes.
Fold Change	Mean fold change in the relative frequency of BCR-ABL variants in replicate 1 and 2.
Base_Freq	Mean relative frequency of BCR-ABL variants in replicate 1 and 2 before drug treatment.
Region	The name of the 8-mer region that was sequenced.
r	Variant growth rate.
Norm Growth Rate	A scaled resistance score where 100 represents growth comparable to highly resistant variants.
Mismatch
D0_1_count
D0_2_count
Asc_1_count
Asc_2_count
Asc_1_norm
Asc_2_norm
D0_1_norm
D0_2_norm
Asc_1_FC
Asc_2_FC
Mut
Nuc_mut
Nuc_len
Mut_len
Fold Change
Base_Freq
Region
Mismatch
D0_1_count
D0_2_count
Asc_1_count
Asc_2_count
Asc_1_norm
Asc_2_norm
D0_1_norm
D0_2_norm
Asc_1_FC
Asc_2_FC
Mut
Nuc_mut
Nuc_len
Mut_len
Fold Change
Base_Freq
Region
Mismatch
D0_1_count
D0_2_count
Asc_1_count
Asc_2_count
Asc_1_norm
Asc_2_norm
D0_1_norm
D0_2_norm
Asc_1_FC
Asc_2_FC
Mut
Nuc_mut
Nuc_len
Mut_len
Fold Change
Base_Freq
Region
Mismatch
D0_1_count
D0_2_count
Asc_1_count
Asc_2_count
Asc_1_norm
Asc_2_norm
D0_1_norm
D0_2_norm
Asc_1_FC
Asc_2_FC
Mut
Nuc_mut
Nuc_len
Mut_len
Fold Change
Base_Freq
Region
Mismatch
D0_1_count
D0_2_count
Asc_1_count
Asc_2_count
Asc_1_norm
Asc_2_norm
D0_1_norm
D0_2_norm
Asc_1_FC
Asc_2_FC
Mut
Nuc_mut
Nuc_len
Mut_len
Fold Change
Base_Freq
Region
Mismatch
D0_1_count
D0_2_count
Asc_1_count
Asc_2_count
Asc_1_norm
Asc_2_norm
D0_1_norm
D0_2_norm
Asc_1_FC
Asc_2_FC
Mut
Nuc_mut
Nuc_len
Mut_len
Fold Change
Base_Freq
Region
Mismatch
D0_1_count
D0_2_count
Asc_1_count
Asc_2_count
Asc_1_norm
Asc_2_norm
D0_1_norm
D0_2_norm
Asc_1_FC
Asc_2_FC
Mut
Nuc_mut
Nuc_len
Mut_len
Fold Change
Base_Freq
Region
Mismatch
D0_1_count
D0_2_count
Asc_1_count
Asc_2_count
Asc_1_norm
Asc_2_norm
D0_1_norm
D0_2_norm
Asc_1_FC
Asc_2_FC
Mut
Nuc_mut
Nuc_len
Mut_len
Fold Change
Base_Freq
Region
Mismatch
D0_1_count
D0_2_count
Asc_1_count
Asc_2_count
Asc_1_norm
Asc_2_norm
D0_1_norm
D0_2_norm
Asc_1_FC
Asc_2_FC
Mut
Nuc_mut
Nuc_len
Mut_len
Fold Change
Base_Freq
Region
Mismatch
D0_1_count
D0_2_count
Asc_1_count
Asc_2_count
Asc_1_norm
Asc_2_norm
D0_1_norm
D0_2_norm
Asc_1_FC
Asc_2_FC
Mut
Nuc_mut
Nuc_len
Mut_len
Fold Change
Base_Freq
Region
Mismatch
D0_1_count
D0_2_count
Asc_1_count
Asc_2_count
Asc_1_norm
Asc_2_norm
D0_1_norm
D0_2_norm
Asc_1_FC
Asc_2_FC
Mut
Nuc_mut
Nuc_len
Mut_len
Fold Change
Base_Freq
Region
Mismatch
D0_1_count
D0_2_count
Asc_1_count
Asc_2_count
Asc_1_norm
Asc_2_norm
D0_1_norm
D0_2_norm
Asc_1_FC
Asc_2_FC
Mut
Nuc_mut
Nuc_len
Mut_len
Fold Change
Base_Freq
Region
Mismatch
D0_1_count
D0_2_count
Asc_1_count
Asc_2_count
Asc_1_norm
Asc_2_norm
D0_1_norm
D0_2_norm
Asc_1_FC
Asc_2_FC
Mut
Nuc_mut
Nuc_len
Mut_len
Fold Change
Base_Freq
Region
Mismatch
D0_1_count
D0_2_count
Asc_1_count
Asc_2_count
Asc_1_norm
Asc_2_norm
D0_1_norm
D0_2_norm
Asc_1_FC
Asc_2_FC
Mut
Nuc_mut
Nuc_len
Mut_len
Fold Change
Base_Freq
Region
Mismatch
D0_1_count
D0_2_count
Asc_1_count
Asc_2_count
Asc_1_norm
Asc_2_norm
D0_1_norm
D0_2_norm
Asc_1_FC
Asc_2_FC
Mut
Nuc_mut
Nuc_len
Mut_len
Fold Change
Base_Freq
Region
Mismatch
D0_1_count
D0_2_count
Asc_1_count
Asc_2_count
Asc_1_norm
Asc_2_norm
D0_1_norm
D0_2_norm
Asc_1_FC
Asc_2_FC
Mut
Nuc_mut
Nuc_len
Mut_len
Fold Change
Base_Freq
Region
Mismatch
D0_1_count
D0_2_count
Asc_1_count
Asc_2_count
Asc_1_norm
Asc_2_norm
D0_1_norm
D0_2_norm
Asc_1_FC
Asc_2_FC
Mut
Nuc_mut
Nuc_len
Mut_len
Fold Change
Base_Freq
Region
Mismatch
D0_1_count
D0_2_count
Asc_1_count
Asc_2_count
Asc_1_norm
Asc_2_norm
D0_1_norm
D0_2_norm
Asc_1_FC
Asc_2_FC
Mut
Nuc_mut
Nuc_len
Mut_len
Fold Change
Base_Freq
Region
Mismatch
D0_1_count
D0_2_count
Asc_1_count
Asc_2_count
Asc_1_norm
Asc_2_norm
D0_1_norm
D0_2_norm
Asc_1_FC
Asc_2_FC
Mut
Nuc_mut
Nuc_len
Mut_len
Fold Change
Base_Freq
Region
Mismatch
D0_1_count
D0_2_count
Asc_1_count
Asc_2_count
Asc_1_norm
Asc_2_norm
D0_1_norm
D0_2_norm
Asc_1_FC
Asc_2_FC
Mut
Nuc_mut
Nuc_len
Mut_len
Fold Change
Base_Freq
Region
Mismatch
D0_1_count
D0_2_count
Asc_1_count
Asc_2_count
Asc_1_norm
Asc_2_norm
D0_1_norm
D0_2_norm
Asc_1_FC
Asc_2_FC
Mut
Nuc_mut
Nuc_len
Mut_len
Fold Change
Base_Freq
Region
Mismatch
D0_1_count
D0_2_count
Asc_1_count
Asc_2_count
Asc_1_norm
Asc_2_norm
D0_1_norm
D0_2_norm
Asc_1_FC
Asc_2_FC
Mut
Nuc_mut
Nuc_len
Mut_len
Fold Change
Base_Freq
Region
Mismatch
D0_1_count
D0_2_count
Asc_1_count
Asc_2_count
Asc_1_norm
Asc_2_norm
D0_1_norm
D0_2_norm
Asc_1_FC
Asc_2_FC
Mut
Nuc_mut
Nuc_len
Mut_len
Fold Change
Base_Freq
Region
Mismatch
D0_1_count
D0_2_count
Asc_1_count
Asc_2_count
Asc_1_norm
Asc_2_norm
D0_1_norm
D0_2_norm
Asc_1_FC
Asc_2_FC
Mut
Nuc_mut
Nuc_len
Mut_len
Fold Change
Base_Freq
Region
Mismatch
D0_1_count
D0_2_count
Asc_1_count
Asc_2_count
Asc_1_norm
Asc_2_norm
D0_1_norm
D0_2_norm
Asc_1_FC
Asc_2_FC
Mut
Nuc_mut
Nuc_len
Mut_len
Fold Change
Base_Freq
Region
Mismatch
D0_1_count
D0_2_count
Asc_1_count
Asc_2_count
Asc_1_norm
Asc_2_norm
D0_1_norm
D0_2_norm
Asc_1_FC
Asc_2_FC
Mut
Nuc_mut
Nuc_len
Mut_len
Fold Change
Base_Freq
Region
Mismatch
D0_1_count
D0_2_count
Asc_1_count
Asc_2_count
Asc_1_norm
Asc_2_norm
D0_1_norm
D0_2_norm
Asc_1_FC
Asc_2_FC
Mut
Nuc_mut
Nuc_len
Mut_len
Fold Change
Base_Freq
Region
Mismatch
D0_1_count
D0_2_count
Asc_1_count
Asc_2_count
Asc_1_norm
Asc_2_norm
D0_1_norm
D0_2_norm
Asc_1_FC
Asc_2_FC
Mut
Nuc_mut
Nuc_len
Mut_len
Fold Change
Base_Freq
Region
Mismatch
D0_1_count
D0_2_count
Asc_1_count
Asc_2_count
Asc_1_norm
Asc_2_norm
D0_1_norm
D0_2_norm
Asc_1_FC
Asc_2_FC
Mut
Nuc_mut
Nuc_len
Mut_len
Fold Change
Base_Freq
Region
Mismatch
D0_1_count
D0_2_count
Asc_1_count
Asc_2_count
Asc_1_norm
Asc_2_norm
D0_1_norm
D0_2_norm
Asc_1_FC
Asc_2_FC
Mut
Nuc_mut
Nuc_len
Mut_len
Fold Change
Base_Freq
Region
Mismatch
D0_1_count
D0_2_count
Asc_1_count
Asc_2_count
Asc_1_norm
Asc_2_norm
D0_1_norm
D0_2_norm
Asc_1_FC
Asc_2_FC
Mut
Nuc_mut
Nuc_len
Mut_len
Fold Change
Base_Freq
Region
Mismatch
D0_1_count
D0_2_count
Asc_1_count
Asc_2_count
Asc_1_norm
Asc_2_norm
D0_1_norm
D0_2_norm
Asc_1_FC
Asc_2_FC
Mut
Nuc_mut
Nuc_len
Mut_len
Fold Change
Base_Freq
Region
Mismatch
D0_1_count
D0_2_count
Asc_1_count
Asc_2_count
Asc_1_norm
Asc_2_norm
D0_1_norm
D0_2_norm
Asc_1_FC
Asc_2_FC
Mut
Nuc_mut
Nuc_len
Mut_len
Fold Change
Base_Freq
Region
Mismatch
D0_1_count
D0_2_count
Asc_1_count
Asc_2_count
Asc_1_norm
Asc_2_norm
D0_1_norm
D0_2_norm
Asc_1_FC
Asc_2_FC
Mut
Nuc_mut
Nuc_len
Mut_len
Fold Change
Base_Freq
Region
Mismatch
D0_1_count
D0_2_count
Asc_1_count
Asc_2_count
Asc_1_norm
Asc_2_norm
D0_1_norm
D0_2_norm
Asc_1_FC
Asc_2_FC
Mut
Nuc_mut
Nuc_len
Mut_len
Fold Change
Base_Freq
Region
Mismatch
D0_1_count
D0_2_count
Asc_1_count
Asc_2_count
Asc_1_norm
Asc_2_norm
D0_1_norm
D0_2_norm
Asc_1_FC
Asc_2_FC
Mut
Nuc_mut
Nuc_len
Mut_len
Fold Change
Base_Freq
Region
Mismatch
D0_1_count
D0_2_count
Asc_1_count
Asc_2_count
Asc_1_norm
Asc_2_norm
D0_1_norm
D0_2_norm
Asc_1_FC
Asc_2_FC
Mut
Nuc_mut
Nuc_len
Mut_len
Fold Change
Base_Freq
Region
Mismatch
D0_1_count
D0_2_count
Asc_1_count
Asc_2_count
Asc_1_norm
Asc_2_norm
D0_1_norm
D0_2_norm
Asc_1_FC
Asc_2_FC
Mut
Nuc_mut
Nuc_len
Mut_len
Fold Change
Base_Freq
Region
Mismatch
D0_1_count
D0_2_count
Asc_1_count
Asc_2_count
Asc_1_norm
Asc_2_norm
D0_1_norm
D0_2_norm
Asc_1_FC
Asc_2_FC
Mut
Nuc_mut
Nuc_len
Mut_len
Fold Change
Base_Freq
Region
Mismatch
D0_1_count
D0_2_count
Asc_1_count
Asc_2_count
Asc_1_norm
Asc_2_norm
D0_1_norm
D0_2_norm
Asc_1_FC
Asc_2_FC
Mut
Nuc_mut
Nuc_len
Mut_len
Fold Change
Base_Freq
Region
Mismatch
D0_1_count
D0_2_count
Asc_1_count
Asc_2_count
Asc_1_norm
Asc_2_norm
D0_1_norm
D0_2_norm
Asc_1_FC
Asc_2_FC
Mut
Nuc_mut
Nuc_len
Mut_len
Fold Change
Base_Freq
Region
Mismatch
D0_1_count
D0_2_count
Asc_1_count
Asc_2_count
Asc_1_norm
Asc_2_norm
D0_1_norm
D0_2_norm
Asc_1_FC
Asc_2_FC
Mut
Nuc_mut
Nuc_len
Mut_len
Fold Change
Base_Freq
Region
Mismatch
D0_1_count
D0_2_count
Asc_1_count
Asc_2_count
Asc_1_norm
Asc_2_norm
D0_1_norm
D0_2_norm
Asc_1_FC
Asc_2_FC
Mut
Nuc_mut
Nuc_len
Mut_len
Fold Change
Base_Freq
Region
Mismatch
D0_1_count
D0_2_count
Asc_1_count
Asc_2_count
Asc_1_norm
Asc_2_norm
D0_1_norm
D0_2_norm
Asc_1_FC
Asc_2_FC
Mut
Nuc_mut
Nuc_len
Mut_len
Fold Change
Base_Freq
Region
Mismatch
D0_1_count
D0_2_count
Asc_1_count
Asc_2_count
Asc_1_norm
Asc_2_norm
D0_1_norm
D0_2_norm
Asc_1_FC
Asc_2_FC
Mut
Nuc_mut
Nuc_len
Mut_len
Fold Change
Base_Freq
Region
Mismatch
D0_1_count
D0_2_count
Asc_1_count
Asc_2_count
Asc_1_norm
Asc_2_norm
D0_1_norm
D0_2_norm
Asc_1_FC
Asc_2_FC
Mut
Nuc_mut
Nuc_len
Mut_len
Fold Change
Base_Freq
Region
Mismatch
D0_1_count
D0_2_count
Asc_1_count
Asc_2_count
Asc_1_norm
Asc_2_norm
D0_1_norm
D0_2_norm
Asc_1_FC
Asc_2_FC
Mut
Nuc_mut
Nuc_len
Mut_len
Fold Change
Base_Freq
Region
Mismatch
D0_1_count
D0_2_count
Asc_1_count
Asc_2_count
Asc_1_norm
Asc_2_norm
D0_1_norm
D0_2_norm
Asc_1_FC
Asc_2_FC
Mut
Nuc_mut
Nuc_len
Mut_len
Fold Change
Base_Freq
Region
Mismatch
D0_1_count
D0_2_count
Asc_1_count
Asc_2_count
Asc_1_norm
Asc_2_norm
D0_1_norm
D0_2_norm
Asc_1_FC
Asc_2_FC
Mut
Nuc_mut
Nuc_len
Mut_len
Fold Change
Base_Freq
Region
Mismatch
D0_1_count
D0_2_count
Asc_1_count
Asc_2_count
Asc_1_norm
Asc_2_norm
D0_1_norm
D0_2_norm
Asc_1_FC
Asc_2_FC
Mut
Nuc_mut
Nuc_len
Mut_len
Fold Change
Base_Freq
Region
Mismatch
D0_1_count
D0_2_count
Asc_1_count
Asc_2_count
Asc_1_norm
Asc_2_norm
D0_1_norm
D0_2_norm
Asc_1_FC
Asc_2_FC
Mut
Nuc_mut
Nuc_len
Mut_len
Fold Change
Base_Freq
Region
Mismatch
D0_1_count
D0_2_count
Asc_1_count
Asc_2_count
Asc_1_norm
Asc_2_norm
D0_1_norm
D0_2_norm
Asc_1_FC
Asc_2_FC
Mut
Nuc_mut
Nuc_len
Mut_len
Fold Change
Base_Freq
Region
Mismatch
D0_1_count
D0_2_count
Asc_1_count
Asc_2_count
Asc_1_norm
Asc_2_norm
D0_1_norm
D0_2_norm
Asc_1_FC
Asc_2_FC
Mut
Nuc_mut
Nuc_len
Mut_len
Fold Change
Base_Freq
Region
Mismatch
D0_1_count
D0_2_count
Asc_1_count
Asc_2_count
Asc_1_norm
Asc_2_norm
D0_1_norm
D0_2_norm
Asc_1_FC
Asc_2_FC
Mut
Nuc_mut
Nuc_len
Mut_len
Fold Change
Base_Freq
Region
Mismatch
D0_1_count
D0_2_count
Asc_1_count
Asc_2_count
Asc_1_norm
Asc_2_norm
D0_1_norm
D0_2_norm
Asc_1_FC
Asc_2_FC
Mut
Nuc_mut
Nuc_len
Mut_len
Fold Change
Base_Freq
Region
Mismatch
D0_1_count
D0_2_count
Asc_1_count
Asc_2_count
Asc_1_norm
Asc_2_norm
D0_1_norm
D0_2_norm
Asc_1_FC
Asc_2_FC
Mut
Nuc_mut
Nuc_len
Mut_len
Fold Change
Base_Freq
Region
Mismatch
D0_1_count
D0_2_count
Asc_1_count
Asc_2_count
Asc_1_norm
Asc_2_norm
D0_1_norm
D0_2_norm
Asc_1_FC
Asc_2_FC
Mut
Nuc_mut
Nuc_len
Mut_len
Fold Change
Base_Freq
Region
Mismatch
D0_1_count
D0_2_count
Asc_1_count
Asc_2_count
Asc_1_norm
Asc_2_norm
D0_1_norm
D0_2_norm
Asc_1_FC
Asc_2_FC
Mut
Nuc_mut
Nuc_len
Mut_len
Fold Change
Base_Freq
Region
Mismatch
D0_1_count
D0_2_count
Asc_1_count
Asc_2_count
Asc_1_norm
Asc_2_norm
D0_1_norm
D0_2_norm
Asc_1_FC
Asc_2_FC
Mut
Nuc_mut
Nuc_len
Mut_len
Fold Change
Base_Freq
Region
Mismatch
D0_1_count
D0_2_count
Asc_1_count
Asc_2_count
Asc_1_norm
Asc_2_norm
D0_1_norm
D0_2_norm
Asc_1_FC
Asc_2_FC
Mut
Nuc_mut
Nuc_len
Mut_len
Fold Change
Base_Freq
Region
Mismatch
D0_1_count
D0_2_count
Asc_1_count
Asc_2_count
Asc_1_norm
Asc_2_norm
D0_1_norm
D0_2_norm
Asc_1_FC
Asc_2_FC
Mut
Nuc_mut
Nuc_len
Mut_len
Fold Change
Base_Freq
Region
Mismatch
D0_1_count
D0_2_count
Asc_1_count
Asc_2_count
Asc_1_norm
Asc_2_norm
D0_1_norm
D0_2_norm
Asc_1_FC
Asc_2_FC
Mut
Nuc_mut
Nuc_len
Mut_len
Fold Change
Base_Freq
Region
Mismatch
D0_1_count
D0_2_count
Asc_1_count
Asc_2_count
Asc_1_norm
Asc_2_norm
D0_1_norm
D0_2_norm
Asc_1_FC
Asc_2_FC
Mut
Nuc_mut
Nuc_len
Mut_len
Fold Change
Base_Freq
Region

## Sheet: DMS Counts & Detials
Variant	D0_1_count	D0_2_count	Asc_1_count	Asc_2_count	D0_1_norm	D0_2_norm	Asc_1_norm	Asc_2_norm	Asc_1_Fold_Change	Asc_2_Fold_Change	Mismatch	Nuc_mut	Nuc_len	Variant_len	Fold Change	Base_Freq	Region
['L65A']	4096	2626	748	638	0.0386095	0.0232505	0.00410099	0.00392901	0.13259	0.127029	[[187, 'G'], [188, 'C'], [189, 'C']]	[['c', 'G'], ['t', 'C'], ['t', 'C']]	3	1	0.129809	0.03093	64-
['F66H']	3050	2153	1265	904	0.0287497	0.0190625	0.0069355	0.00556712	0.290114	0.232874	[[190, 'C'], [191, 'A']]	[['t', 'C'], ['t', 'A']]	2	1	0.261494	0.0239061	64-
['F66A']	2923	2259	2714	2156	0.0275526	0.0200011	0.0148798	0.0132773	0.625811	0.558415	[[190, 'G'], [191, 'C']]	[['t', 'G'], ['t', 'C']]	2	1	0.592113	0.0237768	64-
['Y70H']	2238	1562	330	322	0.0210957	0.0138299	0.00180926	0.00198298	0.103607	0.113555	[[202, 'C'], [204, 'C']]	[['t', 'C'], ['t', 'C']]	2	1	0.108581	0.0174628	64-
['L65Q']	2201	2166	810	758	0.0207469	0.0191776	0.00444091	0.00466801	0.222465	0.233841	[[188, 'A'], [189, 'G']]	[['t', 'A'], ['t', 'G']]	2	1	0.228153	0.0199623	64-
['Y70T']	1989	1440	1052	901	0.0187486	0.0127497	0.0057677	0.00554864	0.366223	0.352314	[[202, 'A'], [203, 'C'], [204, 'C']]	[['t', 'A'], ['a', 'C'], ['t', 'C']]	3	1	0.359269	0.0157491	64-
[]	1921	2056	1788	1586	0.0181076	0.0182037	0.0098029	0.00976709	0.539936	0.537964	[]	[]	0	0	0.53895	0.0181557	64-
['D71G']	1906	1698	3360	2827	0.0179662	0.015034	0.0184216	0.0174096	1.11645	1.05512	[[206, 'G'], [207, 'C']]	[['a', 'G'], ['t', 'C']]	2	1	1.08578	0.0165001	64-
['L65T']	1877	1319	606	366	0.0176929	0.0116784	0.00332246	0.00225394	0.226239	0.15348	[[187, 'A'], [188, 'C'], [189, 'C']]	[['c', 'A'], ['t', 'C'], ['t', 'C']]	3	1	0.18986	0.0146856	64-
['F66G']	1848	1561	3086	2794	0.0174195	0.013821	0.0169193	0.0172063	1.08317	1.10154	[[190, 'G'], [191, 'G']]	[['t', 'G'], ['t', 'G']]	2	1	1.09235	0.0156203	64-
['Y70C']	1816	1204	551	618	0.0171179	0.0106602	0.00302092	0.00380584	0.217504	0.274018	[[203, 'G'], [204, 'C']]	[['a', 'G'], ['t', 'C']]	2	1	0.245761	0.013889	64-
['Y70K']	1764	1942	10714	9250	0.0166277	0.0171944	0.0587406	0.0569644	3.47351	3.36848	[[202, 'A'], [204, 'G']]	[['t', 'A'], ['t', 'G']]	2	1	3.42099	0.016911	64-
['F66P']	1726	1439	5769	4883	0.0162695	0.0127408	0.0316292	0.0300711	2.18054	2.07313	[[190, 'C'], [191, 'C']]	[['t', 'C'], ['t', 'C']]	2	1	2.12684	0.0145052	64-
['D71H']	1692	1677	2210	2110	0.015949	0.0148481	0.0121166	0.0129941	0.786864	0.843849	[[205, 'C'], [207, 'C']]	[['g', 'C'], ['t', 'C']]	2	1	0.815357	0.0153985	64-
['L69V']	1648	2240	922	857	0.0155343	0.0198328	0.00505496	0.00527768	0.285857	0.298451	[[199, 'G']]	[['c', 'G']]	1	1	0.292154	0.0176836	64-
['V67E']	1605	1718	1233	1124	0.0151289	0.0152111	0.00676005	0.00692195	0.445619	0.456292	[[194, 'A'], [195, 'G']]	[['t', 'A'], ['t', 'G']]	2	1	0.450956	0.01517	64-
['F66S']	1539	1334	710	623	0.0145068	0.0118112	0.00389265	0.00383663	0.295817	0.29156	[[190, 'A'], [191, 'G']]	[['t', 'A'], ['t', 'G']]	2	1	0.293688	0.013159	64-
['F66C']	1527	1576	867	706	0.0143937	0.0139538	0.00475342	0.00434777	0.335367	0.306748	[[191, 'G']]	[['t', 'G']]	1	1	0.321058	0.0141738	64-
['L65G']	1474	1227	473	227	0.0138941	0.0108638	0.00259327	0.00139794	0.20949	0.112929	[[187, 'G'], [188, 'G'], [189, 'C']]	[['c', 'G'], ['t', 'G'], ['t', 'C']]	3	1	0.161209	0.012379	64-
['F66I']	1459	1371	3654	3299	0.0137527	0.0121388	0.0200334	0.0203163	1.54749	1.56934	[[190, 'A']]	[['t', 'A']]	1	1	1.55842	0.0129457	64-
['N64A']	1441	1255	507	366	0.0135831	0.0111117	0.00277968	0.00225394	0.225123	0.182544	[[184, 'G'], [185, 'C']]	[['a', 'G'], ['a', 'C']]	2	1	0.203834	0.0123474	64-
['D71V']	1358	1272	3447	2807	0.0128007	0.0112622	0.0188985	0.0172864	1.57076	1.43677	[[206, 'T'], [207, 'G']]	[['a', 'T'], ['t', 'G']]	2	1	1.50376	0.0120315	64-
['Y70M']	1284	1346	2127	1896	0.0121032	0.0119174	0.0116615	0.0116762	0.97096	0.972181	[[202, 'A'], [203, 'T'], [204, 'G']]	[['t', 'A'], ['a', 'T'], ['t', 'G']]	3	1	0.97157	0.0120103	64-
['D71S']	1278	1529	3687	3296	0.0120466	0.0135377	0.0202144	0.0202978	1.58022	1.58674	[[205, 'A'], [206, 'G'], [207, 'C']]	[['g', 'A'], ['a', 'G'], ['t', 'C']]	3	1	1.58348	0.0127921	64-
['V67G']	1259	1170	2603	2291	0.0118675	0.0103591	0.0142712	0.0141087	1.28416	1.26953	[[194, 'G'], [195, 'C']]	[['t', 'G'], ['t', 'C']]	2	1	1.27684	0.0111133	64-
['L65C']	1209	1149	497	447	0.0113962	0.0101732	0.00272486	0.00275277	0.25266	0.255248	[[187, 'T'], [188, 'G'], [189, 'C']]	[['c', 'T'], ['t', 'G'], ['t', 'C']]	3	1	0.253954	0.0107847	64-
['V67L']	1141	1667	925	910	0.0107552	0.0147595	0.00507141	0.00560407	0.397528	0.439281	[[193, 'C'], [195, 'G']]	[['g', 'C'], ['t', 'G']]	2	1	0.418404	0.0127574	64-
['N64I']	1140	1077	439	362	0.0107458	0.0095357	0.00240686	0.00222931	0.237346	0.219837	[[185, 'T']]	[['a', 'T']]	1	1	0.228591	0.0101407	64-
['N64M']	1074	1186	583	569	0.0101237	0.0105008	0.00319636	0.00350408	0.309958	0.339799	[[185, 'T'], [186, 'G']]	[['a', 'T'], ['c', 'G']]	2	1	0.324879	0.0103122	64-
['Y70N']	1066	870	740	483	0.0100483	0.00770293	0.00405713	0.00297447	0.457111	0.335129	[[202, 'A'], [204, 'C']]	[['t', 'A'], ['t', 'C']]	2	1	0.39612	0.0088756	64-
['D71L']	1010	1083	3266	2510	0.0095204	0.00958882	0.0179062	0.0154574	1.87409	1.61779	[[205, 'C'], [206, 'T'], [207, 'G']]	[['g', 'C'], ['a', 'T'], ['t', 'G']]	3	1	1.74594	0.00955461	64-
['L65V']	991	759	321	338	0.0093413	0.00672014	0.00175992	0.00208151	0.219148	0.259194	[[187, 'G'], [189, 'G']]	[['c', 'G'], ['t', 'G']]	2	1	0.239171	0.00803072	64-
['V67D']	982	825	2026	1759	0.00925647	0.0073045	0.0111078	0.0108325	1.34144	1.30819	[[194, 'A'], [195, 'C']]	[['t', 'A'], ['t', 'C']]	2	1	1.32482	0.00828049	64-
['D71Q']	959	956	620	546	0.00903967	0.00846437	0.00339922	0.00336244	0.388392	0.38419	[[205, 'C'], [207, 'G']]	[['g', 'C'], ['t', 'G']]	2	1	0.386291	0.00875202	64-
['Y70R']	938	1142	5665	5009	0.00884172	0.0101112	0.031059	0.030847	3.27749	3.25512	[[202, 'A'], [203, 'G'], [204, 'A']]	[['t', 'A'], ['a', 'G'], ['t', 'A']]	3	1	3.2663	0.00947646	64-
['F66N']	928	752	586	460	0.00874745	0.00665817	0.00321281	0.00283283	0.417095	0.367765	[[190, 'A'], [191, 'A']]	[['t', 'A'], ['t', 'A']]	2	1	0.39243	0.00770281	64-
['D71E']	923	943	524	253	0.00870032	0.00834927	0.00287289	0.00155805	0.337003	0.182767	[[207, 'G']]	[['t', 'G']]	1	1	0.259885	0.0085248	64-
['Y70P']	913	615	2522	2404	0.00860606	0.00544518	0.0138271	0.0148046	1.9681	2.10723	[[202, 'C'], [203, 'C'], [204, 'C']]	[['t', 'C'], ['a', 'C'], ['t', 'C']]	3	1	2.03767	0.00702562	64-
['WT']	888	1224	1505	1208	0.00837041	0.0108372	0.00825132	0.00743925	0.859171	0.774614	['WT']	['WT']	0	1	0.816892	0.00960382	64-
['D71C']	885	1033	1776	1564	0.00834213	0.00914613	0.00973711	0.00963161	1.11356	1.10149	[[205, 'T'], [206, 'G'], [207, 'C']]	[['g', 'T'], ['a', 'G'], ['t', 'C']]	3	1	1.10753	0.00874413	64-
['V67S']	869	1018	2163	1825	0.00819131	0.00901332	0.0118589	0.0112389	1.37857	1.3065	[[193, 'A'], [194, 'G'], [195, 'C']]	[['g', 'A'], ['t', 'G'], ['t', 'C']]	3	1	1.34253	0.00860231	64-
['L65I']	862	774	297	214	0.00812533	0.00685295	0.00162833	0.00131788	0.217426	0.175972	[[187, 'A'], [189, 'C']]	[['c', 'A'], ['t', 'C']]	2	1	0.196699	0.00748914	64-
['L65W']	846	899	486	340	0.00797451	0.0079597	0.00266455	0.00209383	0.334444	0.262809	[[187, 'T'], [188, 'G'], [189, 'G']]	[['c', 'T'], ['t', 'G'], ['t', 'G']]	3	1	0.298626	0.0079671	64-
['L65K']	813	785	333	342	0.00766345	0.00695035	0.00182571	0.00210614	0.249861	0.288241	[[187, 'A'], [188, 'A'], [189, 'G']]	[['c', 'A'], ['t', 'A'], ['t', 'G']]	3	1	0.269051	0.0073069	64-
['D71W']	792	883	2522	2169	0.0074655	0.00781803	0.0138271	0.0133574	1.80942	1.74795	[[205, 'T'], [206, 'G'], [207, 'G']]	[['g', 'T'], ['a', 'G'], ['t', 'G']]	3	1	1.77868	0.00764177	64-
['Y70V']	785	904	1101	1102	0.00739952	0.00800397	0.00603635	0.00678647	0.783764	0.88116	[[202, 'G'], [203, 'T'], [204, 'G']]	[['t', 'G'], ['a', 'T'], ['t', 'G']]	3	1	0.832462	0.00770174	64-
['L69S']	776	1482	923	998	0.00731468	0.0131215	0.00506045	0.006146	0.495243	0.601481	[[199, 'A'], [200, 'G'], [201, 'C']]	[['c', 'A'], ['t', 'G'], ['g', 'C']]	3	1	0.548362	0.0102181	64-
['Y70D']	763	601	266	174	0.00719214	0.00532122	0.00145837	0.00107155	0.233091	0.171264	[[202, 'G'], [204, 'C']]	[['t', 'G'], ['t', 'C']]	2	1	0.202178	0.00625668	64-
['F66V']	743	786	797	702	0.00700362	0.0069592	0.00436964	0.00432314	0.625896	0.619236	[[190, 'G'], [192, 'G']]	[['t', 'G'], ['c', 'G']]	2	1	0.622566	0.00698141	64-
['L65E']	742	756	264	204	0.00699419	0.00669358	0.00144741	0.0012563	0.211489	0.183565	[[187, 'G'], [188, 'A'], [189, 'G']]	[['c', 'G'], ['t', 'A'], ['t', 'G']]	3	1	0.197527	0.00684389	64-
['F66D']	738	505	1598	1191	0.00695649	0.00447124	0.00876121	0.00733456	1.53332	1.28364	[[190, 'G'], [191, 'A']]	[['t', 'G'], ['t', 'A']]	2	1	1.40848	0.00571387	64-
['Y70F']	719	682	175	263	0.00677739	0.00603839	0.000959456	0.00161964	0.14973	0.252757	[[203, 'T'], [204, 'C']]	[['a', 'T'], ['t', 'C']]	2	1	0.201244	0.00640789	64-
['N64H']	705	609	313	148	0.00664543	0.00539205	0.00171606	0.000911431	0.285119	0.151432	[[184, 'C']]	[['a', 'C']]	1	1	0.218276	0.00601874	64-
['L69T']	700	1149	628	552	0.0065983	0.0101732	0.00344308	0.00339939	0.410587	0.405378	[[199, 'A'], [200, 'C'], [201, 'C']]	[['c', 'A'], ['t', 'C'], ['g', 'C']]	3	1	0.407982	0.00838574	64-
['L65F']	691	778	425	400	0.00651346	0.00688837	0.00233011	0.00246333	0.34773	0.367611	[[187, 'T'], [189, 'C']]	[['c', 'T'], ['t', 'C']]	2	1	0.35767	0.00670091	64-
['L69W']	681	1008	4090	3171	0.0064192	0.00892478	0.0224239	0.019528	2.92282	2.54537	[[199, 'T'], [200, 'G']]	[['c', 'T'], ['t', 'G']]	2	1	2.73409	0.00767199	64-
['L69G']	676	883	916	901	0.00637207	0.00781803	0.00502207	0.00554864	0.707827	0.782044	[[199, 'G'], [200, 'G'], [201, 'C']]	[['c', 'G'], ['t', 'G'], ['g', 'C']]	3	1	0.744936	0.00709505	64-
['L65Y']	661	710	261	272	0.00623068	0.0062863	0.00143096	0.00167506	0.228643	0.267646	[[187, 'T'], [188, 'A'], [189, 'C']]	[['c', 'T'], ['t', 'A'], ['t', 'C']]	3	1	0.248145	0.00625849	64-
['Y70S']	639	534	683	706	0.0060233	0.00472801	0.00374462	0.00434777	0.696589	0.808789	[[202, 'A'], [203, 'G'], [204, 'C']]	[['t', 'A'], ['a', 'G'], ['t', 'C']]	3	1	0.752689	0.00537565	64-
['F66Y']	610	672	239	219	0.00574994	0.00594985	0.00131034	0.00134867	0.223994	0.230546	[[191, 'A']]	[['t', 'A']]	1	1	0.22727	0.0058499	64-
['Y70Q']	602	572	822	581	0.00567453	0.00506446	0.0045067	0.00357798	0.839316	0.666354	[[202, 'C'], [204, 'G']]	[['t', 'C'], ['t', 'G']]	2	1	0.752835	0.0053695	64-
['D71A']	598	405	811	493	0.00563683	0.00358585	0.00444639	0.00303605	0.964231	0.658388	[[206, 'C'], [207, 'C']]	[['a', 'C'], ['t', 'C']]	2	1	0.811309	0.00461134	64-
['A68V']	598	894	432	401	0.00563683	0.00791543	0.00236849	0.00246949	0.349534	0.364439	[[197, 'T'], [198, 'G']]	[['c', 'T'], ['a', 'G']]	2	1	0.356986	0.00677613	64-
['Y70I']	596	557	862	722	0.00561798	0.00493165	0.00472601	0.00444631	0.895957	0.842931	[[202, 'A'], [203, 'T'], [204, 'C']]	[['t', 'A'], ['a', 'T'], ['t', 'C']]	3	1	0.869444	0.00527481	64-
['N64V']	594	711	342	402	0.00559913	0.00629516	0.00187505	0.00247564	0.315286	0.416275	[[184, 'G'], [185, 'T'], [186, 'G']]	[['a', 'G'], ['a', 'T'], ['c', 'G']]	3	1	0.36578	0.00594714	64-
['D71T']	587	729	1516	1366	0.00553314	0.00645453	0.00831163	0.00841226	1.3867	1.40349	[[205, 'A'], [206, 'C'], [207, 'C']]	[['g', 'A'], ['a', 'C'], ['t', 'C']]	3	1	1.39509	0.00599383	64-
['F66T']	580	411	840	798	0.00546716	0.00363897	0.00460539	0.00491434	1.01149	1.07935	[[190, 'A'], [191, 'C']]	[['t', 'A'], ['t', 'C']]	2	1	1.04542	0.00455307	64-
['A68S']	576	888	497	451	0.00542945	0.0078623	0.00272486	0.0027774	0.410007	0.417913	[[196, 'A'], [197, 'G'], [198, 'C']]	[['g', 'A'], ['c', 'G'], ['a', 'C']]	3	1	0.41396	0.00664588	64-
['L65P']	545	516	264	263	0.00513724	0.00456864	0.00144741	0.00161964	0.298254	0.333744	[[188, 'C'], [189, 'C']]	[['t', 'C'], ['t', 'C']]	2	1	0.315999	0.00485294	64-
['N64T']	532	542	189	128	0.0050147	0.00479884	0.00103621	0.000788265	0.21118	0.160648	[[185, 'C']]	[['a', 'C']]	1	1	0.185914	0.00490677	64-
['F66M']	520	793	319	396	0.00490159	0.00702118	0.00174895	0.00243869	0.29338	0.409082	[[190, 'A'], [192, 'G']]	[['t', 'A'], ['c', 'G']]	2	1	0.351231	0.00596138	64-
['N64W']	511	720	481	510	0.00481676	0.00637484	0.00263713	0.00314074	0.47127	0.561268	[[184, 'T'], [185, 'G'], [186, 'G']]	[['a', 'T'], ['a', 'G'], ['c', 'G']]	3	1	0.516269	0.0055958	64-
['F66Q']	506	583	514	484	0.00476963	0.00516185	0.00281806	0.00298063	0.567501	0.600238	[[190, 'C'], [191, 'A'], [192, 'G']]	[['t', 'C'], ['t', 'A'], ['c', 'G']]	3	1	0.58387	0.00496574	64-
['Y70E']	492	515	213	194	0.00463766	0.00455978	0.0011678	0.00119471	0.253939	0.259793	[[202, 'G'], [204, 'G']]	[['t', 'G'], ['t', 'G']]	2	1	0.256866	0.00459872	64-
['L69Q']	491	606	286	515	0.00462823	0.00536549	0.00156803	0.00317153	0.313802	0.634705	[[200, 'A']]	[['t', 'A']]	1	1	0.474254	0.00499686	64-
['L69C']	486	625	143	282	0.0045811	0.00553372	0.000784013	0.00173665	0.155023	0.343386	[[199, 'T'], [200, 'G'], [201, 'C']]	[['c', 'T'], ['t', 'G'], ['g', 'C']]	3	1	0.249205	0.00505741	64-
['V67R']	478	975	6047	6247	0.00450569	0.0086326	0.0331533	0.038471	5.04682	5.85632	[[193, 'A'], [194, 'G'], [195, 'A']]	[['g', 'A'], ['t', 'G'], ['t', 'A']]	3	1	5.45157	0.00656915	64-
['N64F']	477	405	160	180	0.00449627	0.00358585	0.000877217	0.0011085	0.217076	0.274309	[[184, 'T'], [185, 'T']]	[['a', 'T'], ['a', 'T']]	2	1	0.245692	0.00404106	64-
['Y70L']	459	522	344	422	0.0043266	0.00462176	0.00188602	0.00259881	0.421534	0.580846	[[202, 'C'], [203, 'T'], [204, 'G']]	[['t', 'C'], ['a', 'T'], ['t', 'G']]	3	1	0.50119	0.00447418	64-
['F66L']	456	590	545	451	0.00429832	0.00522383	0.00298802	0.0027774	0.627594	0.583356	[[190, 'C'], [192, 'G']]	[['t', 'C'], ['c', 'G']]	2	1	0.605475	0.00476107	64-
['F66K']	455	641	2183	2132	0.00428889	0.00567538	0.0119685	0.0131295	2.40229	2.63532	[[190, 'A'], [191, 'A'], [192, 'G']]	[['t', 'A'], ['t', 'A'], ['c', 'G']]	3	1	2.51881	0.00498214	64-
['D71K']	441	774	1280	1148	0.00415693	0.00685295	0.00701774	0.00706975	1.27481	1.28426	[[205, 'A'], [207, 'G']]	[['g', 'A'], ['t', 'G']]	2	1	1.27953	0.00550494	64-
['N64Q']	441	636	514	309	0.00415693	0.00563111	0.00281806	0.00190292	0.575817	0.388826	[[184, 'C'], [186, 'G']]	[['a', 'C'], ['c', 'G']]	2	1	0.482321	0.00489402	64-
['D71Y']	434	628	1960	1936	0.00409094	0.00556028	0.0107459	0.0119225	2.22685	2.47067	[[205, 'T'], [207, 'C']]	[['g', 'T'], ['t', 'C']]	2	1	2.34876	0.00482561	64-
['L69P']	429	494	1476	1696	0.00404381	0.00437385	0.00809233	0.0104445	1.9227	2.48157	[[200, 'C'], [201, 'C']]	[['t', 'C'], ['g', 'C']]	2	1	2.20214	0.00420883	64-
['L69D']	421	690	3142	3143	0.0039684	0.00610922	0.0172263	0.0193556	3.41873	3.8413	[[199, 'G'], [200, 'A'], [201, 'C']]	[['c', 'G'], ['t', 'A'], ['g', 'C']]	3	1	3.63002	0.00503881	64-
['L69H']	416	485	1026	987	0.00392127	0.00429416	0.00562515	0.00607826	1.36941	1.47972	[[200, 'A'], [201, 'C']]	[['t', 'A'], ['g', 'C']]	2	1	1.42456	0.00410772	64-
['D71I']	412	646	2198	1743	0.00388357	0.00571965	0.0120508	0.0107339	2.50974	2.23549	[[205, 'A'], [206, 'T'], [207, 'C']]	[['g', 'A'], ['a', 'T'], ['t', 'C']]	3	1	2.37261	0.00480161	64-
['V67M']	390	687	577	461	0.00367619	0.00608266	0.00316346	0.00283898	0.648327	0.581827	[[193, 'A'], [195, 'G']]	[['g', 'A'], ['t', 'G']]	2	1	0.615077	0.00487943	64-
['V67C']	387	529	509	606	0.00364791	0.00468374	0.00279065	0.00373194	0.66989	0.895847	[[193, 'T'], [194, 'G'], [195, 'C']]	[['g', 'T'], ['t', 'G'], ['t', 'C']]	3	1	0.782868	0.00416583	64-
['V67K']	386	567	3328	2841	0.00363849	0.00502019	0.0182461	0.0174958	4.21453	4.04121	[[193, 'A'], [194, 'A'], [195, 'G']]	[['g', 'A'], ['t', 'A'], ['t', 'G']]	3	1	4.12787	0.00432934	64-
['N64P']	384	497	377	312	0.00361964	0.00440041	0.00206694	0.0019214	0.515444	0.479148	[[184, 'C'], [185, 'C']]	[['a', 'C'], ['a', 'C']]	2	1	0.497296	0.00401002	64-
['V67A']	380	360	567	479	0.00358193	0.00318742	0.00310864	0.00294983	0.918445	0.871526	[[194, 'C'], [195, 'C']]	[['t', 'C'], ['t', 'C']]	2	1	0.894986	0.00338468	64-
['N64D']	373	376	246	160	0.00351595	0.00332908	0.00134872	0.000985331	0.394073	0.287897	[[184, 'G']]	[['a', 'G']]	1	1	0.340985	0.00342252	64-
['N64Y']	364	302	170	146	0.00343111	0.00267389	0.000932043	0.000899114	0.305337	0.29455	[[184, 'T']]	[['a', 'T']]	1	1	0.299944	0.0030525	64-
['A68D']	349	494	3450	2797	0.00328972	0.00437385	0.018915	0.0172248	4.93634	4.49525	[[197, 'A'], [198, 'C']]	[['c', 'A'], ['a', 'C']]	2	1	4.71579	0.00383179	64-
['F66R']	340	466	848	687	0.00320489	0.00412594	0.00464925	0.00423076	1.26841	1.15424	[[190, 'A'], [191, 'G'], [192, 'A']]	[['t', 'A'], ['t', 'G'], ['c', 'A']]	3	1	1.21133	0.00366541	64-
['V67H']	340	378	505	346	0.00320489	0.00334679	0.00276872	0.00213078	0.845193	0.650453	[[193, 'C'], [194, 'A'], [195, 'C']]	[['g', 'C'], ['t', 'A'], ['t', 'C']]	3	1	0.747823	0.00327584	64-
['V67I']	339	399	172	152	0.00319546	0.00353272	0.000943008	0.000936064	0.280316	0.278252	[[193, 'A'], [195, 'C']]	[['g', 'A'], ['t', 'C']]	2	1	0.279284	0.00336409	64-
['Y70W']	321	369	87	118	0.00302579	0.00326711	0.000476987	0.000726682	0.151595	0.230953	[[203, 'G'], [204, 'G']]	[['a', 'G'], ['t', 'G']]	2	1	0.191274	0.00314645	64-
['A68T']	320	505	295	312	0.00301636	0.00447124	0.00161737	0.0019214	0.432012	0.51322	[[196, 'A'], [198, 'C']]	[['g', 'A'], ['a', 'C']]	2	1	0.472616	0.0037438	64-
['L65M']	313	300	127	127	0.00295038	0.00265618	0.000696291	0.000782106	0.248384	0.278997	[[187, 'A'], [189, 'G']]	[['c', 'A'], ['t', 'G']]	2	1	0.26369	0.00280328	64-
['N64S']	300	423	212	191	0.00282784	0.00374522	0.00116231	0.00117624	0.35366	0.357897	[[185, 'G']]	[['a', 'G']]	1	1	0.355778	0.00328653	64-
['V67F']	299	501	368	274	0.00281841	0.00443583	0.0020176	0.00168738	0.556254	0.465212	[[193, 'T'], [195, 'C']]	[['g', 'T'], ['t', 'C']]	2	1	0.510733	0.00362712	64-
['L65R']	297	402	207	126	0.00279956	0.00355929	0.0011349	0.000775948	0.356951	0.244053	[[187, 'A'], [188, 'G'], [189, 'A']]	[['c', 'A'], ['t', 'G'], ['t', 'A']]	3	1	0.300502	0.00317942	64-
['N64Y', 'S75S']	293	301	101	66	0.00276186	0.00266504	0.000553743	0.000406449	0.204074	0.149791	[[184, 'T'], [219, 'C']]	[['a', 'T'], ['t', 'C']]	2	2	0.176932	0.00271345	64-
['A68E']	291	512	2943	2233	0.00274301	0.00453322	0.0161353	0.0137515	4.43508	3.77985	[[197, 'A'], [198, 'G']]	[['c', 'A'], ['a', 'G']]	2	1	4.10746	0.00363811	64-
['Y70G']	284	218	291	247	0.00267702	0.00193016	0.00159544	0.0015211	0.692587	0.660319	[[202, 'G'], [203, 'G'], [204, 'C']]	[['t', 'G'], ['a', 'G'], ['t', 'C']]	3	1	0.676453	0.00230359	64-
['N64G']	283	457	321	307	0.0026676	0.00404625	0.00175992	0.0018906	0.524265	0.563195	[[184, 'G'], [185, 'G']]	[['a', 'G'], ['a', 'G']]	2	1	0.54373	0.00335692	64-
['L69F']	278	548	1204	1305	0.00262047	0.00485196	0.00660106	0.00803661	1.76678	2.151	[[199, 'T'], [201, 'C']]	[['c', 'T'], ['g', 'C']]	2	1	1.95889	0.00373621	64-
['D71P']	276	265	73	145	0.00260161	0.0023463	0.00040023	0.000892956	0.161778	0.360943	[[205, 'C'], [206, 'C'], [207, 'C']]	[['g', 'C'], ['a', 'C'], ['t', 'C']]	3	1	0.26136	0.00247395	64-
['A68L']	274	500	1268	1051	0.00258276	0.00442697	0.00695194	0.00647239	1.98351	1.84669	[[196, 'C'], [197, 'T'], [198, 'G']]	[['g', 'C'], ['c', 'T'], ['a', 'G']]	3	1	1.9151	0.00350487	64-
['F66W']	267	408	130	156	0.00251678	0.00361241	0.000712739	0.000960698	0.232572	0.313483	[[191, 'G'], [192, 'G']]	[['t', 'G'], ['c', 'G']]	2	1	0.273027	0.00306459	64-
['D71M']	267	377	863	813	0.00251678	0.00333794	0.00473149	0.00500671	1.6163	1.71032	[[205, 'A'], [206, 'T'], [207, 'G']]	[['g', 'A'], ['a', 'T'], ['t', 'G']]	3	1	1.66331	0.00292736	64-
['A68N']	266	475	2144	2095	0.00250735	0.00420562	0.0117547	0.0129017	3.50209	3.8438	[[196, 'A'], [197, 'A'], [198, 'C']]	[['g', 'A'], ['c', 'A'], ['a', 'C']]	3	1	3.67294	0.00335649	64-
['V67N']	263	371	1279	1055	0.00247907	0.00328481	0.00701225	0.00649703	2.43317	2.25439	[[193, 'A'], [194, 'A'], [195, 'C']]	[['g', 'A'], ['t', 'A'], ['t', 'C']]	3	1	2.34378	0.00288194	64-
['L69Y']	261	427	1549	1420	0.00246022	0.00378063	0.00849256	0.00874481	2.7216	2.80244	[[199, 'T'], [200, 'A'], [201, 'C']]	[['c', 'T'], ['t', 'A'], ['g', 'C']]	3	1	2.76202	0.00312043	64-
['A68Q']	258	419	703	756	0.00243194	0.0037098	0.00385427	0.00465569	1.25511	1.51608	[[196, 'C'], [197, 'A'], [198, 'G']]	[['g', 'C'], ['c', 'A'], ['a', 'G']]	3	1	1.38559	0.00307087	64-
['L69E']	239	402	599	600	0.00225285	0.00355929	0.00328408	0.00369499	1.13008	1.27148	[[199, 'G'], [200, 'A']]	[['c', 'G'], ['t', 'A']]	2	1	1.20078	0.00290607	64-
['V67Q']	236	358	463	445	0.00222457	0.00316971	0.00253845	0.00274045	0.941162	1.01606	[[193, 'C'], [194, 'A'], [195, 'G']]	[['g', 'C'], ['t', 'A'], ['t', 'G']]	3	1	0.97861	0.00269714	64-
['L65D']	231	215	41	18	0.00217744	0.0019036	0.000224787	0.00011085	0.110162	0.0543243	[[187, 'G'], [188, 'A'], [189, 'C']]	[['c', 'G'], ['t', 'A'], ['t', 'C']]	3	1	0.082243	0.00204052	64-
['L69M']	230	454	187	136	0.00216801	0.00401969	0.00102525	0.000837531	0.331382	0.270708	[[199, 'A']]	[['c', 'A']]	1	1	0.301045	0.00309385	64-
['A68G']	221	336	180	213	0.00208318	0.00297493	0.000986869	0.00131172	0.390213	0.518662	[[197, 'G'], [198, 'C']]	[['c', 'G'], ['a', 'C']]	2	1	0.454437	0.00252905	64-
['D71R']	218	386	882	710	0.0020549	0.00341762	0.00483566	0.00437241	1.76725	1.59795	[[205, 'A'], [206, 'G'], [207, 'A']]	[['g', 'A'], ['a', 'G'], ['t', 'A']]	3	1	1.6826	0.00273626	64-
['A68R']	216	384	3993	2818	0.00203605	0.00339992	0.021892	0.0173541	8.05453	6.38494	[[196, 'A'], [197, 'G']]	[['g', 'A'], ['c', 'G']]	2	1	7.21973	0.00271798	64-
['A68W']	210	547	5177	5120	0.00197949	0.00484311	0.0283835	0.0315306	8.32043	9.24299	[[196, 'T'], [197, 'G'], [198, 'G']]	[['g', 'T'], ['c', 'G'], ['a', 'G']]	3	1	8.78171	0.0034113	64-
['A68K']	210	487	3440	3435	0.00197949	0.00431187	0.0188602	0.0211538	5.99558	6.72472	[[196, 'A'], [197, 'A'], [198, 'G']]	[['g', 'A'], ['c', 'A'], ['a', 'G']]	3	1	6.36015	0.00314568	64-
['F66S', 'A68L']	209	249	1343	1359	0.00197006	0.00220463	0.00736314	0.00836915	3.52751	4.00947	[[191, 'C'], [196, 'C'], [197, 'T'], [198, 'G']]	[['t', 'C'], ['g', 'C'], ['c', 'T'], ['a', 'G']]	4	2	3.76849	0.00208735	64-
['L65N']	194	235	75	117	0.00182867	0.00208068	0.000411195	0.000720523	0.210365	0.368616	[[187, 'A'], [188, 'A'], [189, 'C']]	[['c', 'A'], ['t', 'A'], ['t', 'C']]	3	1	0.28949	0.00195467	64-
['A68C']	174	314	185	260	0.00164015	0.00278014	0.00101428	0.00160116	0.458921	0.724461	[[196, 'T'], [197, 'G'], [198, 'C']]	[['g', 'T'], ['c', 'G'], ['a', 'C']]	3	1	0.591691	0.00221014	64-
['L69A']	160	190	140	52	0.00150818	0.00168225	0.000767565	0.000320233	0.481167	0.200746	[[199, 'G'], [200, 'C'], [201, 'C']]	[['c', 'G'], ['t', 'C'], ['g', 'C']]	3	1	0.340956	0.00159522	64-
['D71F']	156	304	1423	1292	0.00147048	0.0026916	0.00780175	0.00795655	3.74897	3.82335	[[205, 'T'], [206, 'T'], [207, 'C']]	[['g', 'T'], ['a', 'T'], ['t', 'C']]	3	1	3.78616	0.00208104	64-
['A68M']	155	302	211	238	0.00146105	0.00267389	0.00115683	0.00146568	0.559539	0.708924	[[196, 'A'], [197, 'T'], [198, 'G']]	[['g', 'A'], ['c', 'T'], ['a', 'G']]	3	1	0.634231	0.00206747	64-
['A68P']	153	252	1166	1240	0.0014422	0.00223119	0.00639272	0.00763631	3.48055	4.15764	[[196, 'C'], [198, 'C']]	[['g', 'C'], ['a', 'C']]	2	1	3.81909	0.0018367	64-
['N64K']	149	321	286	242	0.00140449	0.00284212	0.00156803	0.00149031	0.738483	0.701883	[[186, 'G']]	[['c', 'G']]	1	1	0.720183	0.00212331	64-
['L69N']	147	267	175	201	0.00138564	0.002364	0.000959456	0.00123782	0.511758	0.660234	[[199, 'A'], [200, 'A'], [201, 'C']]	[['c', 'A'], ['t', 'A'], ['g', 'C']]	3	1	0.585996	0.00187482	64-
['A68H']	143	284	1819	1704	0.00134794	0.00251452	0.00997286	0.0104938	5.164	5.43373	[[196, 'C'], [197, 'A'], [198, 'C']]	[['g', 'C'], ['c', 'A'], ['a', 'C']]	3	1	5.29886	0.00193123	64-
['N64R']	140	274	204	159	0.00131966	0.00242598	0.00111845	0.000979173	0.597202	0.522833	[[185, 'G'], [186, 'A']]	[['a', 'G'], ['c', 'A']]	2	1	0.560018	0.00187282	64-
['L69R']	129	267	1264	1192	0.00121597	0.002364	0.00693001	0.00734072	3.87154	4.10099	[[199, 'A'], [200, 'G'], [201, 'A']]	[['c', 'A'], ['t', 'G'], ['g', 'A']]	3	1	3.98627	0.00178999	64-
['D71N']	125	238	227	201	0.00117827	0.00210724	0.00124455	0.00123782	0.757601	0.753505	[[205, 'A'], [207, 'C']]	[['g', 'A'], ['t', 'C']]	2	1	0.755553	0.00164275	64-
['N64E']	123	212	139	222	0.00115941	0.00187704	0.000762082	0.00136715	0.501956	0.90049	[[184, 'G'], [186, 'G']]	[['a', 'G'], ['c', 'G']]	2	1	0.701223	0.00151823	64-
['L69K']	118	311	622	522	0.00111228	0.00275358	0.00341018	0.00321464	1.76425	1.66309	[[199, 'A'], [200, 'A']]	[['c', 'A'], ['t', 'A']]	2	1	1.71367	0.00193293	64-
['L69I']	111	214	154	111	0.0010463	0.00189474	0.000844321	0.000683573	0.574164	0.464851	[[199, 'A'], [201, 'C']]	[['c', 'A'], ['g', 'C']]	2	1	0.519507	0.00147052	64-
['V67W']	109	186	640	392	0.00102745	0.00164683	0.00350887	0.00241406	2.62416	1.80539	[[193, 'T'], [194, 'G'], [195, 'G']]	[['g', 'T'], ['t', 'G'], ['t', 'G']]	3	1	2.21477	0.00133714	64-
['L65H', 'V73V']	107	156	136	132	0.0010086	0.00138122	0.000745634	0.000812898	0.624011	0.680303	[[188, 'A'], [189, 'C'], [213, 'T']]	[['t', 'A'], ['t', 'C'], ['g', 'T']]	3	2	0.652157	0.00119491	64-
['N64L']	101	113	49	12	0.00095204	0.0010005	0.000268648	7.38998e-05	0.275178	0.0756963	[[184, 'C'], [185, 'T'], [186, 'G']]	[['a', 'C'], ['a', 'T'], ['c', 'G']]	3	1	0.175437	0.000976268	64-
['F66E']	95	73	221	379	0.000895483	0.000646338	0.00121166	0.002334	1.57172	3.02759	[[190, 'G'], [191, 'A'], [192, 'G']]	[['t', 'G'], ['t', 'A'], ['c', 'G']]	3	1	2.29966	0.000770911	64-
['L65S']	94	93	36	31	0.000886057	0.000823417	0.000197374	0.000190908	0.230918	0.223353	[[187, 'A'], [188, 'G'], [189, 'C']]	[['c', 'A'], ['t', 'G'], ['t', 'C']]	3	1	0.227135	0.000854737	64-
['V67Y']	92	117	141	56	0.000867205	0.00103591	0.000773048	0.000344866	0.812402	0.362422	[[193, 'T'], [194, 'A'], [195, 'C']]	[['g', 'T'], ['t', 'A'], ['t', 'C']]	3	1	0.587412	0.000951558	64-
['A68F']	74	281	1787	1768	0.000697534	0.00248796	0.00979742	0.0108879	6.15127	6.83593	[[196, 'T'], [197, 'T'], [198, 'C']]	[['g', 'T'], ['c', 'T'], ['a', 'C']]	3	1	6.4936	0.00159275	64-
['P63P', 'L69S']	72	156	75	102	0.000678682	0.00138122	0.000411195	0.000628148	0.399239	0.609883	[[183, 'T'], [199, 'A'], [200, 'G'], [201, 'C']]	[['c', 'T'], ['c', 'A'], ['t', 'G'], ['g', 'C']]	4	2	0.504561	0.00102995	64-
['N64C']	60	52	24	11	0.000565568	0.000460405	0.000131583	6.77415e-05	0.256503	0.132053	[[184, 'T'], [185, 'G']]	[['a', 'T'], ['a', 'G']]	2	1	0.194278	0.000512987	64-
['V67T']	56	60	26	40	0.000527864	0.000531237	0.000142548	0.000246333	0.269187	0.465174	[[193, 'A'], [194, 'C'], [195, 'C']]	[['g', 'A'], ['t', 'C'], ['t', 'C']]	3	1	0.36718	0.00052955	64-
['V67P']	52	57	383	374	0.000490159	0.000504675	0.00209984	0.00230321	4.22148	4.63034	[[193, 'C'], [194, 'C'], [195, 'C']]	[['g', 'C'], ['t', 'C'], ['t', 'C']]	3	1	4.42591	0.000497417	64-
['F66L', 'V67F']	50	85	254	357	0.000471307	0.000752585	0.00139258	0.00219852	2.27566	3.59267	[[190, 'C'], [192, 'G'], [193, 'T']]	[['t', 'C'], ['c', 'G'], ['g', 'T']]	3	2	2.93416	0.000611946	64-
['L65H']	41	29	16	29	0.000386472	0.000256764	8.77217e-05	0.000178591	0.272751	0.55529	[[188, 'A'], [189, 'C']]	[['t', 'A'], ['t', 'C']]	2	1	0.414021	0.000321618	64-
['WT']	12425	21278	11668	15835	0.111647	0.11128	0.0805278	0.0790359	0.722458	0.709073	['WT']	['WT']	0	1	0.715765	0.111464	72-
['N78V']	2335	4089	1855	2747	0.0209816	0.0213848	0.0128025	0.0137109	0.604369	0.647253	[[226, 'G'], [227, 'T'], [228, 'G']]	[['a', 'G'], ['a', 'T'], ['c', 'G']]	3	1	0.625811	0.0211832	72-
['F72T']	2232	3382	4206	5948	0.0200561	0.0176873	0.0290281	0.0296877	1.53818	1.57314	[[208, 'A'], [209, 'C'], [210, 'C']]	[['t', 'A'], ['t', 'C'], ['t', 'C']]	3	1	1.55566	0.0188717	72-
['G76V']	2168	3781	1886	2587	0.019481	0.019774	0.0130164	0.0129123	0.663173	0.657867	[[221, 'T'], [222, 'G']]	[['g', 'T'], ['a', 'G']]	2	1	0.66052	0.0196275	72-
['F72K']	1896	3111	1794	2211	0.0170369	0.01627	0.0123815	0.0110356	0.743478	0.662661	[[208, 'A'], [209, 'A'], [210, 'G']]	[['t', 'A'], ['t', 'A'], ['t', 'G']]	3	1	0.70307	0.0166534	72-
['F72I']	1883	2904	1879	2728	0.0169201	0.0151874	0.0129681	0.013616	0.807793	0.848154	[[208, 'A'], [210, 'C']]	[['t', 'A'], ['t', 'C']]	2	1	0.827973	0.0160537	72-
['T79Q']	1873	3460	1618	2392	0.0168302	0.0180952	0.0111668	0.011939	0.639465	0.683685	[[229, 'C'], [230, 'A'], [231, 'G']]	[['a', 'C'], ['c', 'A'], ['t', 'G']]	3	1	0.661575	0.0174627	72-
['F72M']	1775	2850	1462	2150	0.0159496	0.014905	0.0100901	0.0107311	0.654044	0.695592	[[208, 'A'], [210, 'G']]	[['t', 'A'], ['t', 'G']]	2	1	0.674818	0.0154273	72-
[]	1692	3201	1614	2532	0.0152038	0.0167407	0.0111392	0.0126378	0.697409	0.791233	[]	[]	0	0	0.744321	0.0159722	72-
['G76A']	1676	2772	3297	5124	0.01506	0.0144971	0.0227546	0.025575	1.5397	1.73055	[[221, 'C'], [222, 'C']]	[['g', 'C'], ['a', 'C']]	2	1	1.63513	0.0147785	72-
['D77R']	1595	2888	3241	4200	0.0143322	0.0151037	0.0223681	0.0209631	1.51978	1.42432	[[223, 'A'], [224, 'G'], [225, 'A']]	[['g', 'A'], ['a', 'G'], ['t', 'A']]	3	1	1.47205	0.014718	72-
['F72Q']	1540	2433	2910	4491	0.013838	0.0127242	0.0200836	0.0224155	1.5122	1.68778	[[208, 'C'], [209, 'A'], [210, 'G']]	[['t', 'C'], ['t', 'A'], ['t', 'G']]	3	1	1.59999	0.0132811	72-
['T79L']	1510	2499	983	802	0.0135684	0.0130693	0.00678427	0.00400295	0.509373	0.300548	[[229, 'C'], [230, 'T'], [231, 'G']]	[['a', 'C'], ['c', 'T'], ['t', 'G']]	3	1	0.40496	0.0133189	72-
['S75M']	1477	2502	534	672	0.0132719	0.013085	0.00368545	0.0033541	0.279658	0.254514	[[218, 'T'], [219, 'G']]	[['g', 'T'], ['t', 'G']]	2	1	0.267086	0.0131784	72-
['F72R']	1474	2601	736	610	0.0132449	0.0136028	0.00507958	0.00304464	0.378399	0.226808	[[208, 'A'], [209, 'G'], [210, 'A']]	[['t', 'A'], ['t', 'G'], ['t', 'A']]	3	1	0.302604	0.0134238	72-
['S75Q']	1457	2487	5147	6678	0.0130922	0.0130066	0.0355225	0.0333313	2.72216	2.55425	[[217, 'C'], [218, 'A'], [219, 'G']]	[['a', 'C'], ['g', 'A'], ['t', 'G']]	3	1	2.63821	0.0130494	72-
['D77L']	1454	2494	805	1158	0.0130652	0.0130432	0.00555579	0.00577983	0.425594	0.442756	[[223, 'C'], [224, 'T'], [225, 'G']]	[['g', 'C'], ['a', 'T'], ['t', 'G']]	3	1	0.434175	0.0130542	72-
['D77C']	1409	2435	1075	2011	0.0126608	0.0127346	0.00741922	0.0100373	0.584295	0.790482	[[223, 'T'], [224, 'G'], [225, 'C']]	[['g', 'T'], ['a', 'G'], ['t', 'C']]	3	1	0.687388	0.0126977	72-
['G76H']	1395	2322	2943	4409	0.012535	0.0121437	0.0203114	0.0220063	1.64607	1.78342	[[220, 'C'], [221, 'A'], [222, 'C']]	[['g', 'C'], ['g', 'A'], ['a', 'C']]	3	1	1.71474	0.0123393	72-
['T79D']	1364	2217	1718	2571	0.0122565	0.0115945	0.0118569	0.0128324	0.994251	1.07605	[[229, 'G'], [230, 'A'], [231, 'C']]	[['a', 'G'], ['c', 'A'], ['t', 'C']]	3	1	1.03515	0.0119255	72-
['T79S']	1359	2278	1198	1981	0.0122116	0.0119135	0.00826811	0.0098876	0.685437	0.819694	[[230, 'G'], [231, 'C']]	[['c', 'G'], ['t', 'C']]	2	1	0.752565	0.0120625	72-
['D77M']	1355	2472	1919	2326	0.0121756	0.0129281	0.0132442	0.0116096	1.05515	0.924927	[[223, 'A'], [224, 'T'], [225, 'G']]	[['g', 'A'], ['a', 'T'], ['t', 'G']]	3	1	0.990041	0.0125519	72-
['G76Y']	1286	2279	4544	6784	0.0115556	0.0119188	0.0313609	0.0338604	2.67192	2.88488	[[220, 'T'], [221, 'A'], [222, 'C']]	[['g', 'T'], ['g', 'A'], ['a', 'C']]	3	1	2.7784	0.0117372	72-
['S75I']	1265	2340	466	497	0.0113669	0.0122378	0.00321614	0.00248063	0.2725	0.210181	[[218, 'T'], [219, 'C']]	[['g', 'T'], ['t', 'C']]	2	1	0.241341	0.0118023	72-
['D77H']	1232	1969	948	1818	0.0110704	0.0102975	0.00654271	0.00907403	0.612387	0.849314	[[223, 'C'], [225, 'C']]	[['g', 'C'], ['t', 'C']]	2	1	0.730851	0.010684	72-
['N78M']	1195	2101	1120	1562	0.0107379	0.0109879	0.00772979	0.00779628	0.711578	0.717699	[[227, 'T'], [228, 'G']]	[['a', 'T'], ['c', 'G']]	2	1	0.714638	0.0108629	72-
['T79V']	1158	1814	458	437	0.0104054	0.0094869	0.00316093	0.00218116	0.317804	0.219297	[[229, 'G'], [230, 'T'], [231, 'G']]	[['a', 'G'], ['c', 'T'], ['t', 'G']]	3	1	0.26855	0.00994617	72-
['N78S']	1148	1909	733	911	0.0103156	0.00998374	0.00505887	0.004547	0.498428	0.447995	[[227, 'G']]	[['a', 'G']]	1	1	0.473211	0.0101497	72-
['D77P']	1104	1858	586	860	0.00992021	0.00971701	0.00404434	0.00429245	0.411905	0.437174	[[223, 'C'], [224, 'C'], [225, 'C']]	[['g', 'C'], ['a', 'C'], ['t', 'C']]	3	1	0.42454	0.00981861	72-
['N78E']	1102	1984	2883	4180	0.00990224	0.010376	0.0198973	0.0208633	1.96243	2.0577	[[226, 'G'], [228, 'G']]	[['a', 'G'], ['c', 'G']]	2	1	2.01007	0.0101391	72-
['D77Y']	1053	1798	1055	1435	0.00946194	0.00940322	0.00728118	0.00716239	0.771919	0.759325	[[223, 'T'], [225, 'C']]	[['g', 'T'], ['t', 'C']]	2	1	0.765622	0.00943258	72-
['A74V']	1035	1919	1386	1564	0.00930019	0.010036	0.00956561	0.00780626	0.989398	0.807423	[[215, 'T'], [216, 'G']]	[['c', 'T'], ['c', 'G']]	2	1	0.898411	0.00966811	72-
['G76T']	1010	1685	2411	2440	0.00907555	0.00881225	0.0166398	0.0121786	1.86046	1.36166	[[220, 'A'], [221, 'C'], [222, 'C']]	[['g', 'A'], ['g', 'C'], ['a', 'C']]	3	1	1.61106	0.0089439	72-
['T79Y']	1007	1713	1579	2897	0.00904859	0.00895869	0.0108976	0.0144596	1.21036	1.60597	[[229, 'T'], [230, 'A'], [231, 'C']]	[['a', 'T'], ['c', 'A'], ['t', 'C']]	3	1	1.40816	0.00900364	72-
['S75L']	936	1721	354	527	0.00841061	0.00900053	0.00244317	0.00263037	0.280644	0.302148	[[217, 'C'], [218, 'T'], [219, 'G']]	[['a', 'C'], ['g', 'T'], ['t', 'G']]	3	1	0.291396	0.00870557	72-
['N78C']	934	1432	449	514	0.00839264	0.00748911	0.00309882	0.00256548	0.390236	0.323073	[[226, 'T'], [227, 'G']]	[['a', 'T'], ['a', 'G']]	2	1	0.356655	0.00794087	72-
['G76S']	931	1388	4124	5229	0.00836568	0.007259	0.0284622	0.0260991	3.64323	3.34075	[[220, 'A'], [222, 'C']]	[['g', 'A'], ['a', 'C']]	2	1	3.49199	0.00781234	72-
['G76W']	906	1627	1097	1786	0.00814104	0.00850892	0.00757105	0.00891431	0.909438	1.07079	[[220, 'T'], [222, 'G']]	[['g', 'T'], ['a', 'G']]	2	1	0.990114	0.00832498	72-
['V73P']	856	1648	1005	1302	0.00769175	0.00861875	0.00693611	0.00649856	0.850508	0.796856	[[211, 'C'], [212, 'C'], [213, 'C']]	[['g', 'C'], ['t', 'C'], ['g', 'C']]	3	1	0.823682	0.00815525	72-
['V73E']	837	1424	223	411	0.00752103	0.00744727	0.00153906	0.00205139	0.205642	0.274098	[[212, 'A']]	[['t', 'A']]	1	1	0.23987	0.00748415	72-
['F72Y']	810	1170	493	728	0.00727841	0.00611889	0.00340249	0.0036336	0.507936	0.542438	[[209, 'A'], [210, 'C']]	[['t', 'A'], ['t', 'C']]	2	1	0.525187	0.00669865	72-
['D77G']	806	1274	673	700	0.00724247	0.0066628	0.00464477	0.00349385	0.66806	0.502522	[[224, 'G'], [225, 'C']]	[['a', 'G'], ['t', 'C']]	2	1	0.585291	0.00695263	72-
['G76F']	801	1280	556	1092	0.00719754	0.00669418	0.00383729	0.00545041	0.552457	0.784699	[[220, 'T'], [221, 'T'], [222, 'C']]	[['g', 'T'], ['g', 'T'], ['a', 'C']]	3	1	0.668578	0.00694586	72-
['N78L']	797	1508	496	559	0.0071616	0.00788658	0.00342319	0.00279009	0.454964	0.370821	[[226, 'C'], [227, 'T'], [228, 'G']]	[['a', 'C'], ['a', 'T'], ['c', 'G']]	3	1	0.412893	0.00752409	72-
['N78Y']	786	1236	1938	1795	0.00706276	0.00646406	0.0133753	0.00895923	1.9776	1.32466	[[226, 'T']]	[['a', 'T']]	1	1	1.65113	0.00676341	72-
['S75Y']	784	1432	123	256	0.00704478	0.00748911	0.000848896	0.00127775	0.116816	0.175831	[[217, 'T'], [218, 'A'], [219, 'C']]	[['a', 'T'], ['g', 'A'], ['t', 'C']]	3	1	0.146323	0.00726695	72-
['D77A']	781	1268	671	876	0.00701783	0.00663142	0.00463097	0.0043723	0.678568	0.640666	[[224, 'C'], [225, 'C']]	[['a', 'C'], ['t', 'C']]	2	1	0.659617	0.00682462	72-
['G76I']	776	1416	726	1080	0.0069729	0.00740543	0.00501056	0.00539051	0.69696	0.749811	[[220, 'A'], [221, 'T'], [222, 'C']]	[['g', 'A'], ['g', 'T'], ['a', 'C']]	3	1	0.723385	0.00718917	72-
['S75E']	767	1464	833	860	0.00689203	0.00765646	0.00574903	0.00429245	0.790327	0.590088	[[217, 'G'], [218, 'A'], [219, 'G']]	[['a', 'G'], ['g', 'A'], ['t', 'G']]	3	1	0.690207	0.00727425	72-
['V73N']	757	1485	1014	1678	0.00680217	0.00776629	0.00699822	0.00837526	0.960736	1.14978	[[211, 'A'], [212, 'A'], [213, 'C']]	[['g', 'A'], ['t', 'A'], ['g', 'C']]	3	1	1.05526	0.00728423	72-
['A74G']	755	1328	632	767	0.0067842	0.00694521	0.00436181	0.00382826	0.635397	0.557673	[[215, 'G']]	[['c', 'G']]	1	1	0.596535	0.0068647	72-
['G76C']	743	1378	2573	3406	0.00667637	0.0072067	0.0177578	0.0170001	2.5582	2.44904	[[220, 'T'], [222, 'C']]	[['g', 'T'], ['a', 'C']]	2	1	2.50362	0.00694153	72-
['T79W']	731	1329	1369	2159	0.00656854	0.00695044	0.00944829	0.010776	1.39778	1.59421	[[229, 'T'], [230, 'G'], [231, 'G']]	[['a', 'T'], ['c', 'G'], ['t', 'G']]	3	1	1.49599	0.00675949	72-
['T79E']	725	1229	2325	3150	0.00651463	0.00642745	0.0160462	0.0157223	2.4797	2.42964	[[229, 'G'], [230, 'A'], [231, 'G']]	[['a', 'G'], ['c', 'A'], ['t', 'G']]	3	1	2.45467	0.00647104	72-
['G76Q']	721	1317	949	1013	0.00647869	0.00688768	0.00654962	0.0050561	0.980014	0.756541	[[220, 'C'], [221, 'A'], [222, 'G']]	[['g', 'C'], ['g', 'A'], ['a', 'G']]	3	1	0.868278	0.00668318	72-
['D77V']	720	1170	709	827	0.0064697	0.00611889	0.00489323	0.00412774	0.777407	0.65579	[[224, 'T'], [225, 'G']]	[['a', 'T'], ['t', 'G']]	2	1	0.716598	0.0062943	72-
['G76L']	717	1209	956	1524	0.00644274	0.00632286	0.00659793	0.00760661	1.0337	1.19174	[[220, 'C'], [221, 'T'], [222, 'G']]	[['g', 'C'], ['g', 'T'], ['a', 'G']]	3	1	1.11272	0.0063828	72-
['N78K']	697	1290	815	1180	0.00626303	0.00674647	0.0056248	0.00588963	0.864722	0.905436	[[228, 'G']]	[['c', 'G']]	1	1	0.885079	0.00650475	72-
['F72L']	681	1091	457	535	0.00611926	0.00570574	0.00315403	0.0026703	0.533451	0.451637	[[208, 'C'], [210, 'G']]	[['t', 'C'], ['t', 'G']]	2	1	0.492544	0.0059125	72-
['V73C']	680	1295	1277	1337	0.00611027	0.00677262	0.00881334	0.00667326	1.36822	1.03599	[[211, 'T'], [212, 'G'], [213, 'C']]	[['g', 'T'], ['t', 'G'], ['g', 'C']]	3	1	1.20211	0.00644145	72-
['F72N']	668	1034	1453	2079	0.00600244	0.00540764	0.010028	0.0103767	1.75775	1.81887	[[208, 'A'], [209, 'A'], [210, 'C']]	[['t', 'A'], ['t', 'A'], ['t', 'C']]	3	1	1.78831	0.00570504	72-
['G76E']	660	1169	1490	2131	0.00593056	0.00611367	0.0102834	0.0106363	1.7076	1.7662	[[221, 'A'], [222, 'G']]	[['g', 'A'], ['a', 'G']]	2	1	1.7369	0.00602211	72-
['N78P']	654	1264	573	479	0.00587664	0.0066105	0.00395462	0.00239079	0.63339	0.382921	[[226, 'C'], [227, 'C']]	[['a', 'C'], ['a', 'C']]	2	1	0.508155	0.00624357	72-
['A74D']	639	1202	828	1118	0.00574186	0.00628625	0.00571452	0.00558018	0.950195	0.927856	[[215, 'A']]	[['c', 'A']]	1	1	0.939026	0.00601405	72-
['S75P']	618	1211	314	648	0.00555316	0.00633332	0.0021671	0.00323431	0.364633	0.5442	[[217, 'C'], [218, 'C'], [219, 'C']]	[['a', 'C'], ['g', 'C'], ['t', 'C']]	3	1	0.454416	0.00594324	72-
['T79R']	615	1115	605	627	0.0055262	0.00583125	0.00417547	0.00312949	0.735282	0.55109	[[230, 'G'], [231, 'A']]	[['c', 'G'], ['t', 'A']]	2	1	0.643186	0.00567873	72-
['D77I']	615	983	598	693	0.0055262	0.00514092	0.00412716	0.00345891	0.773809	0.648519	[[223, 'A'], [224, 'T'], [225, 'C']]	[['g', 'A'], ['a', 'T'], ['t', 'C']]	3	1	0.711164	0.00533356	72-
['D77N']	600	1080	820	1403	0.00539142	0.00564821	0.00565931	0.00700268	1.02527	1.26864	[[223, 'A'], [225, 'C']]	[['g', 'A'], ['t', 'C']]	2	1	1.14696	0.00551981	72-
['V73Q']	595	916	301	572	0.00534649	0.00479052	0.00207738	0.00285498	0.409861	0.563278	[[211, 'C'], [212, 'A']]	[['g', 'C'], ['t', 'A']]	2	1	0.486569	0.0050685	72-
['D77Q']	569	842	474	641	0.00511286	0.00440351	0.00327136	0.00319937	0.687522	0.672393	[[223, 'C'], [225, 'G']]	[['g', 'C'], ['t', 'G']]	2	1	0.679957	0.00475819	72-
['G76K']	565	984	2780	4251	0.00507692	0.00514615	0.0191864	0.0212177	3.75356	4.15094	[[220, 'A'], [221, 'A'], [222, 'G']]	[['g', 'A'], ['g', 'A'], ['a', 'G']]	3	1	3.95225	0.00511153	72-
['S75V']	550	926	101	246	0.00494213	0.00484282	0.000697061	0.00122784	0.142476	0.250965	[[217, 'G'], [218, 'T'], [219, 'G']]	[['a', 'G'], ['g', 'T'], ['t', 'G']]	3	1	0.196721	0.00489247	72-
['S75W']	546	919	79	396	0.00490619	0.00480621	0.000545226	0.00197652	0.112274	0.40701	[[217, 'T'], [219, 'G']]	[['a', 'T'], ['t', 'G']]	2	1	0.259642	0.0048562	72-
['G76D']	541	893	2028	2391	0.00486126	0.00467023	0.0139964	0.011934	2.93688	2.50412	[[221, 'A'], [222, 'C']]	[['g', 'A'], ['a', 'C']]	2	1	2.7205	0.00476575	72-
['D77E']	537	877	322	395	0.00482532	0.00458656	0.00222231	0.00197153	0.472236	0.418945	[[225, 'G']]	[['t', 'G']]	1	1	0.445591	0.00470594	72-
['D77T']	529	830	276	573	0.00475343	0.00434075	0.00190484	0.00285997	0.418914	0.628966	[[223, 'A'], [224, 'C'], [225, 'C']]	[['g', 'A'], ['a', 'C'], ['t', 'C']]	3	1	0.52394	0.00454709	72-
['T79N']	528	836	646	534	0.00474445	0.00437213	0.00445843	0.00266531	0.978093	0.584717	[[230, 'A'], [231, 'C']]	[['c', 'A'], ['t', 'C']]	2	1	0.781405	0.00455829	72-
['N78W']	520	968	1866	3281	0.00467256	0.00506247	0.0128784	0.0163762	2.64578	3.36438	[[226, 'T'], [227, 'G'], [228, 'G']]	[['a', 'T'], ['a', 'G'], ['c', 'G']]	3	1	3.00508	0.00486752	72-
['G76M']	517	969	1203	1614	0.0046456	0.0050677	0.00830262	0.00805582	1.70954	1.65872	[[220, 'A'], [221, 'T'], [222, 'G']]	[['g', 'A'], ['g', 'T'], ['a', 'G']]	3	1	1.68413	0.00485665	72-
['T79K']	516	757	567	874	0.00463662	0.00395898	0.00391321	0.00436232	0.910514	1.01501	[[230, 'A'], [231, 'G']]	[['c', 'A'], ['t', 'G']]	2	1	0.962764	0.0042978	72-
['D77S']	516	933	276	477	0.00463662	0.00487943	0.00190484	0.00238081	0.400343	0.500378	[[223, 'A'], [224, 'G'], [225, 'C']]	[['g', 'A'], ['a', 'G'], ['t', 'C']]	3	1	0.45036	0.00475802	72-
['F72H']	513	801	212	367	0.00460966	0.00418909	0.00146314	0.00183178	0.332579	0.416372	[[208, 'C'], [209, 'A'], [210, 'C']]	[['t', 'C'], ['t', 'A'], ['t', 'C']]	3	1	0.374475	0.00439938	72-
['F72W']	501	906	119	234	0.00450183	0.00473822	0.00082129	0.00116794	0.177767	0.2528	[[209, 'G'], [210, 'G']]	[['t', 'G'], ['t', 'G']]	2	1	0.215284	0.00462003	72-
['D77W']	491	830	409	716	0.00441198	0.00434075	0.00282275	0.00357371	0.644999	0.816593	[[223, 'T'], [224, 'G'], [225, 'G']]	[['g', 'T'], ['a', 'G'], ['t', 'G']]	3	1	0.730796	0.00437637	72-
['V73T']	488	961	517	720	0.00438502	0.00502586	0.00356813	0.00359368	0.758298	0.763728	[[211, 'A'], [212, 'C'], [213, 'C']]	[['g', 'A'], ['t', 'C'], ['g', 'C']]	3	1	0.761013	0.00470544	72-
['V73W']	480	867	839	993	0.00431313	0.00453426	0.00579044	0.00495628	1.30896	1.12039	[[211, 'T'], [212, 'G']]	[['g', 'T'], ['t', 'G']]	2	1	1.21468	0.0044237	72-
['G76N']	477	747	2352	2724	0.00428618	0.00390668	0.0162326	0.0135961	3.96261	3.31901	[[220, 'A'], [221, 'A'], [222, 'C']]	[['g', 'A'], ['g', 'A'], ['a', 'C']]	3	1	3.64081	0.00409643	72-
['T79C']	476	743	406	350	0.00427719	0.00388576	0.00280205	0.00174693	0.686528	0.428013	[[229, 'T'], [230, 'G'], [231, 'C']]	[['a', 'T'], ['c', 'G'], ['t', 'C']]	3	1	0.557271	0.00408148	72-
['A74L']	452	750	307	479	0.00406153	0.00392237	0.00211879	0.00239079	0.530766	0.598903	[[214, 'C'], [215, 'T'], [216, 'G']]	[['g', 'C'], ['c', 'T'], ['c', 'G']]	3	1	0.564834	0.00399195	72-
['S75G']	444	738	285	341	0.00398965	0.00385961	0.00196696	0.001702	0.501182	0.433673	[[217, 'G'], [219, 'C']]	[['a', 'G'], ['t', 'C']]	2	1	0.467428	0.00392463	72-
['N78Q']	441	722	257	406	0.00396269	0.00377593	0.00177371	0.00202643	0.458405	0.523719	[[226, 'C'], [228, 'G']]	[['a', 'C'], ['c', 'G']]	2	1	0.491062	0.00386931	72-
['T79M']	423	622	238	425	0.00380095	0.00325295	0.00164258	0.00212127	0.465723	0.601445	[[230, 'T'], [231, 'G']]	[['c', 'T'], ['t', 'G']]	2	1	0.533584	0.00352695	72-
['V73R']	421	739	309	442	0.00378298	0.00386484	0.00213259	0.00220612	0.5577	0.576927	[[211, 'A'], [212, 'G'], [213, 'A']]	[['g', 'A'], ['t', 'G'], ['g', 'A']]	3	1	0.567314	0.00382391	72-
['S75K']	398	673	195	237	0.00357631	0.00351967	0.00134581	0.00118292	0.379317	0.333405	[[218, 'A'], [219, 'G']]	[['g', 'A'], ['t', 'G']]	2	1	0.356361	0.00354799	72-
['S75F']	395	801	143	273	0.00354935	0.00418909	0.000986928	0.0013626	0.255072	0.352165	[[217, 'T'], [218, 'T'], [219, 'C']]	[['a', 'T'], ['g', 'T'], ['t', 'C']]	3	1	0.303618	0.00386922	72-
['G76P']	388	710	585	693	0.00348645	0.00371318	0.00403743	0.00345891	1.12157	0.960859	[[220, 'C'], [221, 'C'], [222, 'C']]	[['g', 'C'], ['g', 'C'], ['a', 'C']]	3	1	1.04121	0.00359981	72-
['F72V']	386	615	700	1085	0.00346848	0.00321634	0.00483112	0.00541547	1.4454	1.62023	[[208, 'G'], [210, 'G']]	[['t', 'G'], ['t', 'G']]	2	1	1.53281	0.00334241	72-
['N78H']	381	603	380	407	0.00342355	0.00315358	0.00262261	0.00203142	0.797492	0.617723	[[226, 'C']]	[['a', 'C']]	1	1	0.707608	0.00328857	72-
['T79A']	375	681	309	445	0.00336964	0.00356151	0.00213259	0.00222109	0.615365	0.640901	[[229, 'G'], [231, 'C']]	[['a', 'G'], ['t', 'C']]	2	1	0.628133	0.00346557	72-
['V73H']	368	676	486	587	0.00330674	0.00353536	0.00335418	0.00292984	0.980453	0.856417	[[211, 'C'], [212, 'A'], [213, 'C']]	[['g', 'C'], ['t', 'A'], ['g', 'C']]	3	1	0.918435	0.00342105	72-
['F72P']	364	533	2027	2379	0.00327079	0.0027875	0.0139895	0.0118741	4.61831	3.91995	[[208, 'C'], [209, 'C'], [210, 'C']]	[['t', 'C'], ['t', 'C'], ['t', 'C']]	3	1	4.26913	0.00302914	72-
['N78A']	363	562	228	401	0.00326181	0.00293916	0.00157356	0.00200148	0.507522	0.645537	[[226, 'G'], [227, 'C']]	[['a', 'G'], ['a', 'C']]	2	1	0.57653	0.00310048	72-
['N78I']	353	600	257	468	0.00317195	0.00313789	0.00177371	0.00233589	0.562204	0.740395	[[227, 'T']]	[['a', 'T']]	1	1	0.6513	0.00315492	72-
['F72D']	343	564	1874	2532	0.00308209	0.00294962	0.0129336	0.0126378	4.28853	4.19044	[[208, 'G'], [209, 'A'], [210, 'C']]	[['t', 'G'], ['t', 'A'], ['t', 'C']]	3	1	4.23948	0.00301586	72-
['S75D']	342	539	664	632	0.00307311	0.00281888	0.00458266	0.00315445	1.55556	1.07076	[[217, 'G'], [218, 'A'], [219, 'C']]	[['a', 'G'], ['g', 'A'], ['t', 'C']]	3	1	1.31316	0.00294599	72-
['S75H']	330	541	145	102	0.00296528	0.00282934	0.00100073	0.000509104	0.345401	0.175716	[[217, 'C'], [218, 'A'], [219, 'C']]	[['a', 'C'], ['g', 'A'], ['t', 'C']]	3	1	0.260558	0.00289731	72-
['T79F']	314	636	486	373	0.00282151	0.00332617	0.00335418	0.00186172	1.0912	0.605667	[[229, 'T'], [230, 'T'], [231, 'C']]	[['a', 'T'], ['c', 'T'], ['t', 'C']]	3	1	0.848434	0.00307384	72-
['A74E']	303	519	112	358	0.00272267	0.00271428	0.000772979	0.00178686	0.284343	0.657301	[[215, 'A'], [216, 'G']]	[['c', 'A'], ['c', 'G']]	2	1	0.470822	0.00271847	72-
['V73I']	299	593	249	625	0.00268672	0.00310129	0.0017185	0.00311951	0.593813	1.07792	[[211, 'A'], [213, 'C']]	[['g', 'A'], ['g', 'C']]	2	1	0.835867	0.002894	72-
['A74H']	298	529	263	630	0.00267774	0.00276658	0.00181512	0.00314447	0.666795	1.15514	[[214, 'C'], [215, 'A']]	[['g', 'C'], ['c', 'A']]	2	1	0.910966	0.00272216	72-
['N78R']	296	527	406	764	0.00265977	0.00275612	0.00280205	0.00381329	1.03475	1.40819	[[227, 'G'], [228, 'A']]	[['a', 'G'], ['c', 'A']]	2	1	1.22147	0.00270794	72-
['S75N']	295	562	130	174	0.00265078	0.00293916	0.000897208	0.000868471	0.321008	0.310727	[[218, 'A'], [219, 'C']]	[['g', 'A'], ['t', 'C']]	2	1	0.315867	0.00279497	72-
['V73F']	289	609	1137	1099	0.00259687	0.00318496	0.00784712	0.00548535	2.71441	1.89744	[[211, 'T'], [213, 'C']]	[['g', 'T'], ['g', 'C']]	2	1	2.30592	0.00289091	72-
['V73L']	288	488	210	309	0.00258788	0.00255215	0.00144934	0.00154229	0.56394	0.600107	[[211, 'C']]	[['g', 'C']]	1	1	0.582024	0.00257002	72-
['D77K']	256	444	672	533	0.00230034	0.00232204	0.00463787	0.00266032	2.0067	1.15106	[[223, 'A'], [225, 'G']]	[['g', 'A'], ['t', 'G']]	2	1	1.57888	0.00231119	72-
['S75R']	252	460	68	96	0.0022644	0.00240572	0.000469309	0.000479157	0.200984	0.205201	[[219, 'A']]	[['t', 'A']]	1	1	0.203093	0.00233506	72-
['A74N']	249	538	418	360	0.00223744	0.00281365	0.00288487	0.00179684	1.14228	0.711466	[[214, 'A'], [215, 'A']]	[['g', 'A'], ['c', 'A']]	2	1	0.926871	0.00252554	72-
['S75A']	228	395	56	63	0.00204874	0.00206578	0.000386489	0.000314447	0.187866	0.152847	[[217, 'G'], [218, 'C'], [219, 'C']]	[['a', 'G'], ['g', 'C'], ['t', 'C']]	3	1	0.170357	0.00205726	72-
['A74Y']	220	423	162	521	0.00197685	0.00221222	0.00111806	0.00260042	0.533798	1.24153	[[214, 'T'], [215, 'A']]	[['g', 'T'], ['c', 'A']]	2	1	0.887663	0.00209453	72-
['S75T']	219	407	55	96	0.00196787	0.00212854	0.000379588	0.000479157	0.185327	0.23394	[[218, 'C'], [219, 'C']]	[['g', 'C'], ['t', 'C']]	2	1	0.209634	0.0020482	72-
['T79H']	218	348	328	513	0.00195888	0.00181998	0.00226372	0.00256049	1.1981	1.35517	[[229, 'C'], [230, 'A'], [231, 'C']]	[['a', 'C'], ['c', 'A'], ['t', 'C']]	3	1	1.27663	0.00188943	72-
['G76R']	208	363	1322	1821	0.00186902	0.00189843	0.00912391	0.009089	4.84355	4.82501	[[220, 'A']]	[['g', 'A']]	1	1	4.83428	0.00188373	72-
['A74C']	205	419	155	230	0.00184207	0.0021913	0.00106975	0.00114798	0.530449	0.569242	[[214, 'T'], [215, 'G']]	[['g', 'T'], ['c', 'G']]	2	1	0.549846	0.00201668	72-
['T79P']	196	356	87	236	0.0017612	0.00186182	0.000600439	0.00117793	0.331458	0.650247	[[229, 'C'], [231, 'C']]	[['a', 'C'], ['t', 'C']]	2	1	0.490853	0.00181151	72-
['V73M']	185	300	321	531	0.00166235	0.00156895	0.00221541	0.00265034	1.37122	1.64041	[[211, 'A']]	[['g', 'A']]	1	1	1.50582	0.00161565	72-
['A74P']	176	355	116	456	0.00158148	0.00185659	0.000800585	0.00227599	0.465718	1.324	[[214, 'C']]	[['g', 'C']]	1	1	0.894857	0.00171904	72-
['V73Y']	159	260	406	307	0.00142873	0.00135975	0.00280205	0.0015323	2.00973	1.09902	[[211, 'T'], [212, 'A'], [213, 'C']]	[['g', 'T'], ['t', 'A'], ['g', 'C']]	3	1	1.55438	0.00139424	72-
['F72E']	155	234	485	511	0.00139278	0.00122378	0.00334727	0.00255051	2.55853	1.94951	[[208, 'G'], [209, 'A'], [210, 'G']]	[['t', 'G'], ['t', 'A'], ['t', 'G']]	3	1	2.25402	0.00130828	72-
['A74K']	155	384	373	962	0.00139278	0.00200825	0.0025743	0.00480155	1.51383	2.82358	[[214, 'A'], [215, 'A'], [216, 'G']]	[['g', 'A'], ['c', 'A'], ['c', 'G']]	3	1	2.16871	0.00170052	72-
['V73A']	155	235	531	633	0.00139278	0.00122901	0.00366475	0.00315944	2.79561	2.41014	[[212, 'C'], [213, 'C']]	[['t', 'C'], ['g', 'C']]	2	1	2.60287	0.0013109	72-
['N78F']	152	288	290	458	0.00136583	0.00150619	0.00200146	0.00228598	1.39377	1.5919	[[226, 'T'], [227, 'T']]	[['a', 'T'], ['a', 'T']]	2	1	1.49283	0.00143601	72-
['T79I']	144	278	38	67	0.00129394	0.00145389	0.000262261	0.000334411	0.190886	0.2434	[[230, 'T'], [231, 'C']]	[['c', 'T'], ['t', 'C']]	2	1	0.217143	0.00137392	72-
['A74W']	143	264	99	105	0.00128495	0.00138067	0.000683258	0.000524078	0.512643	0.393211	[[214, 'T'], [215, 'G'], [216, 'G']]	[['g', 'T'], ['c', 'G'], ['c', 'G']]	3	1	0.452927	0.00133281	72-
['V73V', 'S75W']	142	296	106	48	0.00127597	0.00154803	0.000731569	0.000239578	0.518109	0.169673	[[213, 'T'], [217, 'T'], [219, 'G']]	[['g', 'T'], ['a', 'T'], ['t', 'G']]	3	2	0.343891	0.001412	72-
['T79G']	133	245	38	111	0.0011951	0.00128131	0.000262261	0.000554025	0.211808	0.447443	[[229, 'G'], [230, 'G'], [231, 'C']]	[['a', 'G'], ['c', 'G'], ['t', 'C']]	3	1	0.329625	0.0012382	72-
['N78D']	125	226	41	69	0.00112321	0.00118194	0.000282965	0.000344394	0.245507	0.298804	[[226, 'G']]	[['a', 'G']]	1	1	0.272155	0.00115258	72-
['N78V']	114	270	150	121	0.00102437	0.00141205	0.00103524	0.000603937	0.849803	0.495757	[[226, 'G'], [227, 'T']]	[['a', 'G'], ['a', 'T']]	2	1	0.67278	0.00121821	72-
['V73S']	114	188	178	256	0.00102437	0.000983207	0.00122848	0.00127775	1.22385	1.27293	[[211, 'A'], [212, 'G'], [213, 'C']]	[['g', 'A'], ['t', 'G'], ['g', 'C']]	3	1	1.24839	0.00100379	72-
['F72C']	107	164	131	129	0.000961469	0.000857691	0.000904109	0.000643867	0.993985	0.707872	[[209, 'G'], [210, 'C']]	[['t', 'G'], ['t', 'C']]	2	1	0.850929	0.00090958	72-
['S75D']	69	110	97	339	0.000620013	0.000575281	0.000669455	0.00169202	1.12015	2.83114	[[217, 'G'], [218, 'A']]	[['a', 'G'], ['g', 'A']]	2	1	1.97565	0.000597647	72-
['A74F']	60	91	58	11	0.000539142	0.000475914	0.000400293	5.49034e-05	0.788711	0.108178	[[214, 'T'], [215, 'T']]	[['g', 'T'], ['c', 'T']]	2	1	0.448444	0.000507528	72-
['A74I']	31	84	54	27	0.000278557	0.000439305	0.000372686	0.000134763	1.03832	0.375456	[[214, 'A'], [215, 'T']]	[['g', 'A'], ['c', 'T']]	2	1	0.70689	0.000358931	72-
['WT']	18958	8673	5062	2775	0.069333	0.0337071	0.0292478	0.0267336	0.567697	0.518897	['WT']	['WT']	0	1	0.543297	0.05152	121
['H125G']	7182	7248	11114	7188	0.0262659	0.0281689	0.0642157	0.0692472	2.35936	2.54422	[[367, 'G'], [368, 'G']]	[['c', 'G'], ['a', 'G']]	2	1	2.45179	0.0272174	121
['K124V']	4579	4131	297	181	0.0167463	0.0160549	0.00171604	0.0017437	0.104633	0.10632	[[364, 'G'], [365, 'T'], [366, 'G']]	[['a', 'G'], ['a', 'T'], ['a', 'G']]	3	1	0.105476	0.0164006	121
['L122Q']	4385	4257	1171	689	0.0160368	0.0165446	0.00676593	0.00663764	0.415325	0.40745	[[359, 'A']]	[['t', 'A']]	1	1	0.411388	0.0162907	121
['W127A']	4338	4209	9256	5081	0.0158649	0.016358	0.0534803	0.048949	3.3194	3.03815	[[373, 'G'], [374, 'C'], [375, 'C']]	[['t', 'G'], ['g', 'C'], ['g', 'C']]	3	1	3.17877	0.0161115	121
['S121R']	4198	3951	5694	3210	0.0153529	0.0153553	0.0328994	0.0309243	2.14271	2.01407	[[357, 'A']]	[['t', 'A']]	1	1	2.07839	0.0153541	121
['S121T']	4179	4113	4021	2427	0.0152834	0.0159849	0.023233	0.0233811	1.48604	1.49551	[[356, 'C'], [357, 'C']]	[['g', 'C'], ['t', 'C']]	2	1	1.49077	0.0156342	121
['S121F']	4134	4189	4778	2860	0.0151188	0.0162803	0.0276068	0.0275525	1.75845	1.75498	[[355, 'T'], [356, 'T'], [357, 'C']]	[['a', 'T'], ['g', 'T'], ['t', 'C']]	3	1	1.75672	0.0156996	121
['W127M']	4077	3947	5800	3513	0.0149104	0.0153398	0.0335119	0.0338433	2.21565	2.23756	[[373, 'A'], [374, 'T']]	[['t', 'A'], ['g', 'T']]	2	1	2.22661	0.0151251	121
['S126M']	3973	3702	1598	1226	0.01453	0.0143876	0.0092331	0.0118109	0.63858	0.816869	[[370, 'A'], [371, 'T'], [372, 'G']]	[['t', 'A'], ['c', 'T'], ['c', 'G']]	3	1	0.727724	0.0144588	121
['K124Q']	3635	3529	553	392	0.0132939	0.0137152	0.00319518	0.00377642	0.2366	0.27964	[[364, 'C'], [366, 'G']]	[['a', 'C'], ['a', 'G']]	2	1	0.25812	0.0135046	121
['E123R']	3537	3069	761	433	0.0129355	0.0119275	0.00439699	0.0041714	0.353698	0.335552	[[361, 'A'], [362, 'G'], [363, 'A']]	[['g', 'A'], ['a', 'G'], ['g', 'A']]	3	1	0.344625	0.0124315	121
['S126A']	3497	3537	1137	623	0.0127892	0.0137463	0.00656948	0.00600181	0.495146	0.45236	[[370, 'G']]	[['t', 'G']]	1	1	0.473753	0.0132678	121
['S121C']	3435	3801	3885	2284	0.0125624	0.0147724	0.0224472	0.0220034	1.64239	1.60992	[[355, 'T'], [357, 'C']]	[['a', 'T'], ['t', 'C']]	2	1	1.62615	0.0136674	121
['H125C']	3340	3022	3012	2145	0.012215	0.0117448	0.0174031	0.0206643	1.45269	1.72492	[[367, 'T'], [368, 'G']]	[['c', 'T'], ['a', 'G']]	2	1	1.5888	0.0119799	121
['K124A']	3208	3277	152	104	0.0117323	0.0127359	0.000878242	0.00100191	0.0717866	0.0818949	[[364, 'G'], [365, 'C'], [366, 'C']]	[['a', 'G'], ['a', 'C'], ['a', 'C']]	3	1	0.0768408	0.0122341	121
['S126V']	3191	3091	1156	682	0.0116701	0.012013	0.00667926	0.0065702	0.564054	0.554844	[[370, 'G'], [371, 'T'], [372, 'G']]	[['t', 'G'], ['c', 'T'], ['c', 'G']]	3	1	0.559449	0.0118415	121
['H125A']	3181	3451	3842	2133	0.0116335	0.0134121	0.0221987	0.0205487	1.77266	1.6409	[[367, 'G'], [368, 'C']]	[['c', 'G'], ['a', 'C']]	2	1	1.70678	0.0125228	121
[]	3170	2077	1995	1269	0.0115933	0.00807213	0.0115269	0.0122252	1.1723	1.24332	[]	[]	0	0	1.20781	0.00983271	121
['N120M']	3151	3135	809	567	0.0115238	0.012184	0.00467433	0.00546232	0.394328	0.460804	[[353, 'T'], [354, 'G']]	[['a', 'T'], ['c', 'G']]	2	1	0.427566	0.0118539	121
['H125R']	2937	2888	1600	1032	0.0107412	0.011224	0.00924465	0.009942	0.841755	0.905251	[[367, 'A'], [368, 'G'], [369, 'A']]	[['c', 'A'], ['a', 'G'], ['c', 'A']]	3	1	0.873503	0.0109826	121
['E123N']	2811	3200	559	353	0.0102804	0.0124366	0.00322985	0.00340071	0.284356	0.299398	[[361, 'A'], [363, 'C']]	[['g', 'A'], ['g', 'C']]	2	1	0.291877	0.0113585	121
['L122P']	2808	2695	528	259	0.0102694	0.010474	0.00305074	0.00249513	0.294141	0.240572	[[359, 'C'], [360, 'C']]	[['t', 'C'], ['g', 'C']]	2	1	0.267357	0.0103717	121
['S121G']	2790	2908	1566	973	0.0102036	0.0113018	0.00904821	0.00937362	0.841485	0.871748	[[355, 'G'], [357, 'C']]	[['a', 'G'], ['t', 'C']]	2	1	0.856617	0.0107527	121
['N120W']	2750	2682	472	324	0.0100573	0.0104234	0.00272717	0.00312133	0.266316	0.304807	[[352, 'T'], [353, 'G'], [354, 'G']]	[['a', 'T'], ['a', 'G'], ['c', 'G']]	3	1	0.285562	0.0102403	121
['E123F']	2736	2740	933	485	0.0100061	0.0106488	0.00539079	0.00467236	0.521986	0.452421	[[361, 'T'], [362, 'T'], [363, 'C']]	[['g', 'T'], ['a', 'T'], ['g', 'C']]	3	1	0.487204	0.0103275	121
['E123C']	2725	2466	1531	853	0.00996584	0.00958396	0.00884598	0.00821757	0.904969	0.840681	[[361, 'T'], [362, 'G'], [363, 'C']]	[['g', 'T'], ['a', 'G'], ['g', 'C']]	3	1	0.872825	0.0097749	121
['S126G']	2723	2711	728	386	0.00995853	0.0105361	0.00420632	0.00371862	0.410479	0.362887	[[370, 'G'], [371, 'G']]	[['t', 'G'], ['c', 'G']]	2	1	0.386683	0.0102473	121
['S126F']	2714	2801	435	241	0.00992561	0.0108859	0.00251339	0.00232173	0.241538	0.223119	[[371, 'T']]	[['c', 'T']]	1	1	0.232329	0.0104058	121
['S126Y']	2669	2110	595	357	0.00976104	0.00820038	0.00343786	0.00343924	0.382804	0.382959	[[371, 'A']]	[['c', 'A']]	1	1	0.382881	0.00898071	121
['S126C']	2582	2648	772	519	0.00944286	0.0102913	0.00446055	0.0049999	0.452064	0.506726	[[371, 'G']]	[['c', 'G']]	1	1	0.479395	0.00986708	121
['E123S']	2572	2537	644	379	0.00940629	0.00985989	0.00372097	0.00365118	0.38627	0.379025	[[361, 'A'], [362, 'G'], [363, 'C']]	[['g', 'A'], ['a', 'G'], ['g', 'C']]	3	1	0.382647	0.00963309	121
['K124W']	2560	2441	834	507	0.00936241	0.0094868	0.00481878	0.0048843	0.511298	0.51825	[[364, 'T'], [365, 'G'], [366, 'G']]	[['a', 'T'], ['a', 'G'], ['a', 'G']]	3	1	0.514774	0.0094246	121
['S121E']	2478	2326	3101	2205	0.00906252	0.00903986	0.0179173	0.0212424	1.97955	2.34692	[[355, 'G'], [356, 'A'], [357, 'G']]	[['a', 'G'], ['g', 'A'], ['t', 'G']]	3	1	2.16323	0.00905119	121
['W127D']	2456	2339	2950	1778	0.00898206	0.00909038	0.0170448	0.0171288	1.88628	1.89557	[[373, 'G'], [374, 'A'], [375, 'C']]	[['t', 'G'], ['g', 'A'], ['g', 'C']]	3	1	1.89092	0.00903622	121
['K124N']	2445	2142	353	222	0.00894183	0.00832475	0.0020396	0.00213869	0.236249	0.247726	[[366, 'C']]	[['a', 'C']]	1	1	0.241987	0.00863329	121
['H125K']	2425	2124	1810	1136	0.00886868	0.00825479	0.010458	0.0109439	1.22148	1.27823	[[367, 'A'], [369, 'G']]	[['c', 'A'], ['c', 'G']]	2	1	1.24986	0.00856174	121
['E123Q']	2369	2134	415	171	0.00866388	0.00829366	0.00239783	0.00164737	0.282804	0.194293	[[361, 'C']]	[['g', 'C']]	1	1	0.238549	0.00847877	121
['S126I']	2284	2292	1289	644	0.00835302	0.00890772	0.00744772	0.00620412	0.862967	0.718871	[[370, 'A'], [371, 'T']]	[['t', 'A'], ['c', 'T']]	2	1	0.790919	0.00863037	121
['K124E']	2204	2594	443	313	0.00806045	0.0100814	0.00255961	0.00301536	0.282178	0.33242	[[364, 'G'], [366, 'G']]	[['a', 'G'], ['a', 'G']]	2	1	0.307299	0.00907093	121
['S121I']	2138	1824	4462	2423	0.00781907	0.00708886	0.025781	0.0233425	3.4587	3.13156	[[356, 'T'], [357, 'C']]	[['g', 'T'], ['t', 'C']]	2	1	3.29513	0.00745397	121
['W127K']	2127	2325	2201	1478	0.00777884	0.00903597	0.0127172	0.0142386	1.51262	1.69358	[[373, 'A'], [374, 'A']]	[['t', 'A'], ['g', 'A']]	2	1	1.6031	0.00840741	121
['H125Q']	2124	2499	1739	1233	0.00776787	0.00971221	0.0100478	0.0118784	1.14963	1.35908	[[369, 'G']]	[['c', 'G']]	1	1	1.25435	0.00874004	121
['S126Q']	2106	1831	611	256	0.00770204	0.00711607	0.0035303	0.00246623	0.476485	0.332868	[[370, 'C'], [371, 'A'], [372, 'G']]	[['t', 'C'], ['c', 'A'], ['c', 'G']]	3	1	0.404676	0.00740905	121
['N120P']	2099	2088	2650	1584	0.00767644	0.00811488	0.0153115	0.0152598	1.93922	1.93268	[[352, 'C'], [353, 'C']]	[['a', 'C'], ['a', 'C']]	2	1	1.93595	0.00789566	121
['S121Q']	2074	1989	3814	1881	0.00758501	0.00773013	0.0220369	0.018121	2.8778	2.36642	[[355, 'C'], [356, 'A'], [357, 'G']]	[['a', 'C'], ['g', 'A'], ['t', 'G']]	3	1	2.62211	0.00765757	121
['W127F']	2021	2348	816	609	0.00739118	0.00912536	0.00471477	0.00586694	0.570915	0.710432	[[374, 'T'], [375, 'C']]	[['g', 'T'], ['g', 'C']]	2	1	0.640674	0.00825827	121
['N120R']	1991	2056	752	410	0.00728146	0.00799052	0.00434499	0.00394983	0.569014	0.517265	[[353, 'G'], [354, 'A']]	[['a', 'G'], ['c', 'A']]	2	1	0.543139	0.00763599	121
['E123Y']	1919	1823	650	328	0.00701815	0.00708498	0.00375564	0.00315986	0.532597	0.448108	[[361, 'T'], [363, 'C']]	[['g', 'T'], ['g', 'C']]	2	1	0.490353	0.00705156	121
['N120G']	1896	2087	260	175	0.00693403	0.008111	0.00150226	0.0016859	0.199701	0.224114	[[352, 'G'], [353, 'G']]	[['a', 'G'], ['a', 'G']]	2	1	0.211908	0.00752251	121
['K124H']	1849	1760	342	261	0.00676214	0.00684013	0.00197604	0.0025144	0.290546	0.369703	[[364, 'C'], [366, 'C']]	[['a', 'C'], ['a', 'C']]	2	1	0.330125	0.00680114	121
['E123I']	1845	2083	466	306	0.00674751	0.00809545	0.00269251	0.00294792	0.362799	0.397214	[[361, 'A'], [362, 'T'], [363, 'C']]	[['g', 'A'], ['a', 'T'], ['g', 'C']]	3	1	0.380007	0.00742148	121
['H125P']	1789	1914	3326	2036	0.00654271	0.00743864	0.0192173	0.0196143	2.74899	2.80577	[[368, 'C']]	[['a', 'C']]	1	1	2.77738	0.00699068	121
['K124R']	1787	1871	263	135	0.0065354	0.00727153	0.00151959	0.00130055	0.22012	0.188391	[[365, 'G']]	[['a', 'G']]	1	1	0.204256	0.00690346	121
['N120K']	1753	1647	604	440	0.00641105	0.00640096	0.00348986	0.00423884	0.544779	0.661697	[[354, 'G']]	[['c', 'G']]	1	1	0.603238	0.00640601	121
['H125E']	1750	1799	808	445	0.00640008	0.0069917	0.00466855	0.00428701	0.697226	0.640244	[[367, 'G'], [369, 'G']]	[['c', 'G'], ['c', 'G']]	2	1	0.668735	0.00669589	121
['L122G']	1740	1445	1937	1257	0.00636351	0.0056159	0.0111918	0.0121096	1.86851	2.02173	[[358, 'G'], [359, 'G'], [360, 'C']]	[['c', 'G'], ['t', 'G'], ['g', 'C']]	3	1	1.94512	0.00598971	121
['L122I']	1712	1808	196	126	0.00626111	0.00702668	0.00113247	0.00121385	0.170453	0.182701	[[358, 'A'], [360, 'C']]	[['c', 'A'], ['g', 'C']]	2	1	0.176577	0.00664389	121
['H125W']	1705	1458	592	405	0.00623551	0.00566643	0.00342052	0.00390166	0.574784	0.655634	[[367, 'T'], [368, 'G'], [369, 'G']]	[['c', 'T'], ['a', 'G'], ['c', 'G']]	3	1	0.615209	0.00595097	121
['S126E']	1695	1832	137	78	0.00619894	0.00711995	0.000791573	0.000751431	0.118865	0.112837	[[370, 'G'], [371, 'A'], [372, 'G']]	[['t', 'G'], ['c', 'A'], ['c', 'G']]	3	1	0.115851	0.00665945	121
['S126K']	1685	1708	1365	859	0.00616236	0.00663804	0.00788685	0.00827537	1.23228	1.29299	[[370, 'A'], [371, 'A'], [372, 'G']]	[['t', 'A'], ['c', 'A'], ['c', 'G']]	3	1	1.26263	0.0064002	121
['E123V']	1681	1894	453	364	0.00614774	0.00736091	0.00261739	0.00350668	0.387514	0.519175	[[362, 'T']]	[['a', 'T']]	1	1	0.453344	0.00675432	121
['E123M']	1669	1914	264	179	0.00610385	0.00743864	0.00152537	0.00172444	0.225271	0.254671	[[361, 'A'], [362, 'T']]	[['g', 'A'], ['a', 'T']]	2	1	0.239971	0.00677125	121
['E123D']	1588	1597	527	323	0.00580762	0.00620664	0.00304496	0.00311169	0.506891	0.518	[[363, 'C']]	[['g', 'C']]	1	1	0.512445	0.00600713	121
['S121M']	1557	1284	2577	1444	0.00569424	0.00499019	0.0148897	0.0139111	2.78717	2.60399	[[356, 'T'], [357, 'G']]	[['g', 'T'], ['t', 'G']]	2	1	2.69558	0.00534222	121
['S126L']	1536	1553	461	347	0.00561744	0.00603564	0.00266362	0.0033429	0.457152	0.573737	[[370, 'C'], [371, 'T'], [372, 'G']]	[['t', 'C'], ['c', 'T'], ['c', 'G']]	3	1	0.515445	0.00582654	121
['N120T']	1517	1758	187	145	0.00554796	0.00683236	0.00108047	0.00139689	0.174546	0.225663	[[353, 'C']]	[['a', 'C']]	1	1	0.200105	0.00619016	121
['H125V']	1515	1501	2349	1028	0.00554064	0.00583354	0.0135723	0.00990347	2.38651	1.74139	[[367, 'G'], [368, 'T'], [369, 'G']]	[['c', 'G'], ['a', 'T'], ['c', 'G']]	3	1	2.06395	0.00568709	121
['L122H']	1507	1409	426	251	0.00551138	0.00547599	0.00246139	0.00241807	0.448039	0.440153	[[359, 'A'], [360, 'C']]	[['t', 'A'], ['g', 'C']]	2	1	0.444096	0.00549369	121
['H125N']	1473	1215	368	199	0.00538704	0.00472202	0.00212627	0.00191711	0.420666	0.379286	[[367, 'A']]	[['c', 'A']]	1	1	0.399976	0.00505453	121
['K124T']	1466	1361	65	127	0.00536144	0.00528944	0.000375564	0.00122348	0.0705226	0.229743	[[365, 'C'], [366, 'C']]	[['a', 'C'], ['a', 'C']]	2	1	0.150133	0.00532544	121
['N120V']	1446	1222	441	224	0.0052883	0.00474923	0.00254806	0.00215795	0.507706	0.429977	[[352, 'G'], [353, 'T'], [354, 'G']]	[['a', 'G'], ['a', 'T'], ['c', 'G']]	3	1	0.468842	0.00501876	121
['K124L']	1444	1387	174	103	0.00528098	0.00539049	0.00100536	0.000992274	0.188419	0.185968	[[364, 'C'], [365, 'T'], [366, 'G']]	[['a', 'C'], ['a', 'T'], ['a', 'G']]	3	1	0.187193	0.00533574	121
['S121H']	1423	1420	1794	1148	0.00520418	0.00551874	0.0103656	0.0110595	1.93335	2.06278	[[355, 'C'], [356, 'A'], [357, 'C']]	[['a', 'C'], ['g', 'A'], ['t', 'C']]	3	1	1.99806	0.00536146	121
['W127Q']	1412	1425	1021	658	0.00516395	0.00553817	0.00589924	0.00633899	1.10244	1.18462	[[373, 'C'], [374, 'A']]	[['t', 'C'], ['g', 'A']]	2	1	1.14353	0.00535106	121
['H125M']	1407	1616	1171	850	0.00514567	0.00628048	0.00676593	0.00818867	1.18429	1.43332	[[367, 'A'], [368, 'T'], [369, 'G']]	[['c', 'A'], ['a', 'T'], ['c', 'G']]	3	1	1.3088	0.00571308	121
['N120F']	1358	1234	488	210	0.00496646	0.00479586	0.00281962	0.00202308	0.577653	0.414467	[[352, 'T'], [353, 'T']]	[['a', 'T'], ['a', 'T']]	2	1	0.49606	0.00488116	121
['L122W']	1343	1338	1142	542	0.00491161	0.00520005	0.00659837	0.00522148	1.3051	1.03276	[[358, 'T'], [359, 'G']]	[['c', 'T'], ['t', 'G']]	2	1	1.16893	0.00505583	121
['H125S']	1326	1092	1165	713	0.00484943	0.00424399	0.00673126	0.00686885	1.48047	1.51073	[[367, 'A'], [368, 'G']]	[['c', 'A'], ['a', 'G']]	2	1	1.4956	0.00454671	121
['L122E']	1283	1083	344	110	0.00469217	0.00420901	0.0019876	0.00105971	0.446592	0.238105	[[358, 'G'], [359, 'A']]	[['c', 'G'], ['t', 'A']]	2	1	0.342349	0.00445059	121
['N120L']	1281	1237	338	242	0.00468486	0.00480752	0.00195293	0.00233136	0.411474	0.491207	[[352, 'C'], [353, 'T'], [354, 'G']]	[['a', 'C'], ['a', 'T'], ['c', 'G']]	3	1	0.45134	0.00474619	121
['W127Y']	1259	1211	917	567	0.0046044	0.00470648	0.00529834	0.00546232	1.1381	1.17332	[[374, 'A'], [375, 'C']]	[['g', 'A'], ['g', 'C']]	2	1	1.15571	0.00465544	121
['H125Y']	1252	1358	401	243	0.0045788	0.00527778	0.00231694	0.002341	0.470131	0.475011	[[367, 'T']]	[['c', 'T']]	1	1	0.472571	0.00492829	121
['L122N']	1241	1218	294	145	0.00453857	0.00473368	0.00169871	0.00139689	0.366406	0.301305	[[358, 'A'], [359, 'A'], [360, 'C']]	[['c', 'A'], ['t', 'A'], ['g', 'C']]	3	1	0.333856	0.00463613	121
['W127E']	1236	965	1532	901	0.00452029	0.00375041	0.00885176	0.00867999	2.14051	2.09897	[[373, 'G'], [374, 'A']]	[['t', 'G'], ['g', 'A']]	2	1	2.11974	0.00413535	121
['S121A']	1229	1247	575	375	0.00449469	0.00484639	0.0033223	0.00361265	0.711331	0.773497	[[355, 'G'], [356, 'C'], [357, 'C']]	[['a', 'G'], ['g', 'C'], ['t', 'C']]	3	1	0.742414	0.00467054	121
['N120Y']	1227	1133	381	243	0.00448737	0.00440333	0.00220138	0.002341	0.49521	0.526616	[[352, 'T']]	[['a', 'T']]	1	1	0.510913	0.00444535	121
['W127V']	1217	1229	1948	1396	0.0044508	0.00477643	0.0112554	0.0134487	2.4396	2.915	[[373, 'G'], [374, 'T']]	[['t', 'G'], ['g', 'T']]	2	1	2.6773	0.00461362	121
['L122F']	1216	1612	837	415	0.00444714	0.00626494	0.00483611	0.003998	0.902926	0.746446	[[358, 'T'], [360, 'C']]	[['c', 'T'], ['g', 'C']]	2	1	0.824686	0.00535604	121
['L122K']	1213	1202	635	389	0.00443617	0.0046715	0.00366897	0.00374752	0.805688	0.822937	[[358, 'A'], [359, 'A']]	[['c', 'A'], ['t', 'A']]	2	1	0.814313	0.00455383	121
['L122T']	1210	1143	243	129	0.0044252	0.0044422	0.00140403	0.00124275	0.316673	0.280297	[[358, 'A'], [359, 'C'], [360, 'C']]	[['c', 'A'], ['t', 'C'], ['g', 'C']]	3	1	0.298485	0.0044337	121
['L122M']	1180	1158	269	137	0.00431548	0.0045005	0.00155426	0.00131982	0.3526	0.299415	[[358, 'A']]	[['c', 'A']]	1	1	0.326008	0.00440799	121
['K124D']	1170	1253	743	457	0.00427891	0.00486971	0.00429299	0.00440261	0.938499	0.962465	[[364, 'G'], [366, 'C']]	[['a', 'G'], ['a', 'C']]	2	1	0.950482	0.00457431	121
['K124S']	1168	1209	55	69	0.0042716	0.0046987	0.000317785	0.000664727	0.0708527	0.148206	[[365, 'G'], [366, 'C']]	[['a', 'G'], ['a', 'C']]	2	1	0.109529	0.00448515	121
['W127G']	1133	1037	2310	1596	0.0041436	0.00403024	0.013347	0.0153754	3.26578	3.76211	[[373, 'G'], [375, 'C']]	[['t', 'G'], ['g', 'C']]	2	1	3.51394	0.00408692	121
['E123L']	1096	1091	116	55	0.00400828	0.0042401	0.000670237	0.000529855	0.162514	0.128475	[[361, 'C'], [362, 'T']]	[['g', 'C'], ['a', 'T']]	2	1	0.145494	0.00412419	121
['S126R']	1052	1262	824	630	0.00384736	0.00490469	0.004761	0.00606925	1.08797	1.38693	[[370, 'A'], [371, 'G'], [372, 'A']]	[['t', 'A'], ['c', 'G'], ['c', 'A']]	3	1	1.23745	0.00437602	121
['L122S']	1051	920	378	221	0.00384371	0.00357552	0.00218405	0.00212905	0.588754	0.573928	[[358, 'A'], [359, 'G'], [360, 'C']]	[['c', 'A'], ['t', 'G'], ['g', 'C']]	3	1	0.581341	0.00370961	121
['E123W']	1049	952	911	530	0.00383639	0.00369989	0.00526367	0.00510587	1.39689	1.35501	[[361, 'T'], [362, 'G']]	[['g', 'T'], ['a', 'G']]	2	1	1.37595	0.00376814	121
['N120H']	1026	1054	297	230	0.00375228	0.00409631	0.00171604	0.00221576	0.437286	0.564626	[[352, 'C']]	[['a', 'C']]	1	1	0.500956	0.00392429	121
['L122D']	1022	1005	150	73	0.00373765	0.00390587	0.000866686	0.000703262	0.226777	0.184015	[[358, 'G'], [359, 'A'], [360, 'C']]	[['c', 'G'], ['t', 'A'], ['g', 'C']]	3	1	0.205396	0.00382176	121
['L122C']	1018	1184	330	225	0.00372302	0.00460154	0.00190671	0.00216759	0.458093	0.520769	[[358, 'T'], [359, 'G'], [360, 'C']]	[['c', 'T'], ['t', 'G'], ['g', 'C']]	3	1	0.489431	0.00416228	121
['S121L']	1000	966	1901	1245	0.00365719	0.0037543	0.0109838	0.011994	2.96399	3.23659	[[355, 'C'], [356, 'T'], [357, 'G']]	[['a', 'C'], ['g', 'T'], ['t', 'G']]	3	1	3.10029	0.00370574	121
['S121V']	994	874	1503	1186	0.00363525	0.00339675	0.0086842	0.0114256	2.46991	3.2496	[[355, 'G'], [356, 'T'], [357, 'G']]	[['a', 'G'], ['g', 'T'], ['t', 'G']]	3	1	2.85976	0.003516	121
['N120Q']	957	1014	140	137	0.00349993	0.00394085	0.000808907	0.00131982	0.217425	0.354753	[[352, 'C'], [354, 'G']]	[['a', 'C'], ['c', 'G']]	2	1	0.286089	0.00372039	121
['L122R']	947	680	1170	586	0.00346336	0.00264278	0.00676015	0.00564536	2.21422	1.84908	[[358, 'A'], [359, 'G'], [360, 'A']]	[['c', 'A'], ['t', 'G'], ['g', 'A']]	3	1	2.03165	0.00305307	121
['L122A']	941	930	280	196	0.00344142	0.00361439	0.00161781	0.00188821	0.458577	0.535222	[[358, 'G'], [359, 'C'], [360, 'C']]	[['c', 'G'], ['t', 'C'], ['g', 'C']]	3	1	0.496899	0.0035279	121
['S121D']	938	982	1647	828	0.00343044	0.00381648	0.00951622	0.00797672	2.62628	2.20141	[[355, 'G'], [356, 'A'], [357, 'C']]	[['a', 'G'], ['g', 'A'], ['t', 'C']]	3	1	2.41384	0.00362346	121
['S121N']	928	784	892	509	0.00339387	0.00304697	0.00515389	0.00490357	1.60038	1.52265	[[356, 'A'], [357, 'C']]	[['g', 'A'], ['t', 'C']]	2	1	1.56151	0.00322042	121
['S121K']	913	882	1376	718	0.00333901	0.00342784	0.0079504	0.00691702	2.34981	2.04438	[[356, 'A'], [357, 'G']]	[['g', 'A'], ['t', 'G']]	2	1	2.19709	0.00338343	121
['H125D']	887	1213	844	473	0.00324393	0.00471425	0.00487655	0.00455675	1.22555	1.14517	[[367, 'G']]	[['c', 'G']]	1	1	1.18536	0.00397909	121
['N120A']	863	875	258	111	0.00315615	0.00340063	0.0014907	0.00106934	0.454704	0.326179	[[352, 'G'], [353, 'C']]	[['a', 'G'], ['a', 'C']]	2	1	0.390442	0.00327839	121
['W127T']	815	902	1709	872	0.00298061	0.00350557	0.00987445	0.00840061	3.04477	2.59031	[[373, 'A'], [374, 'C'], [375, 'C']]	[['t', 'A'], ['g', 'C'], ['g', 'C']]	3	1	2.81754	0.00324309	121
['N120I']	795	695	489	164	0.00290747	0.00270107	0.0028254	0.00157993	1.00753	0.563402	[[353, 'T']]	[['a', 'T']]	1	1	0.785468	0.00280427	121
['W127L']	758	728	1233	771	0.00277215	0.00282933	0.00712416	0.0074276	2.54367	2.65202	[[373, 'C'], [374, 'T']]	[['t', 'C'], ['g', 'T']]	2	1	2.59784	0.00280074	121
['H125F']	754	763	161	137	0.00275752	0.00296535	0.000930243	0.00131982	0.325097	0.461244	[[367, 'T'], [368, 'T']]	[['c', 'T'], ['a', 'T']]	2	1	0.39317	0.00286144	121
['S126W']	753	661	181	84	0.00275386	0.00256894	0.0010458	0.000809233	0.392952	0.304063	[[371, 'G'], [372, 'G']]	[['c', 'G'], ['c', 'G']]	2	1	0.348507	0.0026614	121
['S126D', 'R134H']	750	585	37	25	0.00274289	0.00227357	0.000213783	0.000240843	0.0852325	0.0960212	[[370, 'G'], [371, 'A'], [395, 'A']]	[['t', 'G'], ['c', 'A'], ['g', 'A']]	3	2	0.0906268	0.00250823	121
['E123W', 'H125L']	701	716	877	719	0.00256369	0.00278269	0.00506723	0.00692665	1.89557	2.59115	[[361, 'T'], [362, 'G'], [368, 'T']]	[['g', 'T'], ['a', 'G'], ['a', 'T']]	3	2	2.24336	0.00267319	121
['L122Y']	699	728	239	226	0.00255638	0.00282933	0.00138092	0.00217722	0.51281	0.808519	[[358, 'T'], [359, 'A'], [360, 'C']]	[['c', 'T'], ['t', 'A'], ['g', 'C']]	3	1	0.660664	0.00269285	121
['L122V']	690	683	72	65	0.00252346	0.00265444	0.000416009	0.000626192	0.160687	0.241871	[[358, 'G']]	[['c', 'G']]	1	1	0.201279	0.00258895	121
['E123K']	687	639	76	37	0.00251249	0.00248343	0.000439121	0.000356448	0.175792	0.142695	[[361, 'A']]	[['g', 'A']]	1	1	0.159244	0.00249796	121
['W127P']	655	485	998	399	0.00239546	0.00188492	0.00576635	0.00384386	2.69432	1.79603	[[373, 'C'], [374, 'C'], [375, 'C']]	[['t', 'C'], ['g', 'C'], ['g', 'C']]	3	1	2.24518	0.00214019	121
['S126P']	640	699	267	187	0.0023406	0.00271662	0.0015427	0.00180151	0.610098	0.712449	[[370, 'C']]	[['t', 'C']]	1	1	0.661274	0.00252861	121
['S126N']	617	707	270	178	0.00225649	0.00274771	0.00156004	0.0017148	0.623491	0.685346	[[370, 'A'], [371, 'A']]	[['t', 'A'], ['c', 'A']]	2	1	0.654418	0.0025021	121
['H125I']	544	655	652	502	0.00198951	0.00254562	0.0037672	0.00483613	1.66134	2.13274	[[367, 'A'], [368, 'T']]	[['c', 'A'], ['a', 'T']]	2	1	1.89704	0.00226756	121
['E123G']	504	479	42	52	0.00184322	0.0018616	0.000242672	0.000500954	0.131003	0.270433	[[362, 'G'], [363, 'C']]	[['a', 'G'], ['g', 'C']]	2	1	0.200718	0.00185241	121
['E123H']	495	572	140	54	0.00181031	0.00222304	0.000808907	0.000520221	0.401109	0.25796	[[361, 'C'], [363, 'C']]	[['g', 'C'], ['g', 'C']]	2	1	0.329534	0.00201668	121
['S121P']	482	506	923	488	0.00176277	0.00196654	0.00533301	0.00470126	2.86006	2.52125	[[355, 'C'], [356, 'C'], [357, 'C']]	[['a', 'C'], ['g', 'C'], ['t', 'C']]	3	1	2.69065	0.00186465	121
['N120E']	477	657	230	148	0.00174448	0.00255339	0.00132892	0.00142579	0.618408	0.663488	[[352, 'G'], [354, 'G']]	[['a', 'G'], ['c', 'G']]	2	1	0.640948	0.00214893	121
['W127N']	452	559	636	281	0.00165305	0.00217252	0.00367475	0.00270708	1.92115	1.41525	[[373, 'A'], [374, 'A'], [375, 'C']]	[['t', 'A'], ['g', 'A'], ['g', 'C']]	3	1	1.6682	0.00191278	121
['H125T']	423	433	768	490	0.00154699	0.00168283	0.00443743	0.00472053	2.74779	2.92309	[[367, 'A'], [368, 'C']]	[['c', 'A'], ['a', 'C']]	2	1	2.83544	0.00161491	121
['S126D']	412	430	93	32	0.00150676	0.00167117	0.000537346	0.000308279	0.338173	0.194013	[[370, 'G'], [371, 'A']]	[['t', 'G'], ['c', 'A']]	2	1	0.266093	0.00158897	121
['W127C']	410	434	859	487	0.00149945	0.00168671	0.00496322	0.00469162	3.11549	2.945	[[375, 'C']]	[['g', 'C']]	1	1	3.03024	0.00159308	121
['K124V', 'S154S']	409	359	91	18	0.00149579	0.00139523	0.00052579	0.000173407	0.36374	0.119962	[[364, 'G'], [365, 'T'], [366, 'G'], [456, 'C']]	[['a', 'G'], ['a', 'T'], ['a', 'G'], ['t', 'C']]	4	2	0.241851	0.00144551	121
['H125L']	407	276	259	140	0.00148848	0.00107266	0.00149648	0.00134872	1.16861	1.05322	[[368, 'T'], [369, 'G']]	[['a', 'T'], ['c', 'G']]	2	1	1.11091	0.00128057	121
['E123D', 'K124I']	404	385	45	29	0.0014775	0.00149628	0.000260006	0.000279378	0.174865	0.187894	[[363, 'T'], [365, 'T'], [366, 'C']]	[['g', 'T'], ['a', 'T'], ['a', 'C']]	3	2	0.18138	0.00148689	121
['E123A']	351	521	59	61	0.00128367	0.00202483	0.000340897	0.000587657	0.206073	0.35524	[[362, 'C'], [363, 'C']]	[['a', 'C'], ['g', 'C']]	2	1	0.280656	0.00165425	121
['K124M']	315	348	50	65	0.00115201	0.00135248	0.000288895	0.000626192	0.230702	0.500055	[[365, 'T'], [366, 'G']]	[['a', 'T'], ['a', 'G']]	2	1	0.365378	0.00125225	121
['S126H']	300	341	155	77	0.00109716	0.00132528	0.000895576	0.000741797	0.739402	0.61244	[[370, 'C'], [371, 'A']]	[['t', 'C'], ['c', 'A']]	2	1	0.675921	0.00121122	121
['S121Y']	291	421	392	248	0.00106424	0.00163619	0.00226494	0.00238916	1.67746	1.76947	[[355, 'T'], [356, 'A'], [357, 'C']]	[['a', 'T'], ['g', 'A'], ['t', 'C']]	3	1	1.72347	0.00135022	121
['W127H']	267	235	373	191	0.00097647	0.000913313	0.00215516	0.00184004	2.28085	1.94736	[[373, 'C'], [374, 'A'], [375, 'C']]	[['t', 'C'], ['g', 'A'], ['g', 'C']]	3	1	2.11411	0.000944891	121
['E123M', 'R170S']	259	199	69	38	0.000947212	0.000773401	0.000398676	0.000366082	0.463411	0.425525	[[361, 'A'], [362, 'T'], [504, 'T']]	[['g', 'A'], ['a', 'T'], ['g', 'T']]	3	2	0.444468	0.000860307	121
['K124N', 'G130V']	256	99	23	40	0.000936241	0.000384757	0.000132892	0.000385349	0.201199	0.583421	[[366, 'C'], [383, 'T']]	[['a', 'C'], ['g', 'T']]	2	2	0.39231	0.000660499	121
['V119I', 'H125F']	225	223	73	58	0.000822868	0.000866676	0.000421787	0.000558756	0.499292	0.661429	[[349, 'A'], [367, 'T'], [368, 'T']]	[['g', 'A'], ['c', 'T'], ['a', 'T']]	3	2	0.58036	0.000844772	121
['K124I']	212	232	28	7	0.000775324	0.000901654	0.000161781	6.74361e-05	0.192944	0.0804257	[[365, 'T'], [366, 'C']]	[['a', 'T'], ['a', 'C']]	2	1	0.136685	0.000838489	121
['L122M', 'S148R']	185	166	0	13	0.00067658	0.000645149	0	0.000125238	0	0.189507	[[358, 'A'], [438, 'A']]	[['c', 'A'], ['c', 'A']]	2	2	0.0947535	0.000660864	121
['K124P']	162	108	154	117	0.000592465	0.000419735	0.000889798	0.00112715	1.75815	2.22712	[[364, 'C'], [365, 'C'], [366, 'C']]	[['a', 'C'], ['a', 'C'], ['a', 'C']]	3	1	1.99263	0.0005061	121
['L122W', 'Q160O']	142	138	10	6	0.000519321	0.000536328	5.77791e-05	5.78024e-05	0.109466	0.109511	[[358, 'T'], [359, 'G'], [472, 'T']]	[['c', 'T'], ['t', 'G'], ['c', 'T']]	3	2	0.109488	0.000527825	121
['K124F']	105	88	26	6	0.000384005	0.000342007	0.000150226	5.78024e-05	0.413838	0.159233	[[364, 'T'], [365, 'T'], [366, 'C']]	[['a', 'T'], ['a', 'T'], ['a', 'C']]	3	1	0.286535	0.000363006	121
['S126T']	95	100	21	13	0.000347433	0.000388644	0.000121336	0.000125238	0.329683	0.340286	[[370, 'A']]	[['t', 'A']]	1	1	0.334985	0.000368038	121
['L122S', 'W127C']	80	91	391	111	0.000292575	0.000353666	0.00225916	0.00106934	6.9917	3.30943	[[358, 'A'], [359, 'G'], [360, 'C'], [375, 'T']]	[['c', 'A'], ['t', 'G'], ['g', 'C'], ['g', 'T']]	4	2	5.15056	0.000323121	121
[]	7465	2552	1130	249	0.0312467	0.0164755	0.0116327	0.00261513	0.487517	0.109598	[]	[]	0	0	0.298558	0.0238611	133
['S133V']	5551	4263	3438	3356	0.0232352	0.0275215	0.0353922	0.0352465	1.39458	1.38884	[[391, 'G'], [392, 'T'], [393, 'G']]	[['t', 'G'], ['c', 'T'], ['c', 'G']]	3	1	1.39171	0.0253783	133
['WT']	3525	2654	800	918	0.0147548	0.017134	0.00823554	0.00964134	0.516516	0.604685	['WT']	['WT']	0	1	0.560601	0.0159444	133
['E138C']	3355	2119	1326	1254	0.0140432	0.0136801	0.0136504	0.0131702	0.98476	0.950117	[[406, 'T'], [407, 'G'], [408, 'C']]	[['g', 'T'], ['a', 'G'], ['g', 'C']]	3	1	0.967439	0.0138616	133
['A136G']	3205	2179	813	721	0.0134154	0.0140674	0.00836936	0.00757234	0.609062	0.55106	[[401, 'G']]	[['c', 'G']]	1	1	0.580061	0.0137414	133
['N135D']	3087	2423	4860	4570	0.0129215	0.0156427	0.0500309	0.0479966	3.50306	3.36063	[[397, 'G'], [399, 'C']]	[['a', 'G'], ['t', 'C']]	2	1	3.43184	0.0142821	133
['R134V']	2934	2014	212	213	0.012281	0.0130022	0.00218242	0.00223704	0.172638	0.176959	[[394, 'G'], [395, 'T'], [396, 'G']]	[['c', 'G'], ['g', 'T'], ['c', 'G']]	3	1	0.174798	0.0126416	133
['A137W']	2891	1606	410	424	0.012101	0.0103682	0.00422071	0.00445308	0.375688	0.396371	[[403, 'T'], [404, 'G'], [405, 'G']]	[['g', 'T'], ['c', 'G'], ['t', 'G']]	3	1	0.38603	0.0112346	133
['N135V']	2859	1919	336	371	0.0119671	0.0123889	0.00345893	0.00389644	0.284031	0.319958	[[397, 'G'], [398, 'T'], [399, 'G']]	[['a', 'G'], ['a', 'T'], ['t', 'G']]	3	1	0.301994	0.012178	133
['N135T']	2841	2030	331	324	0.0118918	0.0131055	0.00340745	0.00340283	0.272626	0.272256	[[398, 'C'], [399, 'C']]	[['a', 'C'], ['t', 'C']]	2	1	0.272441	0.0124986	133
['A137D']	2660	1803	240	170	0.0111341	0.01164	0.00247066	0.00178543	0.216971	0.156795	[[404, 'A'], [405, 'C']]	[['c', 'A'], ['t', 'C']]	2	1	0.186883	0.0113871	133
['E138D']	2636	1757	189	149	0.0110337	0.011343	0.00194565	0.00156488	0.173899	0.139867	[[408, 'C']]	[['g', 'C']]	1	1	0.156883	0.0111883	133
['A137E']	2623	1533	263	197	0.0109793	0.0098969	0.00270743	0.002069	0.25938	0.198217	[[404, 'A'], [405, 'G']]	[['c', 'A'], ['t', 'G']]	2	1	0.228799	0.0104381	133
['S133Y']	2618	1868	728	711	0.0109583	0.0120596	0.00749434	0.00746731	0.651173	0.648825	[[392, 'A']]	[['c', 'A']]	1	1	0.649999	0.011509	133
['Y139K']	2602	1644	3954	3713	0.0108914	0.0106135	0.0407041	0.038996	3.78558	3.62671	[[409, 'A'], [411, 'G']]	[['t', 'A'], ['t', 'G']]	2	1	3.70614	0.0107524	133
['N135A']	2598	1846	192	213	0.0108746	0.0119176	0.00197653	0.00223704	0.173439	0.196299	[[397, 'G'], [398, 'C'], [399, 'C']]	[['a', 'G'], ['a', 'C'], ['t', 'C']]	3	1	0.184869	0.0113961	133
['R134Y']	2573	1453	126	128	0.01077	0.00938043	0.0012971	0.00134433	0.128742	0.133429	[[394, 'T'], [395, 'A']]	[['c', 'T'], ['g', 'A']]	2	1	0.131085	0.0100752	133
['L140G']	2526	1994	210	216	0.0105732	0.0128731	0.00216183	0.00226855	0.184407	0.19351	[[412, 'G'], [413, 'G'], [414, 'C']]	[['c', 'G'], ['t', 'G'], ['g', 'C']]	3	1	0.188958	0.0117232	133
['A137K']	2496	1457	157	226	0.0104477	0.00940625	0.00161622	0.00237358	0.162812	0.239104	[[403, 'A'], [404, 'A'], [405, 'G']]	[['g', 'A'], ['c', 'A'], ['t', 'G']]	3	1	0.200958	0.00992696	133
['N135K']	2472	1541	3816	3888	0.0103472	0.00994855	0.0392835	0.0408339	3.87111	4.02389	[[399, 'G']]	[['t', 'G']]	1	1	3.9475	0.0101479	133
['L140P']	2452	1380	491	358	0.0102635	0.00890915	0.00505456	0.00375991	0.527268	0.392216	[[413, 'C'], [414, 'C']]	[['t', 'C'], ['g', 'C']]	2	1	0.459742	0.00958632	133
['N135I']	2429	1741	134	130	0.0101672	0.0112397	0.00137945	0.00136533	0.128879	0.12756	[[398, 'T'], [399, 'C']]	[['a', 'T'], ['t', 'C']]	2	1	0.128219	0.0107035	133
['A136K']	2396	1176	381	284	0.0100291	0.00759214	0.00392217	0.00298272	0.445165	0.338537	[[400, 'A'], [401, 'A'], [402, 'G']]	[['g', 'A'], ['c', 'A'], ['c', 'G']]	3	1	0.391851	0.00881062	133
['E138I']	2363	1360	637	646	0.00989096	0.00878003	0.00655755	0.00678465	0.702432	0.726758	[[406, 'A'], [407, 'T'], [408, 'C']]	[['g', 'A'], ['a', 'T'], ['g', 'C']]	3	1	0.714595	0.00933549	133
['L140E']	2328	1860	60	108	0.00974446	0.012008	0.000617665	0.00113428	0.0567904	0.104289	[[412, 'G'], [413, 'A']]	[['c', 'G'], ['t', 'A']]	2	1	0.0805399	0.0108762	133
['Y139H']	2320	2054	1519	1625	0.00971097	0.0132604	0.0156372	0.0170666	1.36145	1.4859	[[409, 'C'], [411, 'C']]	[['t', 'C'], ['t', 'C']]	2	1	1.42368	0.0114857	133
['N135R']	2301	1372	2661	2611	0.00963144	0.0088575	0.0273935	0.0274221	2.96323	2.96633	[[398, 'G'], [399, 'A']]	[['a', 'G'], ['t', 'A']]	2	1	2.96478	0.00924447	133
['Y139I']	2277	1651	2256	2403	0.00953099	0.0106587	0.0232242	0.0252376	2.3006	2.50005	[[409, 'A'], [410, 'T'], [411, 'C']]	[['t', 'A'], ['a', 'T'], ['t', 'C']]	3	1	2.40033	0.0100948	133
['Y139M']	2266	1541	1819	1801	0.00948494	0.00994855	0.0187256	0.0189151	1.92714	1.94665	[[409, 'A'], [410, 'T'], [411, 'G']]	[['t', 'A'], ['a', 'T'], ['t', 'G']]	3	1	1.9369	0.00971674	133
['E138V']	2232	1615	1025	1203	0.00934263	0.0104263	0.0105518	0.0126346	1.06751	1.27823	[[407, 'T']]	[['a', 'T']]	1	1	1.17287	0.00988445	133
['L140S']	2228	1368	236	279	0.00932588	0.00883168	0.00242948	0.00293021	0.2676	0.322754	[[412, 'A'], [413, 'G'], [414, 'C']]	[['c', 'A'], ['t', 'G'], ['g', 'C']]	3	1	0.295177	0.00907878	133
['L140W']	2183	1325	85	91	0.00913752	0.00855407	0.000875026	0.000955732	0.0989199	0.108044	[[412, 'T'], [413, 'G']]	[['c', 'T'], ['t', 'G']]	2	1	0.103482	0.0088458	133
['A137P']	2172	1218	472	604	0.00909148	0.00786329	0.00485897	0.00634354	0.573168	0.74829	[[403, 'C'], [405, 'C']]	[['g', 'C'], ['t', 'C']]	2	1	0.660729	0.00847738	133
['S133R']	2150	1562	2058	2125	0.00899939	0.0100841	0.0211859	0.0223179	2.22034	2.33897	[[391, 'A'], [392, 'G'], [393, 'A']]	[['t', 'A'], ['c', 'G'], ['c', 'A']]	3	1	2.27966	0.00954176	133
['A136I']	2136	1194	1414	1246	0.00894079	0.00770835	0.0145563	0.0130862	1.7486	1.57199	[[400, 'A'], [401, 'T']]	[['g', 'A'], ['c', 'T']]	2	1	1.66029	0.00832457	133
['Y139R']	2135	1458	3566	3397	0.00893661	0.00941271	0.0367099	0.0356772	4.00123	3.88866	[[409, 'A'], [410, 'G'], [411, 'A']]	[['t', 'A'], ['a', 'G'], ['t', 'A']]	3	1	3.94495	0.00917466	133
['E138P']	2109	1468	277	233	0.00882778	0.00947727	0.00285155	0.00244709	0.311559	0.267368	[[406, 'C'], [407, 'C'], [408, 'C']]	[['g', 'C'], ['a', 'C'], ['g', 'C']]	3	1	0.289464	0.00915252	133
['Y139S']	2101	1701	2710	2398	0.00879429	0.0109815	0.0278979	0.0251851	2.82142	2.54707	[[409, 'A'], [410, 'G'], [411, 'C']]	[['t', 'A'], ['a', 'G'], ['t', 'C']]	3	1	2.68424	0.00988789	133
['N135Q']	2093	1246	2294	2033	0.0087608	0.00804406	0.0236154	0.0213517	2.81054	2.54113	[[397, 'C'], [399, 'G']]	[['a', 'C'], ['t', 'G']]	2	1	2.67584	0.00840243	133
['Y139C']	2085	2064	1350	1476	0.00872732	0.013325	0.0138975	0.0155018	1.26041	1.40591	[[410, 'G'], [411, 'C']]	[['a', 'G'], ['t', 'C']]	2	1	1.33316	0.0110262	133
['E138Y']	2068	1131	1926	1831	0.00865616	0.00730163	0.0198271	0.0192302	2.48494	2.41013	[[406, 'T'], [408, 'C']]	[['g', 'T'], ['g', 'C']]	2	1	2.44753	0.00797889	133
['Y139F']	2049	1626	664	557	0.00857663	0.0104973	0.0068355	0.00584992	0.716737	0.613394	[[410, 'T'], [411, 'C']]	[['a', 'T'], ['t', 'C']]	2	1	0.665066	0.00953696	133
['N135Y']	2028	1243	430	376	0.00848873	0.00802469	0.0044266	0.00394896	0.536122	0.478273	[[397, 'T'], [399, 'C']]	[['a', 'T'], ['t', 'C']]	2	1	0.507197	0.00825671	133
['N135C']	2010	1129	290	235	0.00841339	0.00728871	0.00298538	0.0024681	0.380253	0.314365	[[397, 'T'], [398, 'G'], [399, 'C']]	[['a', 'T'], ['a', 'G'], ['t', 'C']]	3	1	0.347309	0.00785105	133
['A136Y']	1997	1145	195	192	0.00835897	0.00739201	0.00200741	0.00201649	0.254894	0.256046	[[400, 'T'], [401, 'A']]	[['g', 'T'], ['c', 'A']]	2	1	0.25547	0.00787549	133
['Y139N']	1942	1341	2449	2563	0.00812875	0.00865737	0.025211	0.026918	3.0038	3.20718	[[409, 'A'], [411, 'C']]	[['t', 'A'], ['t', 'C']]	2	1	3.10549	0.00839306	133
['A136D']	1940	1471	1557	1553	0.00812038	0.00949663	0.0160284	0.0163105	1.81965	1.85167	[[401, 'A']]	[['c', 'A']]	1	1	1.83566	0.00880851	133
['R134W']	1925	1133	228	183	0.0080576	0.00731454	0.00234713	0.00192197	0.305374	0.250058	[[394, 'T'], [396, 'G']]	[['c', 'T'], ['c', 'G']]	2	1	0.277716	0.00768607	133
['E138L']	1887	1424	373	307	0.00789854	0.00919321	0.00383982	0.00322428	0.449319	0.377291	[[406, 'C'], [407, 'T']]	[['g', 'C'], ['a', 'T']]	2	1	0.413305	0.00854587	133
['L140Y']	1867	937	96	139	0.00781482	0.00604918	0.000988264	0.00145985	0.142566	0.210596	[[412, 'T'], [413, 'A'], [414, 'C']]	[['c', 'T'], ['t', 'A'], ['g', 'C']]	3	1	0.176581	0.006932	133
['A137C']	1846	1106	170	202	0.00772692	0.00714023	0.00175005	0.00212151	0.235425	0.285396	[[403, 'T'], [404, 'G'], [405, 'C']]	[['g', 'T'], ['c', 'G'], ['t', 'C']]	3	1	0.260411	0.00743357	133
['A137N']	1823	1086	156	76	0.00763065	0.00701111	0.00160593	0.000798194	0.219363	0.10903	[[403, 'A'], [404, 'A'], [405, 'C']]	[['g', 'A'], ['c', 'A'], ['t', 'C']]	3	1	0.164196	0.00732088	133
['S133G']	1794	886	215	114	0.00750926	0.00571993	0.0022133	0.00119729	0.334609	0.181007	[[391, 'G'], [392, 'G']]	[['t', 'G'], ['c', 'G']]	2	1	0.257808	0.0066146	133
['S133H']	1781	1208	75	105	0.00745485	0.00779873	0.000772082	0.00110277	0.101233	0.144591	[[391, 'C'], [392, 'A']]	[['t', 'C'], ['c', 'A']]	2	1	0.122912	0.00762679	133
['S133E']	1772	1258	140	159	0.00741717	0.00812153	0.00144122	0.0016699	0.185501	0.214935	[[391, 'G'], [392, 'A'], [393, 'G']]	[['t', 'G'], ['c', 'A'], ['c', 'G']]	3	1	0.200218	0.00776935	133
['A136P']	1758	1011	753	857	0.00735857	0.00652692	0.0077517	0.00900068	1.11652	1.29642	[[400, 'C']]	[['g', 'C']]	1	1	1.20647	0.00694275	133
['R134Q']	1749	952	101	120	0.0073209	0.00614602	0.00103974	0.00126031	0.154413	0.187171	[[395, 'A'], [396, 'G']]	[['g', 'A'], ['c', 'G']]	2	1	0.170792	0.00673346	133
['R134G']	1738	806	212	269	0.00727486	0.00520346	0.00218242	0.00282519	0.349794	0.452815	[[394, 'G']]	[['c', 'G']]	1	1	0.401304	0.00623916	133
['L140V']	1737	1412	142	149	0.00727067	0.00911573	0.00146181	0.00156488	0.178417	0.190997	[[412, 'G']]	[['c', 'G']]	1	1	0.184707	0.0081932	133
['E138H']	1693	1102	281	343	0.0070865	0.00711441	0.00289273	0.00360237	0.407401	0.507344	[[406, 'C'], [408, 'C']]	[['g', 'C'], ['g', 'C']]	2	1	0.457373	0.00710045	133
['A137I']	1674	969	73	165	0.00700697	0.00625577	0.000751493	0.00173292	0.113324	0.261322	[[403, 'A'], [404, 'T'], [405, 'C']]	[['g', 'A'], ['c', 'T'], ['t', 'C']]	3	1	0.187323	0.00663137	133
['A136F']	1666	992	373	364	0.00697348	0.00640426	0.00383982	0.00382293	0.574061	0.571536	[[400, 'T'], [401, 'T']]	[['g', 'T'], ['c', 'T']]	2	1	0.572798	0.00668887	133
['N135M']	1647	1126	809	836	0.00689395	0.00726935	0.00832819	0.00878013	1.17602	1.23984	[[398, 'T'], [399, 'G']]	[['a', 'T'], ['t', 'G']]	2	1	1.20793	0.00708165	133
['S133K']	1618	1110	2130	2092	0.00677257	0.00716605	0.0219271	0.0219713	3.14624	3.15258	[[391, 'A'], [392, 'A'], [393, 'G']]	[['t', 'A'], ['c', 'A'], ['c', 'G']]	3	1	3.14941	0.00696931	133
['L140D']	1569	1103	198	207	0.00656746	0.00712086	0.0020383	0.00217403	0.297815	0.317647	[[412, 'G'], [413, 'A'], [414, 'C']]	[['c', 'G'], ['t', 'A'], ['g', 'C']]	3	1	0.307731	0.00684416	133
['R134N']	1557	811	106	84	0.00651723	0.00523574	0.00109121	0.000882214	0.185691	0.150126	[[394, 'A'], [395, 'A']]	[['c', 'A'], ['g', 'A']]	2	1	0.167908	0.00587649	133
['A136E']	1556	946	705	678	0.00651305	0.00610728	0.00725757	0.00712073	1.15014	1.12845	[[401, 'A'], [402, 'G']]	[['c', 'A'], ['c', 'G']]	2	1	1.1393	0.00631017	133
['Y139L']	1485	1150	1568	1647	0.00621586	0.00742429	0.0161417	0.0172977	2.36679	2.53629	[[409, 'C'], [410, 'T'], [411, 'G']]	[['t', 'C'], ['a', 'T'], ['t', 'G']]	3	1	2.45154	0.00682007	133
['S133I']	1475	1012	1196	1247	0.006174	0.00653337	0.0123121	0.0130967	1.93779	2.06127	[[391, 'A'], [392, 'T']]	[['t', 'A'], ['c', 'T']]	2	1	1.99953	0.00635369	133
['Y139G']	1472	1305	1600	1706	0.00616144	0.00842495	0.0164711	0.0179173	2.25842	2.45672	[[409, 'G'], [410, 'G'], [411, 'C']]	[['t', 'G'], ['a', 'G'], ['t', 'C']]	3	1	2.35757	0.0072932	133
['E138T']	1463	890	264	240	0.00612377	0.00574575	0.00271773	0.00252061	0.457934	0.42472	[[406, 'A'], [407, 'C'], [408, 'C']]	[['g', 'A'], ['a', 'C'], ['g', 'C']]	3	1	0.441327	0.00593476	133
['L140H', 'G144V']	1433	1492	19	66	0.0059982	0.00963221	0.000195594	0.000693168	0.0250274	0.0886948	[[413, 'A'], [414, 'C'], [425, 'T']]	[['t', 'A'], ['g', 'C'], ['g', 'T']]	3	2	0.0568611	0.0078152	133
['A136S']	1400	803	277	242	0.00586007	0.00518409	0.00285155	0.00254162	0.516391	0.460264	[[400, 'A'], [401, 'G']]	[['g', 'A'], ['c', 'G']]	2	1	0.488328	0.00552208	133
['S133T']	1385	805	506	448	0.00579728	0.005197	0.00520898	0.00470514	0.947579	0.855925	[[391, 'A']]	[['t', 'A']]	1	1	0.901752	0.00549714	133
['A137L']	1363	737	92	89	0.0057052	0.004758	0.000947087	0.000934727	0.181032	0.178669	[[403, 'C'], [404, 'T'], [405, 'G']]	[['g', 'C'], ['c', 'T'], ['t', 'G']]	3	1	0.179851	0.0052316	133
['E138N']	1351	900	123	143	0.00565497	0.00581031	0.00126621	0.00150186	0.220878	0.261985	[[406, 'A'], [408, 'C']]	[['g', 'A'], ['g', 'C']]	2	1	0.241431	0.00573264	133
['E138Q']	1333	858	197	204	0.00557962	0.00553916	0.002028	0.00214252	0.364788	0.385387	[[406, 'C']]	[['g', 'C']]	1	1	0.375088	0.00555939	133
['A136T']	1322	691	99	124	0.00553358	0.00446103	0.00101915	0.00130232	0.203939	0.260604	[[400, 'A']]	[['g', 'A']]	1	1	0.232272	0.0049973	133
['N135L']	1321	922	691	694	0.00552939	0.00595234	0.00711344	0.00728877	1.23909	1.26963	[[397, 'C'], [398, 'T'], [399, 'G']]	[['a', 'C'], ['a', 'T'], ['t', 'G']]	3	1	1.25436	0.00574087	133
['A137M']	1315	727	118	128	0.00550428	0.00469344	0.00121474	0.00134433	0.238238	0.263652	[[403, 'A'], [404, 'T'], [405, 'G']]	[['g', 'A'], ['c', 'T'], ['t', 'G']]	3	1	0.250945	0.00509886	133
['A136C']	1311	967	127	177	0.00548754	0.00624286	0.00130739	0.00185895	0.222907	0.316946	[[400, 'T'], [401, 'G']]	[['g', 'T'], ['c', 'G']]	2	1	0.269926	0.0058652	133
['R134F']	1306	726	51	85	0.00546661	0.00468699	0.000525015	0.000892716	0.103415	0.175842	[[394, 'T'], [395, 'T']]	[['c', 'T'], ['g', 'T']]	2	1	0.139629	0.0050768	133
['L140Q']	1304	910	196	216	0.00545824	0.00587487	0.00201771	0.00226855	0.356073	0.40034	[[413, 'A']]	[['t', 'A']]	1	1	0.378207	0.00566655	133
['E138W']	1286	844	1225	1173	0.00538289	0.00544878	0.0126107	0.0123195	2.32848	2.27472	[[406, 'T'], [407, 'G']]	[['g', 'T'], ['a', 'G']]	2	1	2.3016	0.00541584	133
['S133M']	1284	946	147	191	0.00537452	0.00610728	0.00151328	0.00200599	0.263596	0.34942	[[391, 'A'], [392, 'T'], [393, 'G']]	[['t', 'A'], ['c', 'T'], ['c', 'G']]	3	1	0.306508	0.0057409	133
['Y139E']	1266	885	1829	1688	0.00529918	0.00571347	0.0188285	0.0177283	3.41943	3.21962	[[409, 'G'], [411, 'G']]	[['t', 'G'], ['t', 'G']]	2	1	3.31953	0.00550633	133
['A137V']	1246	804	83	135	0.00521546	0.00519055	0.000854437	0.00141784	0.16422	0.272505	[[404, 'T'], [405, 'G']]	[['c', 'T'], ['t', 'G']]	2	1	0.218362	0.005203	133
['L140H']	1233	863	106	75	0.00516105	0.00557144	0.00109121	0.000787691	0.203347	0.146786	[[413, 'A'], [414, 'C']]	[['t', 'A'], ['g', 'C']]	2	1	0.175066	0.00536625	133
['A137H']	1226	771	84	59	0.00513175	0.0049775	0.000864731	0.00061965	0.171077	0.122591	[[403, 'C'], [404, 'A'], [405, 'C']]	[['g', 'C'], ['c', 'A'], ['t', 'C']]	3	1	0.146834	0.00505462	133
['R134T']	1219	720	103	86	0.00510245	0.00464825	0.00106033	0.000903219	0.217487	0.185262	[[394, 'A'], [395, 'C']]	[['c', 'A'], ['g', 'C']]	2	1	0.201375	0.00487535	133
['N135P']	1214	731	101	128	0.00508152	0.00471927	0.00103974	0.00134433	0.212174	0.27433	[[397, 'C'], [398, 'C'], [399, 'C']]	[['a', 'C'], ['a', 'C'], ['t', 'C']]	3	1	0.243252	0.00490039	133
['R134I']	1208	709	57	70	0.0050564	0.00457724	0.000586782	0.000735178	0.121819	0.152627	[[394, 'A'], [395, 'T']]	[['c', 'A'], ['g', 'T']]	2	1	0.137223	0.00481682	133
['S133W']	1188	873	108	157	0.00497269	0.005636	0.0011118	0.0016489	0.209601	0.310858	[[392, 'G'], [393, 'G']]	[['c', 'G'], ['c', 'G']]	2	1	0.26023	0.00530435	133
['A137R']	1181	570	124	99	0.00494339	0.00367986	0.00127651	0.00103975	0.296062	0.241151	[[403, 'A'], [404, 'G'], [405, 'A']]	[['g', 'A'], ['c', 'G'], ['t', 'A']]	3	1	0.268606	0.00431163	133
['A136N']	1181	709	542	584	0.00494339	0.00457724	0.00557958	0.00613349	1.1721	1.28846	[[400, 'A'], [401, 'A']]	[['g', 'A'], ['c', 'A']]	2	1	1.23028	0.00476031	133
['A136H']	1155	894	286	273	0.00483456	0.00577158	0.0029442	0.0028672	0.555189	0.540667	[[400, 'C'], [401, 'A']]	[['g', 'C'], ['c', 'A']]	2	1	0.547928	0.00530307	133
['E138M']	1145	741	240	185	0.0047927	0.00478382	0.00247066	0.00194297	0.515983	0.405778	[[406, 'A'], [407, 'T']]	[['g', 'A'], ['a', 'T']]	2	1	0.46088	0.00478826	133
['N135G']	1126	788	404	329	0.00471317	0.00508725	0.00415895	0.00345534	0.848728	0.705141	[[397, 'G'], [398, 'G'], [399, 'C']]	[['a', 'G'], ['a', 'G'], ['t', 'C']]	3	1	0.776934	0.00490021	133
['R134E']	1120	612	172	151	0.00468806	0.00395101	0.00177064	0.00158588	0.409915	0.367142	[[394, 'G'], [395, 'A'], [396, 'G']]	[['c', 'G'], ['g', 'A'], ['c', 'G']]	3	1	0.388529	0.00431953	133
['E138R']	1107	586	2336	2044	0.00463364	0.00378316	0.0240478	0.0214672	5.71423	5.10104	[[406, 'A'], [407, 'G'], [408, 'A']]	[['g', 'A'], ['a', 'G'], ['g', 'A']]	3	1	5.40763	0.0042084	133
['S133Q']	1087	711	225	253	0.00454993	0.00459015	0.00231624	0.00265714	0.506833	0.581427	[[391, 'C'], [392, 'A'], [393, 'G']]	[['t', 'C'], ['c', 'A'], ['c', 'G']]	3	1	0.54413	0.00457004	133
['S133L']	1070	757	332	423	0.00447877	0.00488712	0.00341775	0.00444258	0.729829	0.948672	[[391, 'C'], [392, 'T'], [393, 'G']]	[['t', 'C'], ['c', 'T'], ['c', 'G']]	3	1	0.839251	0.00468294	133
['S133C']	1067	759	148	62	0.00446621	0.00490003	0.00152357	0.000651158	0.325333	0.139044	[[392, 'G']]	[['c', 'G']]	1	1	0.232188	0.00468312	133
['E138F']	1062	556	1392	1636	0.00444528	0.00358948	0.0143298	0.0171822	3.56696	4.27696	[[406, 'T'], [407, 'T'], [408, 'C']]	[['g', 'T'], ['a', 'T'], ['g', 'C']]	3	1	3.92196	0.00401738	133
['A136R']	1046	511	951	983	0.00437831	0.00329897	0.00978999	0.010324	2.55038	2.6895	[[400, 'A'], [401, 'G'], [402, 'A']]	[['g', 'A'], ['c', 'G'], ['c', 'A']]	3	1	2.61994	0.00383864	133
['Y139W']	1046	723	339	472	0.00437831	0.00466762	0.00348981	0.0049572	0.771576	1.09601	[[410, 'G'], [411, 'G']]	[['a', 'G'], ['t', 'G']]	2	1	0.933792	0.00452296	133
['R134D']	997	660	129	98	0.00417321	0.0042609	0.00132798	0.00102925	0.314907	0.244069	[[394, 'G'], [395, 'A']]	[['c', 'G'], ['g', 'A']]	2	1	0.279488	0.00421705	133
['A136V']	981	606	385	341	0.00410623	0.00391228	0.00396335	0.00358137	0.98855	0.893275	[[401, 'T'], [402, 'G']]	[['c', 'T'], ['c', 'G']]	2	1	0.940913	0.00400926	133
['A137F']	981	662	96	58	0.00410623	0.00427381	0.000988264	0.000609148	0.235861	0.145381	[[403, 'T'], [404, 'T'], [405, 'C']]	[['g', 'T'], ['c', 'T'], ['t', 'C']]	3	1	0.190621	0.00419002	133
['Y139Q']	965	775	1492	1437	0.00403926	0.00500332	0.0153593	0.0150922	3.3971	3.33802	[[409, 'C'], [411, 'G']]	[['t', 'C'], ['t', 'G']]	2	1	3.36756	0.00452129	133
['A137Y']	956	665	133	87	0.00400159	0.00429318	0.00136916	0.000913722	0.330126	0.220313	[[403, 'T'], [404, 'A'], [405, 'C']]	[['g', 'T'], ['c', 'A'], ['t', 'C']]	3	1	0.275219	0.00414738	133
['S133N']	936	607	118	163	0.00391788	0.00391873	0.00121474	0.00171192	0.310017	0.436902	[[391, 'A'], [392, 'A']]	[['t', 'A'], ['c', 'A']]	2	1	0.37346	0.0039183	133
['Y139D']	926	840	971	1112	0.00387602	0.00542296	0.00999588	0.0116788	2.14989	2.51185	[[409, 'G'], [411, 'C']]	[['t', 'G'], ['t', 'C']]	2	1	2.33087	0.00464949	133
['A136Q']	888	493	429	533	0.00371696	0.00318276	0.00441631	0.00559786	1.28014	1.62263	[[400, 'C'], [401, 'A'], [402, 'G']]	[['g', 'C'], ['c', 'A'], ['c', 'G']]	3	1	1.45139	0.00344986	133
['E138S']	873	616	287	229	0.00365417	0.00397684	0.0029545	0.00240508	0.77434	0.630345	[[406, 'A'], [407, 'G'], [408, 'C']]	[['g', 'A'], ['a', 'G'], ['g', 'C']]	3	1	0.702343	0.0038155	133
['R134S']	864	517	114	153	0.0036165	0.0033377	0.00117356	0.00160689	0.337512	0.462135	[[394, 'A']]	[['c', 'A']]	1	1	0.399824	0.0034771	133
['R134L']	853	536	46	42	0.00357046	0.00346036	0.000473543	0.000441107	0.134705	0.125478	[[395, 'T'], [396, 'G']]	[['g', 'T'], ['c', 'G']]	2	1	0.130092	0.00351541	133
['Y139P']	852	749	159	146	0.00356627	0.00483547	0.00163681	0.00153337	0.389637	0.365013	[[409, 'C'], [410, 'C'], [411, 'C']]	[['t', 'C'], ['a', 'C'], ['t', 'C']]	3	1	0.377325	0.00420087	133
['N135E']	845	576	1036	888	0.00353697	0.0037186	0.010665	0.00932626	2.93982	2.57079	[[397, 'G'], [399, 'G']]	[['a', 'G'], ['t', 'G']]	2	1	2.7553	0.00362779	133
['L140M']	828	551	86	107	0.00346581	0.0035572	0.00088532	0.00112377	0.25212	0.320026	[[412, 'A']]	[['c', 'A']]	1	1	0.286073	0.00351151	133
['Y139T']	807	676	1069	960	0.00337791	0.00436419	0.0110047	0.0100824	2.84283	2.60458	[[409, 'A'], [410, 'C'], [411, 'C']]	[['t', 'A'], ['a', 'C'], ['t', 'C']]	3	1	2.7237	0.00387105	133
['R134C']	789	530	82	63	0.00330257	0.00342163	0.000844142	0.00066166	0.251076	0.1968	[[394, 'T']]	[['c', 'T']]	1	1	0.223938	0.0033621	133
['L140R']	787	448	121	165	0.0032942	0.00289224	0.00124562	0.00173292	0.402695	0.560232	[[412, 'A'], [413, 'G'], [414, 'A']]	[['c', 'A'], ['t', 'G'], ['g', 'A']]	3	1	0.481463	0.00309322	133
['A136L']	764	497	420	488	0.00319792	0.00320858	0.00432366	0.00512524	1.34977	1.60001	[[400, 'C'], [401, 'T'], [402, 'G']]	[['g', 'C'], ['c', 'T'], ['c', 'G']]	3	1	1.47489	0.00320325	133
['A136W']	757	385	1037	865	0.00316862	0.00248552	0.0106753	0.0090847	3.7761	3.21347	[[400, 'T'], [401, 'G'], [402, 'G']]	[['g', 'T'], ['c', 'G'], ['c', 'G']]	3	1	3.49478	0.00282707	133
['Y139V']	721	561	336	365	0.00301794	0.00362176	0.00345893	0.00383343	1.04189	1.1547	[[409, 'G'], [410, 'T'], [411, 'G']]	[['t', 'G'], ['a', 'T'], ['t', 'G']]	3	1	1.0983	0.00331985	133
['E138K']	712	400	1333	1172	0.00298026	0.00258236	0.0137225	0.012309	4.93381	4.4256	[[406, 'A']]	[['g', 'A']]	1	1	4.67971	0.00278131	133
['N135F']	705	452	85	101	0.00295096	0.00291807	0.000875026	0.00106076	0.298184	0.361476	[[397, 'T'], [398, 'T'], [399, 'C']]	[['a', 'T'], ['a', 'T'], ['t', 'C']]	3	1	0.32983	0.00293452	133
['Y139D', 'G144W']	685	561	539	614	0.00286725	0.00362176	0.00554869	0.00644856	1.71018	1.98753	[[409, 'G'], [411, 'C'], [424, 'T']]	[['t', 'G'], ['t', 'C'], ['g', 'T']]	3	2	1.84886	0.00324451	133
['A137G']	680	350	198	115	0.00284632	0.00225957	0.0020383	0.00120779	0.79841	0.473098	[[404, 'G'], [405, 'C']]	[['c', 'G'], ['t', 'C']]	2	1	0.635754	0.00255294	133
['L140K']	670	378	101	119	0.00280446	0.00244033	0.00103974	0.0012498	0.396483	0.476588	[[412, 'A'], [413, 'A']]	[['c', 'A'], ['t', 'A']]	2	1	0.436536	0.0026224	133
['L140T']	670	322	40	77	0.00280446	0.0020788	0.000411777	0.000808696	0.168648	0.331211	[[412, 'A'], [413, 'C'], [414, 'C']]	[['c', 'A'], ['t', 'C'], ['g', 'C']]	3	1	0.24993	0.00244163	133
['R134H']	658	383	32	28	0.00275423	0.00247261	0.000329421	0.000294071	0.12605	0.112523	[[395, 'A']]	[['g', 'A']]	1	1	0.119287	0.00261342	133
['R134P']	647	360	81	87	0.00270819	0.00232413	0.000833848	0.000913722	0.331397	0.363142	[[395, 'C']]	[['g', 'C']]	1	1	0.34727	0.00251616	133
['R134M']	569	318	41	37	0.0023817	0.00205298	0.000422071	0.000388594	0.19035	0.175253	[[394, 'A'], [395, 'T'], [396, 'G']]	[['c', 'A'], ['g', 'T'], ['c', 'G']]	3	1	0.182801	0.00221734	133
['S133D']	516	378	53	42	0.00215985	0.00244033	0.000545604	0.000441107	0.23721	0.191778	[[391, 'G'], [392, 'A']]	[['t', 'G'], ['c', 'A']]	2	1	0.214494	0.00230009	133
['L140A']	424	290	9	51	0.00177476	0.00187221	9.26498e-05	0.00053563	0.0508091	0.293739	[[412, 'G'], [413, 'C'], [414, 'C']]	[['c', 'G'], ['t', 'C'], ['g', 'C']]	3	1	0.172274	0.00182349	133
['R134C', 'E138O']	415	236	45	39	0.00173709	0.00152359	0.000463249	0.000409599	0.284142	0.251235	[[394, 'T'], [406, 'T']]	[['c', 'T'], ['g', 'T']]	2	2	0.267689	0.00163034	133
['A137T']	406	290	64	45	0.00169942	0.00187221	0.000658843	0.000472615	0.368931	0.264649	[[403, 'A'], [405, 'C']]	[['g', 'A'], ['t', 'C']]	2	1	0.31679	0.00178582	133
['L140I']	397	173	44	33	0.00166175	0.00111687	0.000452954	0.000346584	0.326028	0.249465	[[412, 'A'], [414, 'C']]	[['c', 'A'], ['g', 'C']]	2	1	0.287747	0.00138931	133
['A137N', 'L140L']	390	197	28	20	0.00163245	0.00127181	0.000288244	0.000210051	0.198497	0.14465	[[403, 'A'], [404, 'A'], [405, 'C'], [414, 'T']]	[['g', 'A'], ['c', 'A'], ['t', 'C'], ['g', 'T']]	4	2	0.171574	0.00145213	133
['E138G']	376	245	120	55	0.00157385	0.0015817	0.00123533	0.00057764	0.782959	0.366111	[[407, 'G'], [408, 'C']]	[['a', 'G'], ['g', 'C']]	2	1	0.574535	0.00157777	133
['A136M']	372	182	101	138	0.0015571	0.00117497	0.00103974	0.00144935	0.761132	1.06099	[[400, 'A'], [401, 'T'], [402, 'G']]	[['g', 'A'], ['c', 'T'], ['c', 'G']]	3	1	0.91106	0.00136604	133
['Y139A']	350	273	142	230	0.00146502	0.00176246	0.00146181	0.00241559	0.905851	1.49689	[[409, 'G'], [410, 'C'], [411, 'C']]	[['t', 'G'], ['a', 'C'], ['t', 'C']]	3	1	1.20137	0.00161374	133
['R134A']	348	206	18	35	0.00145665	0.00132992	0.0001853	0.000367589	0.132995	0.26383	[[394, 'G'], [395, 'C']]	[['c', 'G'], ['g', 'C']]	2	1	0.198412	0.00139328	133
['S133P']	346	208	225	241	0.00144827	0.00134283	0.00231624	0.00253111	1.65973	1.8137	[[391, 'C']]	[['t', 'C']]	1	1	1.73672	0.00139555	133
['A137Q']	345	196	92	42	0.00144409	0.00126536	0.000947087	0.000441107	0.6991	0.325607	[[403, 'C'], [404, 'A'], [405, 'G']]	[['g', 'C'], ['c', 'A'], ['t', 'G']]	3	1	0.512353	0.00135472	133
['N135S']	345	266	45	66	0.00144409	0.00171727	0.000463249	0.000693168	0.293069	0.438525	[[398, 'G'], [399, 'C']]	[['a', 'G'], ['t', 'C']]	2	1	0.365797	0.00158068	133
['N135H']	335	256	73	25	0.00140223	0.00165271	0.000751493	0.000262564	0.491985	0.171894	[[397, 'C'], [399, 'C']]	[['a', 'C'], ['t', 'C']]	2	1	0.33194	0.00152747	133
['L140C']	319	194	18	34	0.00133526	0.00125245	0.0001853	0.000357087	0.143215	0.275987	[[412, 'T'], [413, 'G'], [414, 'C']]	[['c', 'T'], ['t', 'G'], ['g', 'C']]	3	1	0.209601	0.00129385	133
['R134K']	311	180	37	33	0.00130177	0.00116206	0.000380894	0.000346584	0.309188	0.281337	[[394, 'A'], [395, 'A'], [396, 'G']]	[['c', 'A'], ['g', 'A'], ['c', 'G']]	3	1	0.295262	0.00123192	133
['L140N']	283	141	30	27	0.00118457	0.000910282	0.000308833	0.000283569	0.294849	0.270729	[[412, 'A'], [413, 'A'], [414, 'C']]	[['c', 'A'], ['t', 'A'], ['g', 'C']]	3	1	0.282789	0.00104743	133
['Y139H', 'S143I']	264	231	9	20	0.00110504	0.00149131	9.26498e-05	0.000210051	0.0713691	0.161804	[[409, 'C'], [411, 'C'], [422, 'T']]	[['t', 'C'], ['t', 'C'], ['g', 'T']]	3	2	0.116587	0.00129818	133
['N135M', 'L141L']	263	159	144	157	0.00110086	0.00102649	0.0014824	0.0016489	1.39366	1.5502	[[398, 'T'], [399, 'G'], [417, 'T']]	[['a', 'T'], ['t', 'G'], ['g', 'T']]	3	2	1.47193	0.00106367	133
['L140C', 'S162Y']	253	193	9	8	0.001059	0.00124599	9.26498e-05	8.40204e-05	0.0803907	0.0729031	[[412, 'T'], [413, 'G'], [414, 'C'], [479, 'A']]	[['c', 'T'], ['t', 'G'], ['g', 'C'], ['c', 'A']]	4	2	0.0766469	0.00115249	133
['A137G', 'S142I']	234	145	17	56	0.000979469	0.000936106	0.000175005	0.000588143	0.182718	0.614064	[[404, 'G'], [405, 'C'], [419, 'T']]	[['c', 'G'], ['t', 'C'], ['g', 'T']]	3	2	0.398391	0.000957787	133
['A136S', 'L141L']	229	113	61	94	0.00095854	0.000729517	0.00062796	0.000987239	0.744003	1.16968	[[400, 'A'], [401, 'G'], [417, 'T']]	[['g', 'A'], ['c', 'G'], ['g', 'T']]	3	2	0.956839	0.000844029	133
['S133A']	209	103	59	93	0.000874825	0.000664958	0.000607371	0.000976737	0.788905	1.26867	[[391, 'G']]	[['t', 'G']]	1	1	1.02879	0.000769891	133
['E138V', 'S143I']	207	156	8	5	0.000866453	0.00100712	8.23554e-05	5.25127e-05	0.0879126	0.0560562	[[407, 'T'], [422, 'T']]	[['a', 'T'], ['g', 'T']]	2	2	0.0719844	0.000936787	133
['Y128C', 'A136I']	180	101	146	141	0.000753438	0.000652046	0.00150299	0.00148086	2.13874	2.10726	[[377, 'G'], [400, 'A'], [401, 'T']]	[['a', 'G'], ['g', 'A'], ['c', 'T']]	3	2	2.123	0.000702742	133
['S133F']	171	147	33	29	0.000715766	0.000949018	0.000339716	0.000304574	0.40812	0.365902	[[392, 'T']]	[['c', 'T']]	1	1	0.387011	0.000832392	133
['Y139L', 'G144W']	160	128	324	303	0.000669722	0.000826356	0.00333539	0.00318227	4.45885	4.25415	[[409, 'C'], [410, 'T'], [411, 'G'], [424, 'T']]	[['t', 'C'], ['a', 'T'], ['t', 'G'], ['g', 'T']]	4	2	4.3565	0.000748039	133
['A136K', 'S143I']	136	75	11	11	0.000569264	0.000484193	0.000113239	0.000115528	0.214985	0.219331	[[400, 'A'], [401, 'A'], [402, 'G'], [422, 'T']]	[['g', 'A'], ['c', 'A'], ['c', 'G'], ['g', 'T']]	4	2	0.217158	0.000526728	133
['A137S']	132	67	32	4	0.000552521	0.000432545	0.000329421	4.20102e-05	0.668831	0.0852941	[[403, 'A'], [404, 'G'], [405, 'C']]	[['g', 'A'], ['c', 'G'], ['t', 'C']]	3	1	0.377063	0.000492533	133
['L140F']	119	55	13	0	0.000498106	0.000355075	0.000133827	0	0.313714	0	[[412, 'T'], [414, 'C']]	[['c', 'T'], ['g', 'C']]	2	1	0.156857	0.00042659	133
['WT']	11268	6195	2817	3716	0.0426994	0.026672	0.0238325	0.0304703	0.687098	0.878467	['WT']	['WT']	0	1	0.782782	0.0346857	147
['S154D']	4267	3820	285	449	0.0161696	0.0164467	0.00241117	0.00368169	0.147851	0.225758	[[454, 'G'], [455, 'A'], [456, 'C']]	[['a', 'G'], ['g', 'A'], ['t', 'C']]	3	1	0.186804	0.0163081	147
['S154N']	4148	3857	340	437	0.0157186	0.016606	0.00287648	0.00358329	0.177975	0.221707	[[455, 'A'], [456, 'C']]	[['g', 'A'], ['t', 'C']]	2	1	0.199841	0.0161623	147
['V151W']	4147	3263	871	1079	0.0157148	0.0140485	0.00736887	0.00884753	0.495163	0.594524	[[445, 'T'], [446, 'G']]	[['g', 'T'], ['t', 'G']]	2	1	0.544844	0.0148817	147
['R152S']	3969	3237	134	393	0.0150403	0.0139366	0.00113367	0.0032225	0.0782466	0.222418	[[448, 'A'], [450, 'C']]	[['c', 'A'], ['t', 'C']]	2	1	0.150333	0.0144885	147
['E153I']	3910	3420	2113	1901	0.0148167	0.0147245	0.0178765	0.0155877	1.21027	1.05532	[[451, 'A'], [452, 'T'], [453, 'C']]	[['g', 'A'], ['a', 'T'], ['g', 'C']]	3	1	1.1328	0.0147706	147
['S148F']	3867	3997	2195	2399	0.0146538	0.0172087	0.0185702	0.0196712	1.16565	1.23476	[[436, 'T'], [437, 'T']]	[['a', 'T'], ['g', 'T']]	2	1	1.2002	0.0159312	147
['G147H']	3826	2917	1191	1495	0.0144984	0.0125589	0.0100761	0.0122586	0.744801	0.906123	[[433, 'C'], [434, 'A']]	[['g', 'C'], ['g', 'A']]	2	1	0.825462	0.0135286	147
['S154K']	3735	3246	378	444	0.0141536	0.0139754	0.00319797	0.00364069	0.227379	0.258857	[[455, 'A'], [456, 'G']]	[['g', 'A'], ['t', 'G']]	2	1	0.243118	0.0140645	147
['S154Y']	3682	3660	884	1031	0.0139527	0.0157578	0.00747885	0.00845394	0.503448	0.569087	[[454, 'T'], [455, 'A'], [456, 'C']]	[['a', 'T'], ['g', 'A'], ['t', 'C']]	3	1	0.536267	0.0148553	147
['V151A']	3592	3319	2746	2941	0.0136117	0.0142897	0.0232318	0.0241155	1.66528	1.72862	[[446, 'C'], [447, 'C']]	[['t', 'C'], ['g', 'C']]	2	1	1.69695	0.0139507	147
['R152M']	3514	3744	281	335	0.0133161	0.0161194	0.00237733	0.00274691	0.161528	0.186639	[[448, 'A'], [449, 'T'], [450, 'G']]	[['c', 'A'], ['g', 'T'], ['t', 'G']]	3	1	0.174083	0.0147178	147
['L150T']	3475	3039	11998	10191	0.0131683	0.0130841	0.101506	0.0835636	7.73306	6.36616	[[442, 'A'], [443, 'C'], [444, 'C']]	[['t', 'A'], ['t', 'C'], ['g', 'C']]	3	1	7.04961	0.0131262	147
['S148W']	3372	2969	428	480	0.012778	0.0127828	0.00362098	0.00393588	0.283323	0.307963	[[436, 'T'], [438, 'G']]	[['a', 'T'], ['c', 'G']]	2	1	0.295643	0.0127804	147
[]	3176	2620	1554	1512	0.0120353	0.0112802	0.0131472	0.012398	1.12777	1.0635	[]	[]	0	0	1.09564	0.0116577	147
['F149M']	3075	2694	3060	3695	0.0116525	0.0115988	0.0258883	0.0302981	2.22683	2.60614	[[439, 'A'], [441, 'G']]	[['t', 'A'], ['c', 'G']]	2	1	2.41648	0.0116257	147
['E153V']	2955	2443	781	694	0.0111978	0.0105181	0.00660745	0.00569062	0.608535	0.524097	[[452, 'T']]	[['a', 'T']]	1	1	0.566316	0.010858	147
['V151G']	2927	2587	1750	2595	0.0110917	0.0111381	0.0148054	0.0212783	1.33203	1.9144	[[446, 'G'], [447, 'C']]	[['t', 'G'], ['g', 'C']]	2	1	1.62322	0.0111149	147
['L150E']	2919	2859	791	1539	0.0110614	0.0123092	0.00669205	0.0126194	0.572691	1.07994	[[442, 'G'], [443, 'A']]	[['t', 'G'], ['t', 'A']]	2	1	0.826316	0.0116853	147
['L150A']	2867	2654	3036	3140	0.0108643	0.0114266	0.0256853	0.0257472	2.30455	2.31011	[[442, 'G'], [443, 'C'], [444, 'C']]	[['t', 'G'], ['t', 'C'], ['g', 'C']]	3	1	2.30733	0.0111454	147
['R152I']	2781	2828	500	257	0.0105384	0.0121757	0.00423012	0.00210733	0.372466	0.185553	[[448, 'A'], [449, 'T'], [450, 'C']]	[['c', 'A'], ['g', 'T'], ['t', 'C']]	3	1	0.279009	0.0113571	147
['L150C']	2699	2220	2498	2605	0.0102277	0.00955801	0.0211337	0.0213603	2.13626	2.15917	[[443, 'G'], [444, 'C']]	[['t', 'G'], ['g', 'C']]	2	1	2.14771	0.00989286	147
['G147E']	2622	2720	387	395	0.00993592	0.0117107	0.00327411	0.0032389	0.302505	0.299252	[[434, 'A'], [435, 'G']]	[['g', 'A'], ['c', 'G']]	2	1	0.300879	0.0108233	147
['S154Q']	2574	2191	121	116	0.00975403	0.00943315	0.00102369	0.000951171	0.106705	0.0991465	[[454, 'C'], [455, 'A'], [456, 'G']]	[['a', 'C'], ['g', 'A'], ['t', 'G']]	3	1	0.102926	0.00959359	147
['R152F']	2533	2284	134	100	0.00959866	0.00983355	0.00113367	0.000819975	0.11668	0.0843933	[[448, 'T'], [449, 'T'], [450, 'C']]	[['c', 'T'], ['g', 'T'], ['t', 'C']]	3	1	0.100536	0.00971611	147
['R152N']	2527	2129	254	570	0.00957592	0.00916621	0.0021489	0.00467386	0.229312	0.498754	[[448, 'A'], [449, 'A'], [450, 'C']]	[['c', 'A'], ['g', 'A'], ['t', 'C']]	3	1	0.364033	0.00937107	147
['L150Q']	2520	2008	845	1096	0.0095494	0.00864526	0.0071489	0.00898692	0.785824	0.987864	[[442, 'C'], [443, 'A']]	[['t', 'C'], ['t', 'A']]	2	1	0.886844	0.00909733	147
['V151I']	2460	2070	1294	990	0.00932203	0.0089122	0.0109475	0.00811775	1.20077	0.890386	[[445, 'A'], [447, 'C']]	[['g', 'A'], ['g', 'C']]	2	1	1.04558	0.00911711	147
['R152H']	2436	2040	320	134	0.00923108	0.00878303	0.00270728	0.00109877	0.300573	0.121989	[[449, 'A'], [450, 'C']]	[['g', 'A'], ['t', 'C']]	2	1	0.211281	0.00900706	147
['V151Q']	2421	2312	641	728	0.00917424	0.0099541	0.00542301	0.00596941	0.567013	0.624143	[[445, 'C'], [446, 'A']]	[['g', 'C'], ['t', 'A']]	2	1	0.595578	0.00956417	147
['S154R']	2369	2263	542	604	0.00897719	0.00974314	0.00458545	0.00495265	0.48989	0.52912	[[456, 'A']]	[['t', 'A']]	1	1	0.509505	0.00936017	147
['S148L']	2341	2224	265	249	0.00887109	0.00957523	0.00224196	0.00204174	0.24308	0.221371	[[436, 'C'], [437, 'T'], [438, 'G']]	[['a', 'C'], ['g', 'T'], ['c', 'G']]	3	1	0.232225	0.00922316	147
['R152K']	2323	1538	316	435	0.00880288	0.00662172	0.00267343	0.00356689	0.346646	0.462494	[[448, 'A'], [449, 'A'], [450, 'G']]	[['c', 'A'], ['g', 'A'], ['t', 'G']]	3	1	0.40457	0.0077123	147
['S154E']	2310	1874	150	97	0.00875361	0.00806834	0.00126904	0.000795375	0.150879	0.094564	[[454, 'G'], [455, 'A'], [456, 'G']]	[['a', 'G'], ['g', 'A'], ['t', 'G']]	3	1	0.122721	0.00841097	147
['R152P']	2265	1908	398	438	0.00858309	0.00821472	0.00336717	0.00359149	0.400906	0.427614	[[449, 'C'], [450, 'C']]	[['g', 'C'], ['t', 'C']]	2	1	0.41426	0.0083989	147
['R152T']	2147	1552	183	162	0.00813593	0.00668199	0.00154822	0.00132836	0.208966	0.179291	[[448, 'A'], [449, 'C'], [450, 'C']]	[['c', 'A'], ['g', 'C'], ['t', 'C']]	3	1	0.194128	0.00740896	147
['G147Q']	2138	2259	614	399	0.00810183	0.00972592	0.00519459	0.0032717	0.582753	0.367034	[[433, 'C'], [434, 'A'], [435, 'G']]	[['g', 'C'], ['g', 'A'], ['c', 'G']]	3	1	0.474894	0.00891387	147
['L150W']	2112	2061	458	580	0.0080033	0.00887345	0.00387479	0.00475585	0.459187	0.563598	[[443, 'G']]	[['t', 'G']]	1	1	0.511392	0.00843838	147
['S148E']	2104	1878	249	141	0.00797299	0.00808556	0.0021066	0.00115616	0.262365	0.143994	[[436, 'G'], [437, 'A'], [438, 'G']]	[['a', 'G'], ['g', 'A'], ['c', 'G']]	3	1	0.203179	0.00802927	147
['V151M']	2095	1733	842	918	0.00793888	0.00746127	0.00712352	0.00752737	0.925123	0.97757	[[445, 'A']]	[['g', 'A']]	1	1	0.951347	0.00770008	147
['G147R']	2081	1849	3965	3668	0.00788583	0.0079607	0.0335448	0.0300767	4.23371	3.79599	[[433, 'A'], [435, 'A']]	[['g', 'A'], ['c', 'A']]	2	1	4.01485	0.00792327	147
['F149C']	2056	1631	1446	1532	0.0077911	0.00702212	0.0122335	0.012562	1.6517	1.69605	[[440, 'G']]	[['t', 'G']]	1	1	1.67388	0.00740661	147
['R152D']	2045	1849	302	439	0.00774941	0.0079607	0.00255499	0.00359969	0.325267	0.458264	[[448, 'G'], [449, 'A'], [450, 'C']]	[['c', 'G'], ['g', 'A'], ['t', 'C']]	3	1	0.391766	0.00785506	147
['S154I']	2029	2083	109	140	0.00768878	0.00896817	0.000922166	0.00114796	0.110724	0.137836	[[455, 'T'], [456, 'C']]	[['g', 'T'], ['t', 'C']]	2	1	0.12428	0.00832847	147
['V151R']	2025	1752	399	735	0.00767362	0.00754308	0.00337563	0.00602681	0.443675	0.792132	[[445, 'A'], [446, 'G'], [447, 'A']]	[['g', 'A'], ['t', 'G'], ['g', 'A']]	3	1	0.617903	0.00760835	147
['R152V']	2010	1889	326	443	0.00761678	0.00813292	0.00275804	0.00363249	0.350234	0.461277	[[448, 'G'], [449, 'T'], [450, 'G']]	[['c', 'G'], ['g', 'T'], ['t', 'G']]	3	1	0.405755	0.00787485	147
['R152E']	2000	1938	468	309	0.00757889	0.00834388	0.00395939	0.00253372	0.497324	0.318251	[[448, 'G'], [449, 'A'], [450, 'G']]	[['c', 'G'], ['g', 'A'], ['t', 'G']]	3	1	0.407788	0.00796138	147
['G147A']	1972	1654	507	187	0.00747278	0.00712115	0.00428934	0.00153335	0.587825	0.210136	[[434, 'C']]	[['g', 'C']]	1	1	0.39898	0.00729696	147
['L150V']	1952	1984	2807	2492	0.00739699	0.00854193	0.0237479	0.0204338	2.97986	2.56401	[[442, 'G']]	[['t', 'G']]	1	1	2.77193	0.00796946	147
['V151K']	1944	1881	403	763	0.00736668	0.00809847	0.00340948	0.00625641	0.440924	0.809097	[[445, 'A'], [446, 'A']]	[['g', 'A'], ['t', 'A']]	2	1	0.62501	0.00773258	147
['F149D']	1936	1827	634	969	0.00733636	0.00786598	0.00536379	0.00794555	0.705653	1.04531	[[439, 'G'], [440, 'A']]	[['t', 'G'], ['t', 'A']]	2	1	0.87548	0.00760117	147
['L150M']	1934	1426	666	886	0.00732878	0.00613951	0.00563452	0.00726497	0.836708	1.07883	[[442, 'A']]	[['t', 'A']]	1	1	0.957767	0.00673415	147
['F149L']	1892	1760	364	418	0.00716963	0.00757752	0.00307953	0.00342749	0.417644	0.464835	[[439, 'C'], [441, 'G']]	[['t', 'C'], ['c', 'G']]	2	1	0.441239	0.00737357	147
['S154H']	1834	1813	129	90	0.00694984	0.00780571	0.00109137	0.000737977	0.147927	0.100027	[[454, 'C'], [455, 'A'], [456, 'C']]	[['a', 'C'], ['g', 'A'], ['t', 'C']]	3	1	0.123977	0.00737777	147
['S154W']	1792	1636	196	129	0.00679068	0.00704365	0.00165821	0.00105777	0.239723	0.152919	[[454, 'T'], [456, 'G']]	[['a', 'T'], ['t', 'G']]	2	1	0.196321	0.00691717	147
['E153P']	1767	1241	11898	10696	0.00669595	0.00534301	0.10066	0.0877045	16.7224	14.5701	[[451, 'C'], [452, 'C'], [453, 'C']]	[['g', 'C'], ['a', 'C'], ['g', 'C']]	3	1	15.6462	0.00601948	147
['S148K']	1762	1748	204	284	0.006677	0.00752585	0.00172589	0.00232873	0.243034	0.327924	[[437, 'A'], [438, 'G']]	[['g', 'A'], ['c', 'G']]	2	1	0.285479	0.00710143	147
['G147M']	1748	1619	743	607	0.00662395	0.00697046	0.00628596	0.00497725	0.924786	0.732249	[[433, 'A'], [434, 'T'], [435, 'G']]	[['g', 'A'], ['g', 'T'], ['c', 'G']]	3	1	0.828518	0.0067972	147
['S154F']	1745	1537	188	132	0.00661258	0.00661741	0.00159052	0.00108237	0.240442	0.163623	[[454, 'T'], [455, 'T'], [456, 'C']]	[['a', 'T'], ['g', 'T'], ['t', 'C']]	3	1	0.202033	0.006615	147
['S148D']	1735	1496	122	145	0.00657468	0.00644089	0.00103215	0.00118896	0.158602	0.182699	[[436, 'G'], [437, 'A']]	[['a', 'G'], ['g', 'A']]	2	1	0.17065	0.00650779	147
['E153T']	1722	1237	444	567	0.00652542	0.00532579	0.00375635	0.00464926	0.633917	0.784604	[[451, 'A'], [452, 'C'], [453, 'C']]	[['g', 'A'], ['a', 'C'], ['g', 'C']]	3	1	0.709261	0.00592561	147
['S148T']	1721	1643	237	150	0.00652163	0.00707379	0.00200508	0.00122996	0.294964	0.180938	[[437, 'C']]	[['g', 'C']]	1	1	0.237951	0.00679771	147
['G147W']	1720	1505	94	124	0.00651784	0.00647964	0.000795262	0.00101677	0.122372	0.156456	[[433, 'T'], [435, 'G']]	[['g', 'T'], ['c', 'G']]	2	1	0.139414	0.00649874	147
['S154V']	1706	1736	89	44	0.00646479	0.00747419	0.000752961	0.000360789	0.108037	0.0517669	[[454, 'G'], [455, 'T'], [456, 'G']]	[['a', 'G'], ['g', 'T'], ['t', 'G']]	3	1	0.0799018	0.00696949	147
['V151C']	1653	1432	733	582	0.00626395	0.00616534	0.00620135	0.00477225	0.997861	0.767904	[[445, 'T'], [446, 'G'], [447, 'C']]	[['g', 'T'], ['t', 'G'], ['g', 'C']]	3	1	0.882882	0.00621465	147
['F149V']	1653	1334	446	774	0.00626395	0.00574341	0.00377327	0.0063466	0.628492	1.05712	[[439, 'G'], [441, 'G']]	[['t', 'G'], ['c', 'G']]	2	1	0.842805	0.00600368	147
['G147T']	1644	1605	989	1453	0.00622984	0.00691018	0.00836717	0.0119142	1.27354	1.81343	[[433, 'A'], [434, 'C']]	[['g', 'A'], ['g', 'C']]	2	1	1.54348	0.00657001	147
['V151S']	1620	1315	1118	1434	0.0061389	0.00566161	0.00945854	0.0117584	1.60307	1.99287	[[445, 'A'], [446, 'G'], [447, 'C']]	[['g', 'A'], ['t', 'G'], ['g', 'C']]	3	1	1.79797	0.00590026	147
['R152W']	1619	1431	115	42	0.00613511	0.00616104	0.000972927	0.000344389	0.158249	0.0560158	[[448, 'T'], [450, 'G']]	[['c', 'T'], ['t', 'G']]	2	1	0.107132	0.00614807	147
['G147F']	1587	1239	146	164	0.00601385	0.0053344	0.00123519	0.00134476	0.217689	0.236998	[[433, 'T'], [434, 'T']]	[['g', 'T'], ['g', 'T']]	2	1	0.227344	0.00567412	147
['E153F']	1577	1415	1054	591	0.00597595	0.00609215	0.00891709	0.00484605	1.47779	0.803117	[[451, 'T'], [452, 'T'], [453, 'C']]	[['g', 'T'], ['a', 'T'], ['g', 'C']]	3	1	1.14046	0.00603405	147
['S148V']	1563	1266	552	313	0.0059229	0.00545065	0.00467005	0.00256652	0.821213	0.451314	[[436, 'G'], [437, 'T'], [438, 'G']]	[['a', 'G'], ['g', 'T'], ['c', 'G']]	3	1	0.636263	0.00568677	147
['L150S']	1562	1442	2325	1988	0.00591911	0.0062084	0.0196701	0.0163011	3.24387	2.68828	[[442, 'A'], [443, 'G'], [444, 'C']]	[['t', 'A'], ['t', 'G'], ['g', 'C']]	3	1	2.96608	0.00606375	147
['S154M']	1558	1451	174	258	0.00590395	0.00624715	0.00147208	0.00211553	0.242296	0.348205	[[455, 'T'], [456, 'G']]	[['g', 'T'], ['t', 'G']]	2	1	0.29525	0.00607555	147
['R152Q']	1548	1362	125	154	0.00586606	0.00586397	0.00105753	0.00126276	0.180312	0.215304	[[449, 'A'], [450, 'G']]	[['g', 'A'], ['t', 'G']]	2	1	0.197808	0.00586501	147
['S148R']	1525	1397	193	179	0.0057789	0.00601466	0.00163283	0.00146775	0.276901	0.248908	[[438, 'A']]	[['c', 'A']]	1	1	0.262905	0.00589678	147
['L150F']	1434	1197	216	564	0.00543406	0.00515357	0.00182741	0.00462466	0.345197	0.873596	[[444, 'C']]	[['g', 'C']]	1	1	0.609396	0.00529382	147
['F149A']	1428	1405	583	719	0.00541133	0.0060491	0.00493232	0.00589562	0.860757	1.02887	[[439, 'G'], [440, 'C']]	[['t', 'G'], ['t', 'C']]	2	1	0.944811	0.00573021	147
['L150K']	1427	1593	443	745	0.00540754	0.00685852	0.00374788	0.00610881	0.611099	0.996052	[[442, 'A'], [443, 'A']]	[['t', 'A'], ['t', 'A']]	2	1	0.803575	0.00613303	147
['G147Y']	1424	1334	141	107	0.00539617	0.00574341	0.00119289	0.000877373	0.214172	0.157523	[[433, 'T'], [434, 'A']]	[['g', 'T'], ['g', 'A']]	2	1	0.185848	0.00556979	147
['R152L']	1406	1207	95	97	0.00532796	0.00519663	0.000803723	0.000795375	0.152732	0.151146	[[449, 'T'], [450, 'G']]	[['g', 'T'], ['t', 'G']]	2	1	0.151939	0.00526229	147
['F149Q']	1374	983	367	555	0.0052067	0.00423222	0.00310491	0.00455086	0.657895	0.964276	[[439, 'C'], [440, 'A'], [441, 'G']]	[['t', 'C'], ['t', 'A'], ['c', 'G']]	3	1	0.811086	0.00471946	147
['G147S']	1369	1368	489	419	0.00518775	0.0058898	0.00413706	0.00343569	0.746926	0.620299	[[433, 'A']]	[['g', 'A']]	1	1	0.683612	0.00553877	147
['S148N']	1335	1259	450	256	0.00505891	0.00542051	0.00380711	0.00209913	0.726588	0.400621	[[437, 'A']]	[['g', 'A']]	1	1	0.563604	0.00523971	147
['F149K']	1298	1256	369	311	0.0049187	0.00540759	0.00312183	0.00255012	0.604637	0.493908	[[439, 'A'], [440, 'A'], [441, 'G']]	[['t', 'A'], ['t', 'A'], ['c', 'G']]	3	1	0.549273	0.00516315	147
['S148Q']	1267	1037	168	121	0.00480122	0.00446471	0.00142132	0.000992169	0.306784	0.214154	[[436, 'C'], [437, 'A'], [438, 'G']]	[['a', 'C'], ['g', 'A'], ['c', 'G']]	3	1	0.260469	0.00463297	147
['E153R']	1235	1389	1733	1663	0.00467996	0.00598021	0.0146616	0.0136362	2.75072	2.55834	[[451, 'A'], [452, 'G'], [453, 'A']]	[['g', 'A'], ['a', 'G'], ['g', 'A']]	3	1	2.65453	0.00533009	147
['V151H']	1232	1210	267	180	0.00466859	0.00520954	0.00225888	0.00147595	0.45735	0.298832	[[445, 'C'], [446, 'A'], [447, 'C']]	[['g', 'C'], ['t', 'A'], ['g', 'C']]	3	1	0.378091	0.00493907	147
['S154C']	1228	1051	433	187	0.00465344	0.00452498	0.00366328	0.00153335	0.798238	0.334121	[[454, 'T'], [456, 'C']]	[['a', 'T'], ['t', 'C']]	2	1	0.56618	0.00458921	147
['E153Y']	1226	890	299	460	0.00464586	0.00383181	0.00252961	0.00377188	0.59677	0.889839	[[451, 'T'], [453, 'C']]	[['g', 'T'], ['g', 'C']]	2	1	0.743305	0.00423884	147
['G147V']	1213	1115	69	153	0.00459659	0.00480053	0.000583756	0.00125456	0.124241	0.26701	[[434, 'T'], [435, 'G']]	[['g', 'T'], ['c', 'G']]	2	1	0.195626	0.00469856	147
['F149T']	1212	1207	410	396	0.00459281	0.00519663	0.0034687	0.0032471	0.708661	0.663389	[[439, 'A'], [440, 'C']]	[['t', 'A'], ['t', 'C']]	2	1	0.686025	0.00489472	147
['S148C']	1180	976	358	349	0.00447154	0.00420208	0.00302876	0.00286171	0.698385	0.659865	[[436, 'T']]	[['a', 'T']]	1	1	0.679125	0.00433681	147
['R152A']	1177	1103	208	57	0.00446017	0.00474887	0.00175973	0.000467386	0.382174	0.101506	[[448, 'G'], [449, 'C'], [450, 'C']]	[['c', 'G'], ['g', 'C'], ['t', 'C']]	3	1	0.24184	0.00460452	147
['L150N']	1153	922	957	1275	0.00436923	0.00396959	0.00809645	0.0104547	1.94187	2.50747	[[442, 'A'], [443, 'A'], [444, 'C']]	[['t', 'A'], ['t', 'A'], ['g', 'C']]	3	1	2.22467	0.00416941	147
['F149Y']	1152	1046	2398	2142	0.00436544	0.00450346	0.0202876	0.0175639	4.57501	3.96078	[[440, 'A']]	[['t', 'A']]	1	1	4.26789	0.00443445	147
['E153W']	1146	1379	1595	787	0.0043427	0.00593716	0.0134941	0.0064532	2.62534	1.2555	[[451, 'T'], [452, 'G']]	[['g', 'T'], ['a', 'G']]	2	1	1.94042	0.00513993	147
['F149N']	1117	1019	424	810	0.00423281	0.00438721	0.00358714	0.00664179	0.832281	1.54102	[[439, 'A'], [440, 'A']]	[['t', 'A'], ['t', 'A']]	2	1	1.18665	0.00431001	147
['S154L']	1102	959	118	37	0.00417597	0.00412889	0.000998308	0.000303391	0.240416	0.0730634	[[454, 'C'], [455, 'T'], [456, 'G']]	[['a', 'C'], ['g', 'T'], ['t', 'G']]	3	1	0.156739	0.00415243	147
['V151P']	1073	845	262	270	0.00406607	0.00363807	0.00221658	0.00221393	0.575426	0.574738	[[445, 'C'], [446, 'C'], [447, 'C']]	[['g', 'C'], ['t', 'C'], ['g', 'C']]	3	1	0.575082	0.00385207	147
['L150I']	1062	983	600	995	0.00402439	0.00423222	0.00507614	0.00815875	1.2296	1.9763	[[442, 'A'], [444, 'C']]	[['t', 'A'], ['g', 'C']]	2	1	1.60295	0.0041283	147
['V151E']	1057	945	232	732	0.00400544	0.00406861	0.00196277	0.00600221	0.486193	1.48679	[[446, 'A']]	[['t', 'A']]	1	1	0.986492	0.00403703	147
['S154K', 'E155D']	1034	693	104	91	0.00391828	0.00298365	0.000879865	0.000746177	0.254962	0.216223	[[455, 'A'], [456, 'G'], [459, 'T']]	[['g', 'A'], ['t', 'G'], ['g', 'T']]	3	2	0.235592	0.00345097	147
['E153K']	1013	1097	2370	2391	0.00383871	0.00472303	0.0200508	0.0196056	4.68381	4.57982	[[451, 'A']]	[['g', 'A']]	1	1	4.63181	0.00428087	147
['L150Y']	979	859	844	695	0.00370987	0.00369835	0.00714044	0.00569882	1.92771	1.53852	[[443, 'A'], [444, 'C']]	[['t', 'A'], ['g', 'C']]	2	1	1.73311	0.00370411	147
['S148I']	973	818	51	45	0.00368713	0.00352182	0.000431472	0.000368989	0.119705	0.10237	[[437, 'T']]	[['g', 'T']]	1	1	0.111037	0.00360448	147
['E153D']	964	813	382	757	0.00365302	0.0035003	0.00323181	0.00620721	0.903583	1.73548	[[453, 'C']]	[['g', 'C']]	1	1	1.31953	0.00357666	147
['S154A']	941	780	142	301	0.00356587	0.00335822	0.00120135	0.00246812	0.347007	0.71291	[[454, 'G'], [455, 'C'], [456, 'C']]	[['a', 'G'], ['g', 'C'], ['t', 'C']]	3	1	0.529958	0.00346204	147
['G147L']	940	902	106	46	0.00356208	0.00388348	0.000896785	0.000377188	0.240891	0.101319	[[433, 'C'], [434, 'T'], [435, 'G']]	[['g', 'C'], ['g', 'T'], ['c', 'G']]	3	1	0.171105	0.00372278	147
['E153G', 'S157I']	936	771	275	271	0.00354692	0.00331947	0.00232657	0.00222213	0.677668	0.647249	[[452, 'G'], [453, 'C'], [464, 'T']]	[['a', 'G'], ['g', 'C'], ['g', 'T']]	3	2	0.662458	0.00343319	147
['E153S']	922	818	283	88	0.00349387	0.00352182	0.00239425	0.000721578	0.682541	0.205704	[[451, 'A'], [452, 'G'], [453, 'C']]	[['g', 'A'], ['a', 'G'], ['g', 'C']]	3	1	0.444122	0.00350785	147
['G147I']	916	677	97	79	0.00347113	0.00291476	0.000820643	0.00064778	0.257018	0.202878	[[433, 'A'], [434, 'T']]	[['g', 'A'], ['g', 'T']]	2	1	0.229948	0.00319295	147
['V151Y']	905	758	64	81	0.00342945	0.0032635	0.000541455	0.000664179	0.161799	0.198471	[[445, 'T'], [446, 'A'], [447, 'C']]	[['g', 'T'], ['t', 'A'], ['g', 'C']]	3	1	0.180135	0.00334647	147
['S154G']	904	780	102	56	0.00342566	0.00335822	0.000862944	0.000459186	0.25441	0.135376	[[454, 'G'], [456, 'C']]	[['a', 'G'], ['t', 'C']]	2	1	0.194893	0.00339194	147
['R152G']	897	849	40	142	0.00339913	0.00365529	0.000338409	0.00116436	0.0959425	0.330109	[[448, 'G'], [450, 'C']]	[['c', 'G'], ['t', 'C']]	2	1	0.213026	0.00352721	147
['E153A']	803	797	358	265	0.00304292	0.00343141	0.00302876	0.00217293	0.935622	0.671245	[[452, 'C'], [453, 'C']]	[['a', 'C'], ['g', 'C']]	2	1	0.803434	0.00323717	147
['G147N']	791	752	124	152	0.00299745	0.00323767	0.00104907	0.00124636	0.336504	0.399788	[[433, 'A'], [434, 'A']]	[['g', 'A'], ['g', 'A']]	2	1	0.368146	0.00311756	147
['S148G']	787	498	168	87	0.00298229	0.00214409	0.00142132	0.000713378	0.554511	0.278316	[[436, 'G']]	[['a', 'G']]	1	1	0.416414	0.00256319	147
['S148M']	785	589	139	43	0.00297471	0.00253589	0.00117597	0.000352589	0.426804	0.127968	[[437, 'T'], [438, 'G']]	[['g', 'T'], ['c', 'G']]	2	1	0.277386	0.0027553	147
['G147D']	780	783	303	57	0.00295577	0.00337113	0.00256345	0.000467386	0.810334	0.147745	[[434, 'A']]	[['g', 'A']]	1	1	0.47904	0.00316345	147
['L150D']	759	741	240	259	0.00287619	0.00319031	0.00203046	0.00212373	0.6694	0.700152	[[442, 'G'], [443, 'A'], [444, 'C']]	[['t', 'G'], ['t', 'A'], ['g', 'C']]	3	1	0.684776	0.00303325	147
['G147C']	721	716	220	283	0.00273219	0.00308267	0.00186125	0.00232053	0.640171	0.798137	[[433, 'T']]	[['g', 'T']]	1	1	0.719154	0.00290743	147
['G147P']	717	585	132	205	0.00271703	0.00251866	0.00111675	0.00168095	0.426591	0.642111	[[433, 'C'], [434, 'C']]	[['g', 'C'], ['g', 'C']]	2	1	0.534351	0.00261785	147
['V151D']	717	597	118	140	0.00271703	0.00257033	0.000998308	0.00114796	0.377621	0.43423	[[446, 'A'], [447, 'C']]	[['t', 'A'], ['g', 'C']]	2	1	0.405925	0.00264368	147
['G147K']	714	698	1159	1001	0.00270566	0.00300518	0.00980541	0.00820795	3.43397	2.87452	[[433, 'A'], [434, 'A'], [435, 'G']]	[['g', 'A'], ['g', 'A'], ['c', 'G']]	3	1	3.15424	0.00285542	147
['G147S', 'V151D']	704	523	156	204	0.00266777	0.00225173	0.0013198	0.00167275	0.536558	0.680048	[[433, 'A'], [446, 'A'], [447, 'C']]	[['g', 'A'], ['t', 'A'], ['g', 'C']]	3	2	0.608303	0.00245975	147
['F149P']	703	662	168	331	0.00266398	0.00285018	0.00142132	0.00271412	0.515516	0.984417	[[439, 'C'], [440, 'C']]	[['t', 'C'], ['t', 'C']]	2	1	0.749967	0.00275708	147
['F149E']	699	635	186	266	0.00264882	0.00273393	0.0015736	0.00218113	0.584683	0.810415	[[439, 'G'], [440, 'A'], [441, 'G']]	[['t', 'G'], ['t', 'A'], ['c', 'G']]	3	1	0.697549	0.00269138	147
['V151F']	695	582	395	574	0.00263366	0.00250575	0.00334179	0.00470665	1.30046	1.83159	[[445, 'T'], [447, 'C']]	[['g', 'T'], ['g', 'C']]	2	1	1.56603	0.00256971	147
['L150R']	665	466	124	83	0.00251998	0.00200632	0.00104907	0.000680579	0.463544	0.300722	[[442, 'A'], [443, 'G'], [444, 'A']]	[['t', 'A'], ['t', 'G'], ['g', 'A']]	3	1	0.382133	0.00226315	147
['V151W', 'R170S']	652	758	98	173	0.00247072	0.0032635	0.000829103	0.00141856	0.289177	0.494769	[[445, 'T'], [446, 'G'], [504, 'T']]	[['g', 'T'], ['t', 'G'], ['g', 'T']]	3	2	0.391973	0.00286711	147
['E153L']	650	660	1631	2064	0.00246314	0.00284157	0.0137986	0.0169243	5.20242	6.38085	[[451, 'C'], [452, 'T']]	[['g', 'C'], ['a', 'T']]	2	1	5.79163	0.00265235	147
['R134H', 'S148D']	646	516	46	171	0.00244798	0.00222159	0.000389171	0.00140216	0.166684	0.60055	[[395, 'A'], [436, 'G'], [437, 'A']]	[['g', 'A'], ['a', 'G'], ['g', 'A']]	3	2	0.383617	0.00233479	147
['E153M']	644	612	1357	860	0.0024404	0.00263491	0.0114805	0.00705178	4.52407	2.77886	[[451, 'A'], [452, 'T']]	[['g', 'A'], ['a', 'T']]	2	1	3.65147	0.00253766	147
['F149G']	631	634	254	284	0.00239114	0.00272963	0.0021489	0.00232873	0.839288	0.909523	[[439, 'G'], [440, 'G']]	[['t', 'G'], ['t', 'G']]	2	1	0.874406	0.00256038	147
['V151L']	621	694	380	511	0.00235324	0.00298795	0.00321489	0.00419007	1.20381	1.56896	[[445, 'C']]	[['g', 'C']]	1	1	1.38639	0.0026706	147
['E153N']	615	602	859	1020	0.00233051	0.00259186	0.00726734	0.00836374	2.95279	3.39826	[[451, 'A'], [453, 'C']]	[['g', 'A'], ['g', 'C']]	2	1	3.17552	0.00246118	147
['S148P']	608	343	84	171	0.00230398	0.00147676	0.00071066	0.00140216	0.375937	0.741737	[[436, 'C'], [437, 'C']]	[['a', 'C'], ['g', 'C']]	2	1	0.558837	0.00189037	147
['S148A']	594	381	119	45	0.00225093	0.00164036	0.00100677	0.000368989	0.517447	0.189648	[[436, 'G'], [437, 'C']]	[['a', 'G'], ['g', 'C']]	2	1	0.353548	0.00194564	147
['F149H']	583	560	1355	1430	0.00220925	0.00241103	0.0114636	0.0117256	4.96231	5.07573	[[439, 'C'], [440, 'A']]	[['t', 'C'], ['t', 'A']]	2	1	5.01902	0.00231014	147
['L150P']	572	505	156	115	0.00216756	0.00217423	0.0013198	0.000942971	0.60795	0.434369	[[442, 'C'], [443, 'C'], [444, 'C']]	[['t', 'C'], ['t', 'C'], ['g', 'C']]	3	1	0.52116	0.0021709	147
['S154P']	568	504	24	52	0.0021524	0.00216993	0.000203046	0.000426387	0.093952	0.197295	[[454, 'C'], [455, 'C'], [456, 'C']]	[['a', 'C'], ['g', 'C'], ['t', 'C']]	3	1	0.145623	0.00216116	147
['F149I']	540	594	65	257	0.0020463	0.00255741	0.000549915	0.00210733	0.238901	0.915494	[[439, 'A']]	[['t', 'A']]	1	1	0.577197	0.00230186	147
['R152Y']	498	454	45	15	0.00188714	0.00195466	0.000380711	0.000122996	0.198194	0.0640305	[[448, 'T'], [449, 'A'], [450, 'C']]	[['c', 'T'], ['g', 'A'], ['t', 'C']]	3	1	0.131112	0.0019209	147
['R152C']	482	330	82	4	0.00182651	0.00142078	0.000693739	3.2799e-05	0.427272	0.0202008	[[448, 'T'], [450, 'C']]	[['c', 'T'], ['t', 'C']]	2	1	0.223736	0.00162365	147
['S154T']	429	516	53	14	0.00162567	0.00222159	0.000448393	0.000114796	0.233097	0.059677	[[455, 'C'], [456, 'C']]	[['g', 'C'], ['t', 'C']]	2	1	0.146387	0.00192363	147
['V151N']	376	349	102	150	0.00142483	0.00150259	0.000862944	0.00122996	0.58956	0.840305	[[445, 'A'], [446, 'A'], [447, 'C']]	[['g', 'A'], ['t', 'A'], ['g', 'C']]	3	1	0.714932	0.00146371	147
['V119V', 'G147K']	370	325	497	541	0.00140209	0.00139926	0.00420474	0.00443606	3.00193	3.16709	[[351, 'A'], [433, 'A'], [434, 'A'], [435, 'G']]	[['c', 'A'], ['g', 'A'], ['g', 'A'], ['c', 'G']]	4	2	3.08451	0.00140068	147
['F149R']	350	294	92	63	0.00132631	0.00126579	0.000778342	0.000516584	0.60055	0.398584	[[439, 'A'], [440, 'G'], [441, 'A']]	[['t', 'A'], ['t', 'G'], ['c', 'A']]	3	1	0.499567	0.00129605	147
['N120D', 'E153L']	311	247	942	1285	0.00117852	0.00106344	0.00796954	0.0105367	7.10947	9.39955	[[352, 'G'], [451, 'C'], [452, 'T']]	[['a', 'G'], ['g', 'C'], ['a', 'T']]	3	2	8.25451	0.00112098	147
['L150H']	310	262	73	317	0.00117473	0.00112802	0.000617597	0.00259932	0.536401	2.25758	[[442, 'C'], [443, 'A'], [444, 'C']]	[['t', 'C'], ['t', 'A'], ['g', 'C']]	3	1	1.39699	0.00115137	147
['E153G']	265	237	158	78	0.0010042	0.00102038	0.00133672	0.00063958	1.32049	0.631814	[[452, 'G'], [453, 'C']]	[['a', 'G'], ['g', 'C']]	2	1	0.97615	0.00101229	147
['F149W']	260	200	268	200	0.000985255	0.000861082	0.00226734	0.00163995	2.45605	1.77644	[[440, 'G'], [441, 'G']]	[['t', 'G'], ['c', 'G']]	2	1	2.11624	0.000923168	147
['L150G']	227	222	93	66	0.000860204	0.000955801	0.000786802	0.000541183	0.86652	0.596015	[[442, 'G'], [443, 'G'], [444, 'C']]	[['t', 'G'], ['t', 'G'], ['g', 'C']]	3	1	0.731268	0.000908002	147
['S148Y']	205	221	58	66	0.000776836	0.000951495	0.000490694	0.000541183	0.567824	0.626249	[[436, 'T'], [437, 'A']]	[['a', 'T'], ['g', 'A']]	2	1	0.597037	0.000864166	147
['E153C']	184	183	36	35	0.000697258	0.00078789	0.000304569	0.000286991	0.410153	0.386482	[[451, 'T'], [452, 'G'], [453, 'C']]	[['g', 'T'], ['a', 'G'], ['g', 'C']]	3	1	0.398317	0.000742574	147
['E153Q']	168	111	102	140	0.000636626	0.0004779	0.000862944	0.00114796	1.54854	2.06	[[451, 'C']]	[['g', 'C']]	1	1	1.80427	0.000557263	147
['G147Q', 'R152L']	139	145	4	7	0.000526733	0.000624284	3.38409e-05	5.73982e-05	0.0588018	0.0997348	[[433, 'C'], [434, 'A'], [435, 'G'], [449, 'T']]	[['g', 'C'], ['g', 'A'], ['c', 'G'], ['g', 'T']]	4	2	0.0792683	0.000575508	147
['E153H']	98	110	28	7	0.000371365	0.000473595	0.000236887	5.73982e-05	0.560705	0.13586	[[451, 'C'], [453, 'C']]	[['g', 'C'], ['g', 'C']]	2	1	0.348282	0.00042248	147
[]	11569	10751	6859	7617	0.0397475	0.0441872	0.0283396	0.0271446	0.675277	0.646803	[]	[]	0	0	0.66104	0.0419674	219
['K222V']	11486	9551	6198	7195	0.0394624	0.0392551	0.0256085	0.0256408	0.650643	0.651463	[[658, 'G'], [659, 'T']]	[['a', 'G'], ['a', 'T']]	2	1	0.651053	0.0393587	219
['R220M']	9763	8359	3895	3999	0.0335427	0.0343559	0.0160931	0.0142512	0.474034	0.419779	[[652, 'A'], [653, 'T'], [654, 'G']]	[['c', 'A'], ['g', 'T'], ['c', 'G']]	3	1	0.446906	0.0339493	219
['K222I']	9365	8081	5347	5686	0.0321753	0.0332133	0.0220924	0.0202631	0.675726	0.619776	[[659, 'T'], [660, 'C']]	[['a', 'T'], ['g', 'C']]	2	1	0.647751	0.0326943	219
['K219V']	9005	7272	3189	3870	0.0309384	0.0298883	0.0131761	0.0137915	0.433234	0.453468	[[649, 'G'], [650, 'T']]	[['a', 'G'], ['a', 'T']]	2	1	0.443351	0.0304134	219
['N221E']	8032	6864	8660	9434	0.0275955	0.0282114	0.0357808	0.0336199	1.28231	1.20486	[[655, 'G'], [657, 'G']]	[['a', 'G'], ['c', 'G']]	2	1	1.24359	0.0279034	219
['K222M']	6879	5966	6499	7217	0.0236341	0.0245206	0.0268522	0.0257192	1.11525	1.06819	[[659, 'T']]	[['a', 'T']]	1	1	1.09172	0.0240774	219
['K222Q']	6097	5229	9466	12671	0.0209474	0.0214915	0.039111	0.0451555	1.84317	2.12803	[[658, 'C']]	[['a', 'C']]	1	1	1.9856	0.0212194	219
['N221S']	6072	4831	3109	3407	0.0208615	0.0198557	0.0128456	0.0121415	0.630965	0.596382	[[656, 'G']]	[['a', 'G']]	1	1	0.613674	0.0203586	219
['K222A']	5914	4721	4425	5236	0.0203187	0.0194035	0.0182829	0.0186595	0.920539	0.939498	[[658, 'G'], [659, 'C'], [660, 'C']]	[['a', 'G'], ['a', 'C'], ['g', 'C']]	3	1	0.930018	0.0198611	219
['K222W']	5883	4876	12910	16433	0.0202122	0.0200406	0.0533407	0.0585621	2.65029	2.90972	[[658, 'T'], [659, 'G']]	[['a', 'T'], ['a', 'G']]	2	1	2.78	0.0201264	219
['K222H']	5819	4798	8262	10632	0.0199923	0.01972	0.0341364	0.0378892	1.71918	1.90818	[[658, 'C'], [660, 'C']]	[['a', 'C'], ['g', 'C']]	2	1	1.81368	0.0198562	219
['K222D']	5798	4892	19212	21133	0.0199202	0.0201064	0.0793789	0.0753115	3.96632	3.76308	[[658, 'G'], [660, 'C']]	[['a', 'G'], ['g', 'C']]	2	1	3.8647	0.0200133	219
['K219W']	5227	4140	3326	4238	0.0179584	0.0170156	0.0137422	0.0151029	0.78585	0.863666	[[649, 'T'], [650, 'G']]	[['a', 'T'], ['a', 'G']]	2	1	0.824758	0.017487	219
['K219E']	5117	4005	1566	2344	0.0175804	0.0164608	0.0064703	0.00835329	0.380145	0.490775	[[649, 'G']]	[['a', 'G']]	1	1	0.43546	0.0170206	219
['N221P']	4780	3995	3356	3784	0.0164226	0.0164197	0.0138661	0.013485	0.844406	0.821198	[[655, 'C'], [656, 'C']]	[['a', 'C'], ['a', 'C']]	2	1	0.832802	0.0164211	219
['N221M']	4747	4083	1254	1988	0.0163092	0.0167813	0.0051812	0.00708462	0.313152	0.428195	[[656, 'T'], [657, 'G']]	[['a', 'T'], ['c', 'G']]	2	1	0.370674	0.0165453	219
['K222T']	4705	3986	5497	6729	0.0161649	0.0163827	0.0227122	0.0239801	1.39563	1.47354	[[659, 'C'], [660, 'C']]	[['a', 'C'], ['g', 'C']]	2	1	1.43458	0.0162738	219
['R220N']	4672	3812	2941	3000	0.0160516	0.0156675	0.0121514	0.0106911	0.766191	0.67411	[[652, 'A'], [653, 'A']]	[['c', 'A'], ['g', 'A']]	2	1	0.72015	0.0158595	219
['K222P']	4582	3623	1695	1812	0.0157424	0.0148907	0.00700329	0.00645741	0.457238	0.421597	[[658, 'C'], [659, 'C'], [660, 'C']]	[['a', 'C'], ['a', 'C'], ['g', 'C']]	3	1	0.439417	0.0153165	219
['N221G']	4372	3658	1516	1873	0.0150209	0.0150346	0.00626371	0.00667479	0.416811	0.444166	[[655, 'G'], [656, 'G']]	[['a', 'G'], ['a', 'G']]	2	1	0.430488	0.0150277	219
['K222E']	4345	3491	11774	12665	0.0149281	0.0143482	0.0486471	0.0451341	3.32331	3.08332	[[658, 'G']]	[['a', 'G']]	1	1	3.20332	0.0146381	219
['K222G']	4329	3785	10892	11713	0.0148731	0.0155565	0.0450029	0.0417415	2.95783	2.74347	[[658, 'G'], [659, 'G'], [660, 'C']]	[['a', 'G'], ['a', 'G'], ['g', 'C']]	3	1	2.85065	0.0152148	219
['K219M']	4211	3383	1973	2207	0.0144677	0.0139043	0.00815192	0.00786506	0.574645	0.554424	[[650, 'T']]	[['a', 'T']]	1	1	0.564535	0.014186	219
['K222C']	4144	3173	5032	5383	0.0142375	0.0130412	0.0207909	0.0191833	1.52433	1.40647	[[658, 'T'], [659, 'G'], [660, 'C']]	[['a', 'T'], ['a', 'G'], ['g', 'C']]	3	1	1.4654	0.0136394	219
['N221I']	4065	3657	1044	1370	0.0139661	0.0150305	0.00431353	0.00488226	0.29752	0.336747	[[656, 'T']]	[['a', 'T']]	1	1	0.317134	0.0144983	219
['R220Y']	4056	3447	5566	6419	0.0139352	0.0141673	0.0229972	0.0228753	1.63667	1.62799	[[652, 'T'], [653, 'A']]	[['c', 'T'], ['g', 'A']]	2	1	1.63233	0.0140513	219
['K222N']	4048	3453	6095	7898	0.0139077	0.014192	0.0251829	0.028146	1.7924	2.0033	[[660, 'C']]	[['g', 'C']]	1	1	1.89785	0.0140498	219
['K222Y']	4046	3471	5212	4894	0.0139008	0.014266	0.0215346	0.0174407	1.52908	1.23839	[[658, 'T'], [660, 'C']]	[['a', 'T'], ['g', 'C']]	2	1	1.38373	0.0140834	219
['N221R']	4021	3428	1895	2555	0.0138149	0.0140893	0.00782964	0.00910523	0.56118	0.652607	[[656, 'G'], [657, 'A']]	[['a', 'G'], ['c', 'A']]	2	1	0.606894	0.0139521	219
['N221A']	3872	3280	1905	2107	0.013303	0.013481	0.00787096	0.0075087	0.587736	0.560686	[[655, 'G'], [656, 'C']]	[['a', 'G'], ['a', 'C']]	2	1	0.574211	0.013392	219
['K219T']	3853	3293	2512	2481	0.0132377	0.0135344	0.0103789	0.00884152	0.775353	0.660502	[[650, 'C'], [651, 'C']]	[['a', 'C'], ['g', 'C']]	2	1	0.717927	0.0133861	219
['K219R']	3827	3134	1245	1762	0.0131484	0.0128809	0.00514401	0.00627922	0.395248	0.482473	[[650, 'G'], [651, 'A']]	[['a', 'G'], ['g', 'A']]	2	1	0.438861	0.0130147	219
['R220T']	3725	3240	1129	1410	0.012798	0.0133166	0.00466473	0.0050248	0.357252	0.384828	[[652, 'A'], [653, 'C']]	[['c', 'A'], ['g', 'C']]	2	1	0.37104	0.0130573	219
['N221T']	3634	3205	1363	1423	0.0124853	0.0131727	0.00563156	0.00507113	0.43897	0.395286	[[656, 'C']]	[['a', 'C']]	1	1	0.417128	0.012829	219
['R220W']	3631	3105	4168	4188	0.012475	0.0127617	0.0172211	0.0149247	1.36476	1.18278	[[652, 'T'], [654, 'G']]	[['c', 'T'], ['c', 'G']]	2	1	1.27377	0.0126184	219
['K219F']	3547	2981	1732	1928	0.0121864	0.0122521	0.00715617	0.00687079	0.585648	0.562293	[[649, 'T'], [650, 'T'], [651, 'C']]	[['a', 'T'], ['a', 'T'], ['g', 'C']]	3	1	0.573971	0.0122192	219
['N221V']	3489	2988	832	823	0.0119871	0.0122808	0.0034376	0.00293292	0.283304	0.241711	[[655, 'G'], [656, 'T'], [657, 'G']]	[['a', 'G'], ['a', 'T'], ['c', 'G']]	3	1	0.262507	0.012134	219
['K219L']	3391	2820	2055	2549	0.0116504	0.0115903	0.00849072	0.00908385	0.730674	0.781716	[[649, 'C'], [650, 'T']]	[['a', 'C'], ['a', 'T']]	2	1	0.756195	0.0116204	219
['R220G']	3296	2522	1385	2505	0.011324	0.0103655	0.00572245	0.00892704	0.527668	0.823164	[[652, 'G']]	[['c', 'G']]	1	1	0.675416	0.0108448	219
['R220K']	3282	2695	1162	1084	0.0112759	0.0110766	0.00480108	0.00386304	0.429578	0.345647	[[652, 'A'], [653, 'A'], [654, 'G']]	[['c', 'A'], ['g', 'A'], ['c', 'G']]	3	1	0.387612	0.0111763	219
['N221C']	3189	2584	1052	1247	0.0109564	0.0106204	0.00434659	0.00444392	0.402894	0.411917	[[655, 'T'], [656, 'G']]	[['a', 'T'], ['a', 'G']]	2	1	0.407406	0.0107884	219
['K222L']	3082	2677	2026	1644	0.0105888	0.0110026	0.0083709	0.00585871	0.775391	0.542689	[[658, 'C'], [659, 'T']]	[['a', 'C'], ['a', 'T']]	2	1	0.65904	0.0107957	219
['R220F']	3081	2710	2107	2486	0.0105854	0.0111382	0.00870557	0.00885933	0.801484	0.815641	[[652, 'T'], [653, 'T']]	[['c', 'T'], ['g', 'T']]	2	1	0.808563	0.0108618	219
['R220H']	2947	2498	1710	2044	0.010125	0.0102669	0.00706527	0.00728418	0.692949	0.714419	[[653, 'A']]	[['g', 'A']]	1	1	0.703684	0.0101959	219
['R220A']	2873	2261	1316	853	0.00987075	0.00929282	0.00543736	0.00303983	0.567469	0.317251	[[652, 'G'], [653, 'C']]	[['c', 'G'], ['g', 'C']]	2	1	0.44236	0.00958179	219
['R220V']	2791	2458	657	961	0.00958902	0.0101025	0.00271455	0.00342471	0.275707	0.347836	[[652, 'G'], [653, 'T'], [654, 'G']]	[['c', 'G'], ['g', 'T'], ['c', 'G']]	3	1	0.311772	0.00984576	219
['K219G']	2608	2304	4985	4989	0.00896029	0.00946956	0.0205967	0.0177793	2.23515	1.9294	[[649, 'G'], [650, 'G'], [651, 'C']]	[['a', 'G'], ['a', 'G'], ['g', 'C']]	3	1	2.08227	0.00921492	219
['R220D']	2607	2186	2360	2536	0.00895685	0.00898457	0.0097509	0.00903752	1.08697	1.00745	[[652, 'G'], [653, 'A']]	[['c', 'G'], ['g', 'A']]	2	1	1.04721	0.00897071	219
['N221H']	2573	2058	1214	1668	0.00884004	0.00845848	0.00501593	0.00594424	0.579925	0.687253	[[655, 'C']]	[['a', 'C']]	1	1	0.633589	0.00864926	219
['R220E']	2532	2014	1726	2183	0.00869918	0.00827764	0.00713138	0.00777954	0.840131	0.916489	[[652, 'G'], [653, 'A'], [654, 'G']]	[['c', 'G'], ['g', 'A'], ['c', 'G']]	3	1	0.87831	0.00848841	219
['K222S']	2452	1994	6290	6445	0.00842432	0.00819544	0.0259886	0.022968	3.12744	2.76394	[[659, 'G'], [660, 'C']]	[['a', 'G'], ['g', 'C']]	2	1	2.94569	0.00830988	219
['K219C']	2394	2072	2262	3286	0.00822505	0.00851603	0.00934599	0.0117103	1.11653	1.39899	[[649, 'T'], [650, 'G'], [651, 'C']]	[['a', 'T'], ['a', 'G'], ['g', 'C']]	3	1	1.25776	0.00837054	219
['K219S']	2332	1896	1989	2117	0.00801204	0.00779266	0.00821802	0.00754433	1.03995	0.954695	[[650, 'G'], [651, 'C']]	[['a', 'G'], ['g', 'C']]	2	1	0.997321	0.00790235	219
['R220S']	2331	1998	1295	1320	0.0080086	0.00821188	0.0053506	0.00470407	0.659734	0.580016	[[652, 'A']]	[['c', 'A']]	1	1	0.619875	0.00811024	219
['K219Y']	2272	1940	1111	1444	0.0078059	0.0079735	0.00459036	0.00514597	0.581817	0.652239	[[649, 'T'], [651, 'C']]	[['a', 'T'], ['g', 'C']]	2	1	0.617028	0.0078897	219
['K222R']	2226	1894	957	1313	0.00764786	0.00778444	0.00395407	0.00467913	0.512441	0.606407	[[659, 'G'], [660, 'A']]	[['a', 'G'], ['g', 'A']]	2	1	0.559424	0.00771615	219
['R220I']	2176	1789	471	589	0.00747607	0.00735288	0.00194605	0.00209901	0.262466	0.283097	[[652, 'A'], [653, 'T']]	[['c', 'A'], ['g', 'T']]	2	1	0.272781	0.00741448	219
['N221Q']	2096	1728	831	746	0.00720121	0.00710217	0.00343347	0.00265851	0.480092	0.371732	[[655, 'C'], [657, 'G']]	[['a', 'C'], ['c', 'G']]	2	1	0.425912	0.00715169	219
['K219I']	2076	1684	733	1289	0.0071325	0.00692133	0.00302856	0.0045936	0.430995	0.653715	[[650, 'T'], [651, 'C']]	[['a', 'T'], ['g', 'C']]	2	1	0.542355	0.00702691	219
['K219Q']	1998	1669	1603	1886	0.00686452	0.00685967	0.00662317	0.00672112	0.965182	0.979456	[[649, 'C']]	[['a', 'C']]	1	1	0.972319	0.0068621	219
['K219A']	1711	1367	1437	1876	0.00587847	0.00561844	0.00593731	0.00668548	1.03285	1.163	[[649, 'G'], [650, 'C'], [651, 'C']]	[['a', 'G'], ['a', 'C'], ['g', 'C']]	3	1	1.09793	0.00574846	219
['K219D']	1522	1268	1289	1538	0.00522913	0.00521154	0.00532581	0.00548096	1.0202	1.04992	[[649, 'G'], [651, 'C']]	[['a', 'G'], ['g', 'C']]	2	1	1.03506	0.00522034	219
['K222F']	1493	1137	1782	2357	0.00512949	0.00467313	0.00736275	0.00839962	1.5022	1.71375	[[658, 'T'], [659, 'T'], [660, 'C']]	[['a', 'T'], ['a', 'T'], ['g', 'C']]	3	1	1.60798	0.00490131	219
['N221W']	1475	1223	655	695	0.00506765	0.00502659	0.00270629	0.00247676	0.536204	0.490728	[[655, 'T'], [656, 'G'], [657, 'G']]	[['a', 'T'], ['a', 'G'], ['c', 'G']]	3	1	0.513466	0.00504712	219
['N221D']	1470	1250	629	1062	0.00505047	0.00513756	0.00259886	0.00378464	0.510179	0.742958	[[655, 'G']]	[['a', 'G']]	1	1	0.626569	0.00509402	219
['N221Y']	1456	1212	817	920	0.00500237	0.00498138	0.00337563	0.0032786	0.676224	0.656786	[[655, 'T']]	[['a', 'T']]	1	1	0.666505	0.00499188	219
['R220C']	1347	1026	393	516	0.00462788	0.00421691	0.00162377	0.00183886	0.36717	0.415807	[[652, 'T']]	[['c', 'T']]	1	1	0.391489	0.0044224	219
['K219P']	1280	1008	1006	1068	0.00439769	0.00414293	0.00415653	0.00380602	0.973355	0.891275	[[649, 'C'], [650, 'C'], [651, 'C']]	[['a', 'C'], ['a', 'C'], ['g', 'C']]	3	1	0.932315	0.00427031	219
['R220Q']	1205	952	763	845	0.00414001	0.00391277	0.00315251	0.00301132	0.782963	0.747895	[[653, 'A'], [654, 'G']]	[['g', 'A'], ['c', 'G']]	2	1	0.765429	0.00402639	219
['N221K']	1148	1033	670	1072	0.00394418	0.00424568	0.00276826	0.00382028	0.676022	0.932928	[[657, 'G']]	[['c', 'G']]	1	1	0.804475	0.00409493	219
['R220L']	1060	859	314	287	0.00364184	0.00353053	0.00129737	0.00102278	0.361768	0.2852	[[653, 'T'], [654, 'G']]	[['g', 'T'], ['c', 'G']]	2	1	0.323484	0.00358618	219
['N221L']	981	839	260	425	0.00337042	0.00344833	0.00107425	0.00151457	0.315088	0.444236	[[655, 'C'], [656, 'T'], [657, 'G']]	[['a', 'C'], ['a', 'T'], ['c', 'G']]	3	1	0.379662	0.00340937	219
['R220P']	938	839	828	1030	0.00322268	0.00344833	0.00342108	0.0036706	1.02565	1.10046	[[653, 'C']]	[['g', 'C']]	1	1	1.06306	0.00333551	219
['N221F']	873	772	245	298	0.00299936	0.00317296	0.00101228	0.00106198	0.328005	0.34411	[[655, 'T'], [656, 'T']]	[['a', 'T'], ['a', 'T']]	2	1	0.336058	0.00308616	219
['WT']	728	533	567	812	0.00250119	0.00219066	0.00234269	0.00289372	0.998625	1.23351	['WT']	['WT']	0	1	1.11607	0.00234592	219
['K219H']	602	502	295	479	0.00206829	0.00206325	0.00121886	0.00170701	0.590029	0.826331	[[649, 'C'], [651, 'C']]	[['a', 'C'], ['g', 'C']]	2	1	0.70818	0.00206577	219
['P216T', 'K222M']	536	486	156	301	0.00184153	0.00199748	0.000644551	0.00107267	0.33579	0.558826	[[640, 'A'], [659, 'T']]	[['c', 'A'], ['a', 'T']]	2	2	0.447308	0.00191951	219
['L213L', 'K219H']	260	245	159	91	0.00089328	0.00100696	0.000656946	0.000324296	0.691434	0.34132	[[633, 'A'], [649, 'C'], [651, 'C']]	[['c', 'A'], ['a', 'C'], ['g', 'C']]	3	2	0.516377	0.000950121	219
['K219N']	125	73	197	212	0.000429462	0.000300034	0.000813952	0.000755502	2.23155	2.0713	[[651, 'C']]	[['g', 'C']]	1	1	2.15142	0.000364748	219
['WT']	3925	3660	1501	1631	0.0208729	0.0174614	0.00710543	0.00824992	0.370709	0.430419	['WT']	['WT']	0	1	0.400564	0.0191672	228
['S229R']	3868	4471	5994	6351	0.0205698	0.0213306	0.0283744	0.0321246	1.35437	1.53338	[[679, 'A'], [680, 'G'], [681, 'A']]	[['t', 'A'], ['c', 'G'], ['c', 'A']]	3	1	1.44388	0.0209502	228
[]	3774	4411	2326	2476	0.0200699	0.0210443	0.0110108	0.0125241	0.53562	0.609234	[]	[]	0	0	0.572427	0.0205571	228
['K234G']	3157	3357	847	1185	0.0167887	0.0160158	0.00400952	0.00599396	0.244449	0.365435	[[694, 'G'], [695, 'G'], [696, 'C']]	[['a', 'G'], ['a', 'G'], ['g', 'C']]	3	1	0.304942	0.0164023	228
['P230W']	2971	3328	3185	3558	0.0157996	0.0158775	0.0150771	0.0179971	0.951928	1.13628	[[682, 'T'], [683, 'G'], [684, 'G']]	[['c', 'T'], ['c', 'G'], ['c', 'G']]	3	1	1.04411	0.0158385	228
['D233K']	2800	3039	677	1008	0.0148902	0.0144987	0.00320478	0.00509866	0.218094	0.346978	[[691, 'A'], [693, 'G']]	[['g', 'A'], ['c', 'G']]	2	1	0.282536	0.0146945	228
['K234S']	2722	3088	845	973	0.0144754	0.0147325	0.00400006	0.00492162	0.273903	0.337006	[[695, 'G'], [696, 'C']]	[['a', 'G'], ['g', 'C']]	2	1	0.305455	0.0146039	228
['D233M']	2506	2492	553	626	0.0133267	0.011889	0.00261779	0.00316643	0.207631	0.251147	[[691, 'A'], [692, 'T'], [693, 'G']]	[['g', 'A'], ['a', 'T'], ['c', 'G']]	3	1	0.229389	0.0126079	228
['P230M']	2499	2723	7523	7174	0.0132895	0.0129911	0.0356123	0.0362875	2.71016	2.76154	[[682, 'A'], [683, 'T'], [684, 'G']]	[['c', 'A'], ['c', 'T'], ['c', 'G']]	3	1	2.73585	0.0131403	228
['D233T']	2263	2633	852	606	0.0120345	0.0125617	0.00403319	0.00306527	0.327952	0.249247	[[691, 'A'], [692, 'C']]	[['g', 'A'], ['a', 'C']]	2	1	0.2886	0.0122981	228
['P230L']	2260	2577	9311	8256	0.0120185	0.0122946	0.0440764	0.0417605	3.62573	3.43523	[[683, 'T'], [684, 'G']]	[['c', 'T'], ['c', 'G']]	2	1	3.53048	0.0121565	228
['K234F']	2174	2330	765	708	0.0115612	0.0111161	0.00362135	0.0035812	0.319381	0.31584	[[694, 'T'], [695, 'T'], [696, 'C']]	[['a', 'T'], ['a', 'T'], ['g', 'C']]	3	1	0.31761	0.0113387	228
['N231T']	2134	2512	874	1010	0.0113485	0.0119844	0.00413734	0.00510878	0.354635	0.437903	[[686, 'C']]	[['a', 'C']]	1	1	0.396269	0.0116665	228
['P230E']	2126	2353	8462	7979	0.0113059	0.0112259	0.0400574	0.0403593	3.55563	3.58243	[[682, 'G'], [683, 'A'], [684, 'G']]	[['c', 'G'], ['c', 'A'], ['c', 'G']]	3	1	3.56903	0.0112659	228
['D233L']	2116	2295	684	598	0.0112527	0.0109492	0.00323792	0.0030248	0.291679	0.272481	[[691, 'C'], [692, 'T'], [693, 'G']]	[['g', 'C'], ['a', 'T'], ['c', 'G']]	3	1	0.28208	0.011101	228
['Y232V']	2089	2445	831	1249	0.0111092	0.0116648	0.00393378	0.00631768	0.345463	0.554817	[[688, 'G'], [689, 'T'], [690, 'G']]	[['t', 'G'], ['a', 'T'], ['c', 'G']]	3	1	0.45014	0.011387	228
['V228H']	2082	2477	4310	4644	0.0110719	0.0118175	0.0204027	0.0234903	1.78272	2.0525	[[676, 'C'], [677, 'A'], [678, 'C']]	[['g', 'C'], ['t', 'A'], ['g', 'C']]	3	1	1.91761	0.0114447	228
['D233C']	2057	2211	574	613	0.010939	0.0105484	0.0027172	0.00310067	0.252911	0.288604	[[691, 'T'], [692, 'G']]	[['g', 'T'], ['a', 'G']]	2	1	0.270757	0.0107437	228
['S229V']	2042	2256	2852	2359	0.0108592	0.0107631	0.0135008	0.0119323	1.24878	1.1037	[[679, 'G'], [680, 'T'], [681, 'G']]	[['t', 'G'], ['c', 'T'], ['c', 'G']]	3	1	1.17624	0.0108112	228
['V228C']	2007	2158	1995	1916	0.0106731	0.0102956	0.00944392	0.0096915	0.900766	0.92438	[[676, 'T'], [677, 'G'], [678, 'C']]	[['g', 'T'], ['t', 'G'], ['g', 'C']]	3	1	0.912573	0.0104843	228
['P230Q']	1997	2175	6833	7104	0.0106199	0.0103767	0.032346	0.0359334	3.08108	3.42279	[[683, 'A'], [684, 'G']]	[['c', 'A'], ['c', 'G']]	2	1	3.25193	0.0104983	228
['D233Q']	1939	1957	452	620	0.0103115	0.00933661	0.00213968	0.00313608	0.2178	0.319225	[[691, 'C'], [693, 'G']]	[['g', 'C'], ['c', 'G']]	2	1	0.268513	0.00982404	228
['S229E']	1923	2324	1185	930	0.0102264	0.0110875	0.00560955	0.00470412	0.526374	0.441413	[[679, 'G'], [680, 'A'], [681, 'G']]	[['t', 'G'], ['c', 'A'], ['c', 'G']]	3	1	0.483894	0.010657	228
['V228K']	1852	1963	2604	2861	0.00984881	0.00936523	0.0123268	0.0144715	1.2831	1.50635	[[676, 'A'], [677, 'A']]	[['g', 'A'], ['t', 'A']]	2	1	1.39472	0.00960702	228
['S229M']	1827	2205	2816	3105	0.00971586	0.0105198	0.0133304	0.0157057	1.31751	1.55228	[[679, 'A'], [680, 'T'], [681, 'G']]	[['t', 'A'], ['c', 'T'], ['c', 'G']]	3	1	1.4349	0.0101178	228
['P230C']	1827	2074	6514	6461	0.00971586	0.0098948	0.0308359	0.032681	3.14481	3.33298	[[682, 'T'], [683, 'G']]	[['c', 'T'], ['c', 'G']]	2	1	3.2389	0.00980533	228
['S229W']	1773	1827	3809	2490	0.00942869	0.0087164	0.018031	0.0125949	1.98743	1.38824	[[680, 'G'], [681, 'G']]	[['c', 'G'], ['c', 'G']]	2	1	1.68784	0.00907254	228
['V228I']	1771	2015	1190	1143	0.00941806	0.00961332	0.00563322	0.00578152	0.591992	0.607577	[[676, 'A'], [678, 'C']]	[['g', 'A'], ['g', 'C']]	2	1	0.599785	0.00951569	228
['P230R']	1756	1872	7682	5572	0.00933829	0.00893108	0.036365	0.0281843	3.98098	3.08541	[[682, 'A'], [683, 'G'], [684, 'A']]	[['c', 'A'], ['c', 'G'], ['c', 'A']]	3	1	3.5332	0.00913469	228
['S229Q']	1749	2096	2863	2751	0.00930106	0.00999976	0.0135529	0.0139151	1.40438	1.44192	[[679, 'C'], [680, 'A'], [681, 'G']]	[['t', 'C'], ['c', 'A'], ['c', 'G']]	3	1	1.42315	0.00965041	228
['N231I']	1726	1819	645	740	0.00917875	0.00867823	0.0030533	0.00374306	0.341972	0.419227	[[686, 'T']]	[['a', 'T']]	1	1	0.3806	0.00892849	228
['V228L']	1715	1866	644	718	0.00912025	0.00890246	0.00304856	0.00363178	0.338302	0.403023	[[676, 'C']]	[['g', 'C']]	1	1	0.370663	0.00901136	228
['W235P']	1652	1843	372	520	0.00878522	0.00879273	0.00176097	0.00263026	0.200361	0.299268	[[697, 'C'], [698, 'C'], [699, 'C']]	[['t', 'C'], ['g', 'C'], ['g', 'C']]	3	1	0.249815	0.00878898	228
['V228S']	1637	1841	5155	4936	0.00870546	0.00878319	0.0244027	0.0249672	2.79069	2.85525	[[676, 'A'], [677, 'G'], [678, 'C']]	[['g', 'A'], ['t', 'G'], ['g', 'C']]	3	1	2.82297	0.00874432	228
['N231M']	1624	1893	967	856	0.00863632	0.00903127	0.00457758	0.00432981	0.518189	0.490142	[[686, 'T'], [687, 'G']]	[['a', 'T'], ['c', 'G']]	2	1	0.504166	0.0088338	228
['D233W']	1597	1737	383	361	0.00849274	0.00828702	0.00181304	0.00182601	0.216099	0.217644	[[691, 'T'], [692, 'G'], [693, 'G']]	[['g', 'T'], ['a', 'G'], ['c', 'G']]	3	1	0.216872	0.00838988	228
['P230V']	1536	1728	5586	3537	0.00816834	0.00824408	0.026443	0.0178908	3.22231	2.18016	[[682, 'G'], [683, 'T'], [684, 'G']]	[['c', 'G'], ['c', 'T'], ['c', 'G']]	3	1	2.70124	0.00820621	228
['S229C']	1517	1673	1679	1233	0.0080673	0.00798168	0.00794804	0.00623675	0.990473	0.777215	[[680, 'G']]	[['c', 'G']]	1	1	0.883844	0.00802449	228
['N231W']	1516	1553	397	644	0.00806199	0.00740917	0.00187932	0.00325748	0.242944	0.421103	[[685, 'T'], [686, 'G'], [687, 'G']]	[['a', 'T'], ['a', 'G'], ['c', 'G']]	3	1	0.332024	0.00773558	228
['D233I']	1505	1786	426	476	0.00800349	0.00852079	0.0020166	0.0024077	0.244077	0.291414	[[691, 'A'], [692, 'T']]	[['g', 'A'], ['a', 'T']]	2	1	0.267745	0.00826214	228
['W235S']	1497	1622	465	352	0.00796095	0.00773837	0.00220121	0.00178048	0.280422	0.226823	[[697, 'A'], [699, 'C']]	[['t', 'A'], ['g', 'C']]	2	1	0.253623	0.00784966	228
['V228R']	1487	1620	1509	1279	0.00790777	0.00772882	0.0071433	0.00646943	0.913664	0.827473	[[676, 'A'], [677, 'G'], [678, 'A']]	[['g', 'A'], ['t', 'G'], ['g', 'A']]	3	1	0.870569	0.00781829	228
['K234P']	1483	1643	725	718	0.00788649	0.00783855	0.003432	0.00363178	0.436501	0.461911	[[694, 'C'], [695, 'C'], [696, 'C']]	[['a', 'C'], ['a', 'C'], ['g', 'C']]	3	1	0.449206	0.00786252	228
['D233A']	1475	1562	421	481	0.00784395	0.00745211	0.00199293	0.00243299	0.26058	0.31812	[[692, 'C']]	[['a', 'C']]	1	1	0.28935	0.00764803	228
['W235F']	1455	1739	376	372	0.00773759	0.00829656	0.00177991	0.00188165	0.222015	0.234705	[[698, 'T'], [699, 'C']]	[['g', 'T'], ['g', 'C']]	2	1	0.22836	0.00801707	228
['Y232R']	1453	1767	969	731	0.00772696	0.00843014	0.00458705	0.00369754	0.567806	0.457699	[[688, 'A'], [689, 'G'], [690, 'A']]	[['t', 'A'], ['a', 'G'], ['c', 'A']]	3	1	0.512752	0.00807855	228
['S229L']	1446	1526	4059	3760	0.00768973	0.00728036	0.0192145	0.0190188	2.56705	2.54091	[[679, 'C'], [680, 'T'], [681, 'G']]	[['t', 'C'], ['c', 'T'], ['c', 'G']]	3	1	2.55398	0.00748505	228
['Y232E']	1399	1750	591	532	0.00743979	0.00834904	0.00279767	0.00269096	0.354386	0.340869	[[688, 'G'], [690, 'G']]	[['t', 'G'], ['c', 'G']]	2	1	0.347628	0.00789441	228
['V228T']	1395	1441	2738	1989	0.00741852	0.00687484	0.0129611	0.0100607	1.81359	1.40775	[[676, 'A'], [677, 'C'], [678, 'C']]	[['g', 'A'], ['t', 'C'], ['g', 'C']]	3	1	1.61067	0.00714668	228
['Y232S']	1385	1521	429	478	0.00736534	0.00725651	0.0020308	0.00241782	0.277776	0.330713	[[688, 'A'], [689, 'G']]	[['t', 'A'], ['a', 'G']]	2	1	0.304244	0.00731092	228
['Y232G']	1367	1446	570	453	0.00726961	0.00689869	0.00269826	0.00229136	0.380887	0.323449	[[688, 'G'], [689, 'G']]	[['t', 'G'], ['a', 'G']]	2	1	0.352168	0.00708415	228
['N231E']	1324	1484	463	540	0.00704094	0.00707998	0.00219175	0.00273143	0.310425	0.386862	[[685, 'G'], [687, 'G']]	[['a', 'G'], ['c', 'G']]	2	1	0.348644	0.00706046	228
['D233G']	1323	1427	438	469	0.00703562	0.00680804	0.0020734	0.00237229	0.299545	0.342726	[[692, 'G']]	[['a', 'G']]	1	1	0.321136	0.00692183	228
['K234I']	1323	1444	548	547	0.00703562	0.00688915	0.00259412	0.00276683	0.372591	0.397397	[[695, 'T'], [696, 'C']]	[['a', 'T'], ['g', 'C']]	2	1	0.384994	0.00696239	228
['V228G']	1320	1465	3603	3664	0.00701967	0.00698934	0.0170559	0.0185332	2.43499	2.6459	[[677, 'G'], [678, 'C']]	[['t', 'G'], ['g', 'C']]	2	1	2.54044	0.0070045	228
['K234A']	1320	1623	365	396	0.00701967	0.00774314	0.00172784	0.00200305	0.234079	0.271364	[[694, 'G'], [695, 'C'], [696, 'C']]	[['a', 'G'], ['a', 'C'], ['g', 'C']]	3	1	0.252722	0.0073814	228
['N231P']	1317	1502	5211	5281	0.00700372	0.00716586	0.0246678	0.0267123	3.4818	3.77038	[[685, 'C'], [686, 'C']]	[['a', 'C'], ['a', 'C']]	2	1	3.62609	0.00708479	228
['N231H']	1295	1550	530	873	0.00688672	0.00739486	0.00250891	0.0044158	0.351349	0.618391	[[685, 'C']]	[['a', 'C']]	1	1	0.48487	0.00714079	228
['Y232I']	1288	1408	482	568	0.0068495	0.0067174	0.00228169	0.00287305	0.336361	0.423539	[[688, 'A'], [689, 'T']]	[['t', 'A'], ['a', 'T']]	2	1	0.37995	0.00678345	228
['S229N']	1257	1332	564	680	0.00668464	0.00635481	0.00266986	0.00343957	0.409505	0.527564	[[679, 'A'], [680, 'A']]	[['t', 'A'], ['c', 'A']]	2	1	0.468534	0.00651973	228
['Y232L']	1238	1427	412	379	0.0065836	0.00680804	0.00195032	0.00191706	0.291275	0.286306	[[688, 'C'], [689, 'T'], [690, 'G']]	[['t', 'C'], ['a', 'T'], ['c', 'G']]	3	1	0.28879	0.00669582	228
['N231S']	1237	1353	547	632	0.00657828	0.006455	0.00258939	0.00319678	0.39735	0.490556	[[686, 'G']]	[['a', 'G']]	1	1	0.443953	0.00651664	228
['P230K']	1225	1347	4073	4129	0.00651447	0.00642637	0.0192807	0.0208853	2.97983	3.22781	[[682, 'A'], [683, 'A'], [684, 'G']]	[['c', 'A'], ['c', 'A'], ['c', 'G']]	3	1	3.10382	0.00647042	228
['Y232F']	1212	1260	422	624	0.00644533	0.00601131	0.00199766	0.00315631	0.320738	0.506768	[[689, 'T']]	[['a', 'T']]	1	1	0.413753	0.00622832	228
['Y232N']	1212	1349	341	592	0.00644533	0.00643592	0.00161422	0.00299445	0.250632	0.464932	[[688, 'A']]	[['t', 'A']]	1	1	0.357782	0.00644062	228
['D233Y']	1188	1326	284	506	0.0063177	0.00632618	0.0013444	0.00255945	0.212656	0.404851	[[691, 'T']]	[['g', 'T']]	1	1	0.308753	0.00632194	228
['W235D']	1186	1260	387	265	0.00630707	0.00601131	0.00183198	0.00134042	0.297438	0.21763	[[697, 'G'], [698, 'A'], [699, 'C']]	[['t', 'G'], ['g', 'A'], ['g', 'C']]	3	1	0.257534	0.00615919	228
['P230I']	1182	1287	4084	3553	0.0062858	0.00614012	0.0193328	0.0179718	3.11169	2.89263	[[682, 'A'], [683, 'T']]	[['c', 'A'], ['c', 'T']]	2	1	3.00216	0.00621296	228
['V228Q']	1155	1415	1266	1162	0.00614221	0.00675079	0.00599298	0.00587762	0.929649	0.911754	[[676, 'C'], [677, 'A']]	[['g', 'C'], ['t', 'A']]	2	1	0.920701	0.0064465	228
['K234L']	1151	1202	305	391	0.00612094	0.0057346	0.00144381	0.00197775	0.243567	0.333642	[[694, 'C'], [695, 'T']]	[['a', 'C'], ['a', 'T']]	2	1	0.288605	0.00592777	228
['D233F']	1131	1271	222	404	0.00601458	0.00606379	0.0010509	0.00204351	0.174014	0.338375	[[691, 'T'], [692, 'T']]	[['g', 'T'], ['a', 'T']]	2	1	0.256195	0.00603918	228
['K234M']	1119	1072	466	299	0.00595077	0.00511438	0.00220595	0.0015124	0.39872	0.273363	[[695, 'T']]	[['a', 'T']]	1	1	0.336041	0.00553257	228
['N231R']	1111	1139	1241	1469	0.00590822	0.00543403	0.00587464	0.00743049	1.03589	1.31023	[[686, 'G'], [687, 'A']]	[['a', 'G'], ['c', 'A']]	2	1	1.17306	0.00567113	228
['S229K']	1111	1427	3274	3002	0.00590822	0.00680804	0.0154984	0.0151847	2.43758	2.38823	[[679, 'A'], [680, 'A'], [681, 'G']]	[['t', 'A'], ['c', 'A'], ['c', 'G']]	3	1	2.41291	0.00635813	228
['Y232M']	1103	1223	446	288	0.00586568	0.00583478	0.00211127	0.00145676	0.360887	0.249009	[[688, 'A'], [689, 'T'], [690, 'G']]	[['t', 'A'], ['a', 'T'], ['c', 'G']]	3	1	0.304948	0.00585023	228
['N231C']	1097	1245	1153	979	0.00583377	0.00593974	0.00545807	0.00495197	0.927177	0.841205	[[685, 'T'], [686, 'G']]	[['a', 'T'], ['a', 'G']]	2	1	0.884191	0.00588676	228
['Y232Q']	1086	1284	334	424	0.00577527	0.00612581	0.00158109	0.00214467	0.265705	0.360417	[[688, 'C'], [690, 'G']]	[['t', 'C'], ['c', 'G']]	2	1	0.313061	0.00595054	228
['W235N']	1085	1217	302	303	0.00576996	0.00580616	0.00142961	0.00153263	0.246992	0.264792	[[697, 'A'], [698, 'A'], [699, 'C']]	[['t', 'A'], ['g', 'A'], ['g', 'C']]	3	1	0.255892	0.00578806	228
['D233E']	1084	1194	303	296	0.00576464	0.00569643	0.00143434	0.00149723	0.250298	0.261272	[[693, 'G']]	[['c', 'G']]	1	1	0.255785	0.00573053	228
['K234D']	1061	1202	266	203	0.00564233	0.0057346	0.00125919	0.00102681	0.221359	0.180508	[[694, 'G'], [696, 'C']]	[['a', 'G'], ['g', 'C']]	2	1	0.200933	0.00568846	228
['Y232C']	1054	1070	341	350	0.0056051	0.00510484	0.00161422	0.00177037	0.301444	0.330603	[[689, 'G']]	[['a', 'G']]	1	1	0.316023	0.00535497	228
['K234T']	1050	1060	225	326	0.00558383	0.00505713	0.0010651	0.00164897	0.200189	0.309929	[[695, 'C'], [696, 'C']]	[['a', 'C'], ['g', 'C']]	2	1	0.255059	0.00532048	228
['P230G']	1046	1236	3786	2901	0.00556256	0.00589681	0.0179221	0.0146738	3.12795	2.56102	[[682, 'G'], [683, 'G']]	[['c', 'G'], ['c', 'G']]	2	1	2.84448	0.00572968	228
['V228W']	1036	1062	1005	918	0.00550938	0.00506667	0.00475746	0.00464342	0.899667	0.878101	[[676, 'T'], [677, 'G']]	[['g', 'T'], ['t', 'G']]	2	1	0.888884	0.00528803	228
['W235G']	1032	1098	177	282	0.00548811	0.00523842	0.000837882	0.00142641	0.156226	0.265959	[[697, 'G'], [699, 'C']]	[['t', 'G'], ['g', 'C']]	2	1	0.211093	0.00536327	228
['W235R']	1003	1051	319	252	0.00533389	0.00501419	0.00151008	0.00127467	0.291857	0.246358	[[697, 'A'], [699, 'A']]	[['t', 'A'], ['g', 'A']]	2	1	0.269107	0.00517404	228
['W235Q']	995	1018	227	247	0.00529134	0.00485675	0.00107457	0.00124937	0.211778	0.246228	[[697, 'C'], [698, 'A']]	[['t', 'C'], ['g', 'A']]	2	1	0.229003	0.00507405	228
['P230T']	949	1105	5173	3712	0.00504672	0.00527182	0.0244879	0.018776	4.74639	3.63928	[[682, 'A']]	[['c', 'A']]	1	1	4.19284	0.00515927	228
['N231Q']	943	1124	515	464	0.00501481	0.00536247	0.0024379	0.002347	0.469854	0.452335	[[685, 'C'], [687, 'G']]	[['a', 'C'], ['c', 'G']]	2	1	0.461095	0.00518864	228
['P230N']	943	1230	5875	4273	0.00501481	0.00586818	0.027811	0.0216137	5.11092	3.97201	[[682, 'A'], [683, 'A']]	[['c', 'A'], ['c', 'A']]	2	1	4.54146	0.0054415	228
['P230Y']	927	1092	923	874	0.00492972	0.0052098	0.00436929	0.00442086	0.861834	0.872006	[[682, 'T'], [683, 'A']]	[['c', 'T'], ['c', 'A']]	2	1	0.86692	0.00506976	228
['P230A']	919	1223	2322	1906	0.00488718	0.00583478	0.0109919	0.00964092	2.05035	1.79835	[[682, 'G']]	[['c', 'G']]	1	1	1.92435	0.00536098	228
['P230D']	916	1282	6156	3955	0.00487123	0.00611627	0.0291412	0.0200052	5.30444	3.64144	[[682, 'G'], [683, 'A']]	[['c', 'G'], ['c', 'A']]	2	1	4.47294	0.00549375	228
['K234W']	908	903	169	359	0.00482868	0.0043081	0.000800011	0.00181589	0.175119	0.39749	[[694, 'T'], [695, 'G']]	[['a', 'T'], ['a', 'G']]	2	1	0.286305	0.00456839	228
['W235T']	902	980	156	334	0.00479678	0.00467546	0.000738472	0.00168944	0.155923	0.356713	[[697, 'A'], [698, 'C'], [699, 'C']]	[['t', 'A'], ['g', 'C'], ['g', 'C']]	3	1	0.256318	0.00473612	228
['V228M']	901	1002	497	342	0.00479146	0.00478042	0.0023527	0.0017299	0.491585	0.361455	[[676, 'A']]	[['g', 'A']]	1	1	0.42652	0.00478594	228
['D233P']	896	1081	243	233	0.00476487	0.00515732	0.00115031	0.00117856	0.231867	0.23756	[[691, 'C'], [692, 'C']]	[['g', 'C'], ['a', 'C']]	2	1	0.234714	0.00496109	228
['K234C']	884	1009	360	303	0.00470105	0.00481382	0.00170417	0.00153263	0.358211	0.322155	[[694, 'T'], [695, 'G'], [696, 'C']]	[['a', 'T'], ['a', 'G'], ['g', 'C']]	3	1	0.340183	0.00475743	228
['S229D']	874	1026	425	384	0.00464787	0.00489492	0.00201186	0.00194235	0.421651	0.407081	[[679, 'G'], [680, 'A']]	[['t', 'G'], ['c', 'A']]	2	1	0.414366	0.0047714	228
['V228N']	867	960	2234	1446	0.00461065	0.00458004	0.0105753	0.00731415	2.30131	1.59164	[[676, 'A'], [677, 'A'], [678, 'C']]	[['g', 'A'], ['t', 'A'], ['g', 'C']]	3	1	1.94647	0.00459535	228
['V228A']	853	995	1065	1200	0.0045362	0.00474702	0.00504149	0.00606983	1.08615	1.3077	[[677, 'C'], [678, 'C']]	[['t', 'C'], ['g', 'C']]	2	1	1.19693	0.00464161	228
['Y232H']	812	882	196	213	0.00431816	0.00420791	0.000927824	0.0010774	0.217644	0.252729	[[688, 'C']]	[['t', 'C']]	1	1	0.235187	0.00426304	228
['S229H']	797	845	320	393	0.00423839	0.00403139	0.00151481	0.00198787	0.366349	0.480755	[[679, 'C'], [680, 'A']]	[['t', 'C'], ['c', 'A']]	2	1	0.423552	0.00413489	228
['W235C']	757	869	176	224	0.00402567	0.00414589	0.000833148	0.00113304	0.203914	0.277312	[[699, 'C']]	[['g', 'C']]	1	1	0.240613	0.00408578	228
['W235H']	754	903	228	271	0.00400972	0.0043081	0.00107931	0.00137077	0.259516	0.329598	[[697, 'C'], [698, 'A'], [699, 'C']]	[['t', 'C'], ['g', 'A'], ['g', 'C']]	3	1	0.294557	0.00415891	228
['N231V']	727	830	510	630	0.00386614	0.00395983	0.00241424	0.00318666	0.616981	0.814382	[[685, 'G'], [686, 'T'], [687, 'G']]	[['a', 'G'], ['a', 'T'], ['c', 'G']]	3	1	0.715681	0.00391298	228
['N231G']	714	743	244	297	0.003797	0.00354476	0.00115505	0.00150228	0.314651	0.409243	[[685, 'G'], [686, 'G']]	[['a', 'G'], ['a', 'G']]	2	1	0.361947	0.00367088	228
['P230H']	708	773	679	700	0.0037651	0.00368789	0.00321425	0.00354074	0.862539	0.950152	[[683, 'A']]	[['c', 'A']]	1	1	0.906346	0.00372649	228
['V228E']	705	703	2714	2622	0.00374914	0.00335393	0.0128475	0.0132626	3.61746	3.73432	[[677, 'A']]	[['t', 'A']]	1	1	3.67589	0.00355154	228
['D233R']	695	746	193	236	0.00369596	0.00355908	0.000913622	0.00119373	0.251859	0.329077	[[691, 'A'], [692, 'G'], [693, 'A']]	[['g', 'A'], ['a', 'G'], ['c', 'A']]	3	1	0.290468	0.00362752	228
['D233H']	668	804	189	184	0.00355238	0.00383579	0.000894687	0.000930708	0.242195	0.251946	[[691, 'C']]	[['g', 'C']]	1	1	0.24707	0.00369408	228
['V228Y']	665	631	971	391	0.00353643	0.00301042	0.00459651	0.00197775	1.40419	0.604185	[[676, 'T'], [677, 'A'], [678, 'C']]	[['g', 'T'], ['t', 'A'], ['g', 'C']]	3	1	1.00419	0.00327342	228
['S229I']	662	817	1723	1647	0.00352047	0.00389781	0.00815633	0.00833085	2.19898	2.24603	[[679, 'A'], [680, 'T']]	[['t', 'A'], ['c', 'T']]	2	1	2.22251	0.00370914	228
['N231L']	660	791	254	308	0.00350984	0.00377376	0.00120238	0.00155792	0.330162	0.42779	[[685, 'C'], [686, 'T'], [687, 'G']]	[['a', 'C'], ['a', 'T'], ['c', 'G']]	3	1	0.378976	0.0036418	228
['N231K']	658	753	601	591	0.0034992	0.00359247	0.00284501	0.00298939	0.802353	0.843072	[[687, 'G']]	[['c', 'G']]	1	1	0.822712	0.00354584	228
['W235I']	658	722	206	248	0.0034992	0.00344457	0.000975162	0.00125443	0.280874	0.361311	[[697, 'A'], [698, 'T'], [699, 'C']]	[['t', 'A'], ['g', 'T'], ['g', 'C']]	3	1	0.321093	0.00347189	228
['W235M']	635	728	203	250	0.00337689	0.0034732	0.00096096	0.00126455	0.280569	0.369207	[[697, 'A'], [698, 'T']]	[['t', 'A'], ['g', 'T']]	2	1	0.324888	0.00342504	228
['W235E']	625	698	189	172	0.00332371	0.00333007	0.000894687	0.000870009	0.268926	0.261508	[[697, 'G'], [698, 'A']]	[['t', 'G'], ['g', 'A']]	2	1	0.265217	0.00332689	228
['D233S']	623	680	132	212	0.00331307	0.0032442	0.000624861	0.00107234	0.190586	0.327068	[[691, 'A'], [692, 'G']]	[['g', 'A'], ['a', 'G']]	2	1	0.258827	0.00327863	228
['Y232P']	616	734	208	301	0.00327585	0.00350182	0.000984629	0.00152252	0.290551	0.449274	[[688, 'C'], [689, 'C']]	[['t', 'C'], ['a', 'C']]	2	1	0.369913	0.00338884	228
['K234V']	606	752	131	157	0.00322267	0.0035877	0.000620127	0.000794137	0.182113	0.233214	[[694, 'G'], [695, 'T']]	[['a', 'G'], ['a', 'T']]	2	1	0.207663	0.00340518	228
['S229G']	576	630	178	126	0.00306313	0.00300565	0.000842616	0.000637333	0.277688	0.210036	[[679, 'G'], [680, 'G']]	[['t', 'G'], ['c', 'G']]	2	1	0.243862	0.00303439	228
['Y232W']	576	590	223	559	0.00306313	0.00281482	0.00105564	0.00282753	0.359185	0.962081	[[689, 'G'], [690, 'G']]	[['a', 'G'], ['c', 'G']]	2	1	0.660633	0.00293897	228
['N231G', 'E236O']	567	735	100	138	0.00301527	0.0035066	0.00047338	0.000698031	0.145167	0.214059	[[685, 'G'], [686, 'G'], [700, 'T']]	[['a', 'G'], ['a', 'G'], ['g', 'T']]	3	2	0.179613	0.00326093	228
['D233N']	565	567	144	237	0.00300463	0.00270509	0.000681666	0.00119879	0.238774	0.419913	[[691, 'A']]	[['g', 'A']]	1	1	0.329343	0.00285486	228
['P230S']	551	587	2117	1236	0.00293018	0.00280051	0.0100214	0.00625193	3.49747	2.18191	[[682, 'A'], [683, 'G']]	[['c', 'A'], ['c', 'G']]	2	1	2.83969	0.00286534	228
['V228D']	539	646	2407	2485	0.00286637	0.00308199	0.0113942	0.0125696	3.83106	4.22625	[[677, 'A'], [678, 'C']]	[['t', 'A'], ['g', 'C']]	2	1	4.02865	0.00297418	228
['Y232A']	536	703	240	151	0.00285041	0.00335393	0.00113611	0.000763787	0.366231	0.246211	[[688, 'G'], [689, 'C']]	[['t', 'G'], ['a', 'C']]	2	1	0.306221	0.00310217	228
['N231D']	523	557	107	200	0.00278128	0.00265738	0.000506516	0.00101164	0.186265	0.372018	[[685, 'G']]	[['a', 'G']]	1	1	0.279141	0.00271933	228
['K234N']	521	494	195	106	0.00277064	0.00235681	0.00092309	0.000536169	0.360058	0.209136	[[696, 'C']]	[['g', 'C']]	1	1	0.284597	0.00256373	228
['D233V']	486	635	99	143	0.00258452	0.00302951	0.000468646	0.000723322	0.166955	0.257684	[[692, 'T'], [693, 'G']]	[['a', 'T'], ['c', 'G']]	2	1	0.21232	0.00280701	228
['V228P']	484	620	140	439	0.00257388	0.00295794	0.000662731	0.00222055	0.239607	0.802826	[[676, 'C'], [677, 'C'], [678, 'C']]	[['g', 'C'], ['t', 'C'], ['g', 'C']]	3	1	0.521217	0.00276591	228
['K234H']	470	491	130	204	0.00249943	0.0023425	0.000615393	0.00103187	0.254193	0.426223	[[694, 'C'], [696, 'C']]	[['a', 'C'], ['g', 'C']]	2	1	0.340208	0.00242096	228
['N231A']	460	544	234	304	0.00244625	0.00259536	0.00110771	0.00153769	0.439427	0.61	[[685, 'G'], [686, 'C']]	[['a', 'G'], ['a', 'C']]	2	1	0.524713	0.0025208	228
['N231Y']	434	511	181	272	0.00230798	0.00243792	0.000856817	0.00137583	0.361077	0.579797	[[685, 'T']]	[['a', 'T']]	1	1	0.470437	0.00237295	228
['K234Y']	428	505	152	229	0.00227608	0.00240929	0.000719537	0.00115833	0.307142	0.494444	[[694, 'T'], [696, 'C']]	[['a', 'T'], ['g', 'C']]	2	1	0.400793	0.00234268	228
['W235Y']	425	391	101	87	0.00226012	0.00186541	0.000478113	0.000440063	0.231782	0.213336	[[698, 'A'], [699, 'C']]	[['g', 'A'], ['g', 'C']]	2	1	0.222559	0.00206277	228
['S229T']	424	529	349	296	0.0022548	0.00252379	0.00165209	0.00149723	0.691456	0.626638	[[679, 'A']]	[['t', 'A']]	1	1	0.659047	0.0023893	228
['D233Y', 'W235L']	407	395	132	129	0.0021644	0.0018845	0.000624861	0.000652507	0.308657	0.322314	[[691, 'T'], [698, 'T']]	[['g', 'T'], ['g', 'T']]	2	2	0.315486	0.00202445	228
['P230F']	405	338	201	318	0.00215376	0.00161256	0.000951493	0.00160851	0.505264	0.854153	[[682, 'T'], [683, 'T']]	[['c', 'T'], ['c', 'T']]	2	1	0.679708	0.00188316	228
['G208R', 'P230N']	377	340	757	884	0.00200486	0.0016221	0.00358348	0.00447144	1.97603	2.46567	[[616, 'A'], [682, 'A'], [683, 'A']]	[['g', 'A'], ['c', 'A'], ['c', 'A']]	3	2	2.22085	0.00181348	228
['A196S', 'N231Q']	352	390	139	422	0.00187191	0.00186064	0.000657998	0.00213456	0.352572	1.14375	[[580, 'T'], [685, 'C'], [687, 'G']]	[['g', 'T'], ['a', 'C'], ['c', 'G']]	3	2	0.748162	0.00186628	228
['Y232K']	348	416	335	346	0.00185064	0.00198469	0.00158582	0.00175014	0.826955	0.91264	[[688, 'A'], [690, 'G']]	[['t', 'A'], ['c', 'G']]	2	1	0.869797	0.00191766	228
['W235L']	346	480	289	205	0.00184	0.00229002	0.00136807	0.00103693	0.662498	0.502142	[[697, 'C'], [698, 'T']]	[['t', 'C'], ['g', 'T']]	2	1	0.58232	0.00206501	228
['W235K']	322	348	65	129	0.00171237	0.00166027	0.000307697	0.000652507	0.182466	0.386941	[[697, 'A'], [698, 'A']]	[['t', 'A'], ['g', 'A']]	2	1	0.284704	0.00168632	228
['S229F']	320	337	313	677	0.00170174	0.00160779	0.00148168	0.0034244	0.895402	2.06942	[[680, 'T']]	[['c', 'T']]	1	1	1.48241	0.00165476	228
['K234R']	310	356	142	140	0.00164856	0.00169843	0.000672199	0.000708147	0.401673	0.423154	[[695, 'G'], [696, 'A']]	[['a', 'G'], ['g', 'A']]	2	1	0.412414	0.0016735	228
['V225V', 'D233Y']	284	313	80	48	0.00151029	0.00149328	0.000378704	0.000242793	0.252168	0.161669	[[669, 'A'], [691, 'T']]	[['c', 'A'], ['g', 'T']]	2	2	0.206919	0.00150179	228
['S229A']	284	307	212	193	0.00151029	0.00146466	0.00100356	0.000976232	0.674676	0.656301	[[679, 'G']]	[['t', 'G']]	1	1	0.665488	0.00148748	228
['K234Q']	277	314	226	69	0.00147307	0.00149806	0.00106984	0.000349015	0.720157	0.234938	[[694, 'C']]	[['a', 'C']]	1	1	0.477548	0.00148556	228
['P216Q', 'D233W']	269	369	71	94	0.00143052	0.00176045	0.000336099	0.00047547	0.210656	0.298009	[[641, 'A'], [691, 'T'], [692, 'G'], [693, 'G']]	[['c', 'A'], ['g', 'T'], ['a', 'G'], ['c', 'G']]	4	2	0.254333	0.00159549	228
['K222R', 'N231T']	267	286	120	152	0.00141989	0.00136447	0.000568055	0.000768846	0.408033	0.55226	[[659, 'G'], [686, 'C']]	[['a', 'G'], ['a', 'C']]	2	2	0.480147	0.00139218	228
['S229T']	254	288	77	153	0.00135075	0.00137401	0.000364502	0.000773904	0.267547	0.568051	[[679, 'A'], [681, 'T']]	[['t', 'A'], ['c', 'T']]	2	1	0.417799	0.00136238	228
['N231F']	244	254	52	90	0.00129758	0.0012118	0.000246157	0.000455238	0.19619	0.362829	[[685, 'T'], [686, 'T']]	[['a', 'T'], ['a', 'T']]	2	1	0.279509	0.00125469	228
['S229P']	243	273	1131	612	0.00129226	0.00130245	0.00535392	0.00309562	4.1268	2.3861	[[679, 'C']]	[['t', 'C']]	1	1	3.25645	0.00129735	228
['Y232D']	221	268	53	78	0.00117526	0.0012786	0.000250891	0.000394539	0.204487	0.321566	[[688, 'G']]	[['t', 'G']]	1	1	0.263027	0.00122693	228
['Y232T']	204	241	88	96	0.00108486	0.00114978	0.000416574	0.000485587	0.372833	0.434599	[[688, 'A'], [689, 'C']]	[['t', 'A'], ['a', 'C']]	2	1	0.403716	0.00111732	228
['D233H']	187	277	56	64	0.000994453	0.00132153	0.000265093	0.000323724	0.228924	0.279556	[[691, 'C'], [693, 'T']]	[['g', 'C'], ['c', 'T']]	2	1	0.25424	0.00115799	228
['S229Y']	184	209	359	231	0.0009785	0.000997114	0.00169943	0.00116844	1.72041	1.18287	[[680, 'A']]	[['c', 'A']]	1	1	1.45164	0.000987807	228
['N221S', 'D233E']	162	145	79	115	0.000861505	0.000691777	0.00037397	0.000581692	0.481522	0.748985	[[656, 'G'], [693, 'G']]	[['a', 'G'], ['c', 'G']]	2	2	0.615253	0.000776641	228
['W235A']	105	164	16	33	0.000558383	0.000782424	7.57407e-05	0.00016692	0.112978	0.248985	[[697, 'G'], [698, 'C'], [699, 'C']]	[['t', 'G'], ['g', 'C'], ['g', 'C']]	3	1	0.180981	0.000670404	228
['W235V']	95	94	12	16	0.000505204	0.000448463	5.68055e-05	8.09311e-05	0.119131	0.169726	[[697, 'G'], [698, 'T']]	[['t', 'G'], ['g', 'T']]	2	1	0.144429	0.000476833	228
['S203O', 'S229K']	88	63	18	44	0.000467978	0.000300565	8.52083e-05	0.000222561	0.22174	0.579175	[[602, 'A'], [679, 'A'], [680, 'A'], [681, 'G']]	[['c', 'A'], ['t', 'A'], ['c', 'A'], ['c', 'G']]	4	2	0.400457	0.000384272	228
['G208W', 'D233M']	71	105	11	20	0.000377573	0.000500942	5.20717e-05	0.000101164	0.118545	0.230306	[[616, 'T'], [691, 'A'], [692, 'T'], [693, 'G']]	[['g', 'T'], ['g', 'A'], ['a', 'T'], ['c', 'G']]	4	2	0.174426	0.000439258	228
['K234E']	60	65	12	27	0.000319076	0.000310107	5.68055e-05	0.000136571	0.180569	0.434122	[[694, 'G']]	[['a', 'G']]	1	1	0.307346	0.000314592	228
['G249H']	5426	5589	441	1154	0.0248397	0.02176	0.00227968	0.00519023	0.0978411	0.222758	[[739, 'C'], [740, 'A']]	[['g', 'C'], ['g', 'A']]	2	1	0.1603	0.0232998	244
['K247V']	5348	4588	2343	2782	0.0244826	0.0178628	0.0121118	0.0125123	0.572048	0.590965	[[733, 'G'], [734, 'T']]	[['a', 'G'], ['a', 'T']]	2	1	0.581506	0.0211727	244
['K247E']	4909	4341	493	531	0.0224729	0.0169011	0.00254849	0.00238822	0.12945	0.12131	[[733, 'G']]	[['a', 'G']]	1	1	0.12538	0.019687	244
['T243V']	4140	4362	4870	4471	0.0189525	0.0169829	0.0251747	0.0201088	1.40111	1.11916	[[721, 'G'], [722, 'T'], [723, 'G']]	[['a', 'G'], ['c', 'T'], ['c', 'G']]	3	1	1.26014	0.0179677	244
[]	3504	4065	2151	3009	0.0160409	0.0158265	0.0111193	0.0135333	0.697844	0.849346	[]	[]	0	0	0.773595	0.0159337	244
['K247M']	3374	3598	1219	1396	0.0154458	0.0140083	0.00630144	0.00627864	0.427881	0.426333	[[734, 'T']]	[['a', 'T']]	1	1	0.427107	0.0147271	244
['I242V']	3267	3244	587	505	0.014956	0.0126301	0.00303441	0.00227129	0.219996	0.164669	[[718, 'G'], [720, 'G']]	[['a', 'G'], ['c', 'G']]	2	1	0.192332	0.013793	244
['I242Q']	3266	3787	338	402	0.0149514	0.0147442	0.00174724	0.00180803	0.117677	0.121771	[[718, 'C'], [719, 'A'], [720, 'G']]	[['a', 'C'], ['t', 'A'], ['c', 'G']]	3	1	0.119724	0.0148478	244
['K245E']	3205	3068	319	521	0.0146722	0.0119449	0.00164902	0.00234325	0.123907	0.176071	[[727, 'G']]	[['a', 'G']]	1	1	0.149989	0.0133085	244
['L248E']	3029	2412	192	240	0.0138664	0.0093908	0.000992515	0.00107942	0.085351	0.0928247	[[736, 'G'], [737, 'A']]	[['c', 'G'], ['t', 'A']]	2	1	0.0890878	0.0116286	244
['I242E']	3016	2931	395	160	0.0138069	0.0114115	0.00204189	0.000719615	0.161937	0.0570707	[[718, 'G'], [719, 'A'], [720, 'G']]	[['a', 'G'], ['t', 'A'], ['c', 'G']]	3	1	0.109504	0.0126092	244
['I242P']	2924	3631	333	468	0.0133858	0.0141368	0.00172139	0.00210487	0.125089	0.152956	[[718, 'C'], [719, 'C'], [720, 'T']]	[['a', 'C'], ['t', 'C'], ['c', 'T']]	3	1	0.139023	0.0137613	244
['G249C']	2748	3026	277	419	0.0125801	0.0117813	0.00143191	0.00188449	0.117556	0.154711	[[739, 'T']]	[['g', 'T']]	1	1	0.136134	0.0121807	244
['I242C']	2650	2820	353	192	0.0121314	0.0109793	0.00182478	0.000863538	0.157916	0.0747305	[[718, 'T'], [719, 'G']]	[['a', 'T'], ['t', 'G']]	2	1	0.116323	0.0115554	244
['K245A']	2612	2531	853	1045	0.0119575	0.00985412	0.00440945	0.00469999	0.404322	0.430963	[[727, 'G'], [728, 'C'], [729, 'T']]	[['a', 'G'], ['a', 'C'], ['g', 'T']]	3	1	0.417642	0.0109058	244
['H246W']	2569	3510	2803	2804	0.0117606	0.0136657	0.0144897	0.0126113	1.13974	0.991984	[[730, 'T'], [731, 'G'], [732, 'G']]	[['c', 'T'], ['a', 'G'], ['c', 'G']]	3	1	1.06586	0.0127132	244
['I242S']	2460	2721	230	365	0.0112616	0.0105939	0.00118895	0.00164162	0.108801	0.150225	[[719, 'G']]	[['t', 'G']]	1	1	0.129513	0.0109277	244
['M244D']	2433	2941	359	318	0.011138	0.0114504	0.0018558	0.00143024	0.164314	0.126634	[[724, 'G'], [725, 'A'], [726, 'T']]	[['a', 'G'], ['t', 'A'], ['g', 'T']]	3	1	0.145474	0.0112942	244
['K247D']	2413	2178	115	216	0.0110465	0.00847976	0.000594475	0.000971481	0.0608899	0.0995053	[[733, 'G'], [735, 'T']]	[['a', 'G'], ['g', 'T']]	2	1	0.0801976	0.00976311	244
['K245W']	2354	2202	370	512	0.0107764	0.0085732	0.00191266	0.00230277	0.197695	0.238018	[[727, 'T'], [728, 'G']]	[['a', 'T'], ['a', 'G']]	2	1	0.217856	0.00967478	244
['K247A']	2328	2467	207	286	0.0106573	0.00960494	0.00107006	0.00128631	0.10562	0.126966	[[733, 'G'], [734, 'C'], [735, 'T']]	[['a', 'G'], ['a', 'C'], ['g', 'T']]	3	1	0.116293	0.0101311	244
['K247W']	2298	3003	5997	4476	0.01052	0.0116918	0.0310006	0.0201312	2.79136	1.81266	[[733, 'T'], [734, 'G']]	[['a', 'T'], ['a', 'G']]	2	1	2.30201	0.0111059	244
['H246C']	2233	2648	1440	1807	0.0102224	0.0103096	0.00744386	0.00812716	0.725096	0.791654	[[730, 'T'], [731, 'G']]	[['c', 'T'], ['a', 'G']]	2	1	0.758375	0.010266	244
['K245F']	2212	2645	3970	5464	0.0101263	0.010298	0.0205223	0.0245749	2.0096	2.40644	[[727, 'T'], [728, 'T'], [729, 'C']]	[['a', 'T'], ['a', 'T'], ['g', 'C']]	3	1	2.20802	0.0102121	244
['K245M']	2199	2095	1445	1549	0.0100668	0.00815661	0.00746971	0.00696678	0.819793	0.764597	[[728, 'T']]	[['a', 'T']]	1	1	0.792195	0.0091117	244
['M244E']	2197	2843	221	174	0.0100576	0.0110688	0.00114243	0.000782582	0.108151	0.0740854	[[724, 'G'], [725, 'A']]	[['a', 'G'], ['t', 'A']]	2	1	0.0911182	0.0105632	244
['L248V']	2149	1784	19483	21895	0.0098379	0.00694577	0.100714	0.0984749	12.0015	11.7346	[[736, 'G']]	[['c', 'G']]	1	1	11.868	0.00839183	244
['K245S']	2144	2508	766	946	0.00981501	0.00976457	0.00395972	0.00425473	0.404475	0.434609	[[728, 'G'], [729, 'C']]	[['a', 'G'], ['g', 'C']]	2	1	0.419542	0.00978979	244
['L248Y']	2116	2385	191	303	0.00968683	0.00928568	0.000987345	0.00136277	0.104082	0.143657	[[736, 'T'], [737, 'A'], [738, 'C']]	[['c', 'T'], ['t', 'A'], ['g', 'C']]	3	1	0.12387	0.00948625	244
['WT']	2110	3108	2727	2973	0.00965936	0.0121006	0.0140968	0.0133714	1.29567	1.22899	['WT']	['WT']	0	1	1.26233	0.01088	244
['I242G']	2096	2128	128	132	0.00959527	0.00828509	0.000661677	0.000593683	0.0740116	0.0664061	[[718, 'G'], [719, 'G'], [720, 'T']]	[['a', 'G'], ['t', 'G'], ['c', 'T']]	3	1	0.0702088	0.00894018	244
['G249P']	2069	2485	193	422	0.00947167	0.00967502	0.000997684	0.00189799	0.104215	0.198257	[[739, 'C'], [740, 'C'], [741, 'T']]	[['g', 'C'], ['g', 'C'], ['c', 'T']]	3	1	0.151236	0.00957334	244
['K247Q']	2058	2459	300	524	0.00942131	0.00957379	0.0015508	0.00235674	0.163285	0.248142	[[733, 'C']]	[['a', 'C']]	1	1	0.205713	0.00949755	244
['M244A']	2000	1911	200	174	0.00915579	0.00744023	0.00103387	0.000782582	0.124592	0.0943096	[[724, 'G'], [725, 'C'], [726, 'T']]	[['a', 'G'], ['t', 'C'], ['g', 'T']]	3	1	0.109451	0.00829801	244
['H246Q']	1993	2848	2192	2357	0.00912375	0.0110883	0.0113312	0.0106008	1.12123	1.04896	[[732, 'G']]	[['c', 'G']]	1	1	1.0851	0.010106	244
['K245T']	1974	2380	601	800	0.00903677	0.00926622	0.00310678	0.00359808	0.339483	0.393168	[[728, 'C'], [729, 'C']]	[['a', 'C'], ['g', 'C']]	2	1	0.366326	0.00915149	244
['K245C']	1942	1939	1049	1715	0.00889027	0.00754924	0.00542265	0.00771338	0.659709	0.938395	[[727, 'T'], [728, 'G'], [729, 'C']]	[['a', 'T'], ['a', 'G'], ['g', 'C']]	3	1	0.799052	0.00821976	244
['K247G']	1909	1834	224	117	0.0087392	0.00714044	0.00115793	0.000526219	0.145839	0.0662759	[[733, 'G'], [734, 'G'], [735, 'T']]	[['a', 'G'], ['a', 'G'], ['g', 'T']]	3	1	0.106057	0.00793982	244
['H246L']	1885	2525	979	1023	0.00862933	0.00983076	0.00506079	0.00460104	0.548296	0.498485	[[731, 'T'], [732, 'G']]	[['a', 'T'], ['c', 'G']]	2	1	0.52339	0.00923004	244
['T243N']	1852	2377	1051	1207	0.00847826	0.00925454	0.00543298	0.0054286	0.612761	0.612266	[[722, 'A']]	[['c', 'A']]	1	1	0.612514	0.0088664	244
['I242T']	1848	2147	226	306	0.00845995	0.00835906	0.00116827	0.00137626	0.138923	0.163656	[[719, 'C']]	[['t', 'C']]	1	1	0.151289	0.00840951	244
['M244I']	1819	2348	13944	17833	0.00832719	0.00914163	0.0720814	0.0802056	8.25258	9.18272	[[726, 'C']]	[['g', 'C']]	1	1	8.71765	0.00873441	244
['K245R']	1811	2292	1770	1731	0.00829057	0.0089236	0.00914975	0.00778534	1.06305	0.904527	[[728, 'G'], [729, 'A']]	[['a', 'G'], ['g', 'A']]	2	1	0.983788	0.00860708	244
['M244C']	1794	1925	838	1217	0.00821274	0.00749473	0.00433191	0.00547357	0.551573	0.696939	[[724, 'T'], [725, 'G'], [726, 'C']]	[['a', 'T'], ['t', 'G'], ['g', 'C']]	3	1	0.624256	0.00785374	244
['L248G']	1787	1709	209	178	0.0081807	0.00665377	0.00108039	0.000800572	0.14566	0.107934	[[736, 'G'], [737, 'G'], [738, 'T']]	[['c', 'G'], ['t', 'G'], ['g', 'T']]	3	1	0.126797	0.00741723	244
['G249T']	1758	2232	596	417	0.00804794	0.00869	0.00308093	0.0018755	0.368137	0.224101	[[739, 'A'], [740, 'C']]	[['g', 'A'], ['g', 'C']]	2	1	0.296119	0.00836897	244
['T243G']	1757	2228	472	793	0.00804336	0.00867442	0.00243993	0.00356659	0.291897	0.426683	[[721, 'G'], [722, 'G'], [723, 'T']]	[['a', 'G'], ['c', 'G'], ['c', 'T']]	3	1	0.35929	0.00835889	244
['T243E']	1739	2034	1400	1528	0.00796096	0.00791911	0.00723709	0.00687233	0.911468	0.865528	[[721, 'G'], [722, 'A'], [723, 'G']]	[['a', 'G'], ['c', 'A'], ['c', 'G']]	3	1	0.888498	0.00794004	244
['M244P']	1708	2425	271	378	0.00781904	0.00944142	0.00140089	0.00170009	0.162324	0.196993	[[724, 'C'], [725, 'C'], [726, 'T']]	[['a', 'C'], ['t', 'C'], ['g', 'T']]	3	1	0.179658	0.00863023	244
['M244K']	1672	2307	291	266	0.00765424	0.008982	0.00150428	0.00119636	0.180844	0.143826	[[725, 'A']]	[['t', 'A']]	1	1	0.162335	0.00831812	244
['L248H']	1666	1527	140	168	0.00762677	0.00594517	0.000723709	0.000755596	0.106648	0.111347	[[737, 'A'], [738, 'C']]	[['t', 'A'], ['g', 'C']]	2	1	0.108997	0.00678597	244
['I242M']	1638	2046	391	220	0.00749859	0.00796583	0.00202122	0.000989471	0.261402	0.127967	[[720, 'G']]	[['c', 'G']]	1	1	0.194685	0.00773221	244
['K245Q']	1605	1254	503	340	0.00734752	0.00488228	0.00260018	0.00152918	0.42522	0.250075	[[727, 'C']]	[['a', 'C']]	1	1	0.337648	0.0061149	244
['K247R']	1566	1780	1255	1501	0.00716898	0.0069302	0.00648753	0.00675089	0.920271	0.957629	[[734, 'G'], [735, 'A']]	[['a', 'G'], ['g', 'A']]	2	1	0.93895	0.00704959	244
['L248D']	1537	1403	133	89	0.00703622	0.0054624	0.000687523	0.000400286	0.110016	0.0640528	[[736, 'G'], [737, 'A'], [738, 'T']]	[['c', 'G'], ['t', 'A'], ['g', 'T']]	3	1	0.0870343	0.00624931	244
['K247C']	1463	1725	158	224	0.00669746	0.00671606	0.000816757	0.00100746	0.121781	0.150216	[[733, 'T'], [734, 'G'], [735, 'C']]	[['a', 'T'], ['a', 'G'], ['g', 'C']]	3	1	0.135998	0.00670676	244
['M244G']	1447	1552	117	88	0.00662421	0.00604251	0.000604814	0.000395788	0.0954965	0.0624926	[[724, 'G'], [725, 'G'], [726, 'T']]	[['a', 'G'], ['t', 'G'], ['g', 'T']]	3	1	0.0789946	0.00633336	244
['L248W']	1447	1617	278	172	0.00662421	0.00629558	0.00143708	0.000773587	0.222462	0.119752	[[736, 'T'], [737, 'G']]	[['c', 'T'], ['t', 'G']]	2	1	0.171107	0.0064599	244
['K247L']	1395	1720	386	708	0.00638616	0.00669659	0.00199537	0.0031843	0.305038	0.486793	[[733, 'C'], [734, 'T']]	[['a', 'C'], ['a', 'T']]	2	1	0.395915	0.00654138	244
['K247N']	1384	1808	343	264	0.00633581	0.00703921	0.00177309	0.00118737	0.265134	0.17755	[[735, 'C']]	[['g', 'C']]	1	1	0.221342	0.00668751	244
['H246F']	1368	2108	463	737	0.00626256	0.00820722	0.00239341	0.00331473	0.330815	0.458159	[[730, 'T'], [731, 'T']]	[['c', 'T'], ['a', 'T']]	2	1	0.394487	0.00723489	244
['G249Q']	1323	1903	274	186	0.00605656	0.00740908	0.0014164	0.000836553	0.210373	0.12425	[[739, 'C'], [740, 'A'], [741, 'G']]	[['g', 'C'], ['g', 'A'], ['c', 'G']]	3	1	0.167311	0.00673282	244
['L248R']	1233	1310	299	159	0.00564454	0.00510031	0.00154564	0.000715118	0.287698	0.133109	[[736, 'A'], [737, 'G'], [738, 'A']]	[['c', 'A'], ['t', 'G'], ['g', 'A']]	3	1	0.210403	0.00537243	244
['T243M']	1196	1517	1396	1879	0.00547516	0.00590624	0.00721641	0.00845098	1.26811	1.48505	[[722, 'T'], [723, 'G']]	[['c', 'T'], ['c', 'G']]	2	1	1.37658	0.0056907	244
['D241N', 'K247D']	1194	1255	186	75	0.00546601	0.00488618	0.000961499	0.00033732	0.185758	0.0651688	[[715, 'A'], [733, 'G'], [735, 'T']]	[['g', 'A'], ['a', 'G'], ['g', 'T']]	3	2	0.125463	0.00517609	244
['K245G']	1167	1163	1308	1359	0.0053424	0.00452799	0.00676151	0.00611223	1.37006	1.2385	[[727, 'G'], [728, 'G'], [729, 'T']]	[['a', 'G'], ['a', 'G'], ['g', 'T']]	3	1	1.30428	0.0049352	244
['M244L', 'G250W']	1166	1380	2383	3607	0.00533783	0.00537285	0.0123186	0.0162228	2.30024	3.02928	[[724, 'C'], [742, 'T']]	[['a', 'C'], ['g', 'T']]	2	2	2.66476	0.00535534	244
['T243P']	1164	1834	193	237	0.00532867	0.00714044	0.000997684	0.00106593	0.160025	0.170971	[[721, 'C'], [723, 'T']]	[['a', 'C'], ['c', 'T']]	2	1	0.165498	0.00623455	244
['T243D']	1147	1644	645	577	0.00525085	0.0064007	0.00333423	0.00259511	0.572324	0.445454	[[721, 'G'], [722, 'A'], [723, 'T']]	[['a', 'G'], ['c', 'A'], ['c', 'T']]	3	1	0.508889	0.00582577	244
['I242K']	1140	1402	143	164	0.0052188	0.0054585	0.000739217	0.000737606	0.138465	0.138163	[[719, 'A'], [720, 'G']]	[['t', 'A'], ['c', 'G']]	2	1	0.138314	0.00533865	244
['K247Y']	1109	1452	243	337	0.00507689	0.00565317	0.00125615	0.00151569	0.234137	0.282513	[[733, 'T'], [735, 'C']]	[['a', 'T'], ['g', 'C']]	2	1	0.258325	0.00536503	244
['M244V']	1108	994	8278	9696	0.00507231	0.00387001	0.0427919	0.0436087	9.57064	9.75333	[[724, 'G']]	[['a', 'G']]	1	1	9.66199	0.00447116	244
['M244F']	1105	1280	128	219	0.00505857	0.00498351	0.000661677	0.000984974	0.131781	0.196169	[[724, 'T'], [726, 'C']]	[['a', 'T'], ['g', 'C']]	2	1	0.163975	0.00502104	244
['H246Y']	1102	1620	662	1134	0.00504484	0.00630726	0.00342211	0.00510027	0.602903	0.898561	[[730, 'T']]	[['c', 'T']]	1	1	0.750732	0.00567605	244
['G249E']	1084	1773	217	444	0.00496244	0.00690294	0.00112175	0.00199693	0.189079	0.336598	[[740, 'A'], [741, 'G']]	[['g', 'A'], ['c', 'G']]	2	1	0.262839	0.00593269	244
['T243A']	1076	1394	749	852	0.00492582	0.00542736	0.00387184	0.00383195	0.747953	0.740247	[[721, 'G'], [723, 'T']]	[['a', 'G'], ['c', 'T']]	2	1	0.7441	0.00517659	244
['H246V']	1071	1406	245	257	0.00490293	0.00547408	0.00126649	0.00115588	0.244096	0.222778	[[730, 'G'], [731, 'T'], [732, 'G']]	[['c', 'G'], ['a', 'T'], ['c', 'G']]	3	1	0.233437	0.0051885	244
['T243Q']	1060	1492	958	1414	0.00485257	0.00580891	0.00495224	0.0063596	0.928996	1.19301	[[721, 'C'], [722, 'A'], [723, 'G']]	[['a', 'C'], ['c', 'A'], ['c', 'G']]	3	1	1.061	0.00533074	244
['H246S']	1054	1396	1061	1139	0.0048251	0.00543514	0.00548468	0.00512276	1.06911	0.998565	[[730, 'A'], [731, 'G']]	[['c', 'A'], ['a', 'G']]	2	1	1.03384	0.00513012	244
['I242L']	1052	1104	2323	2056	0.00481595	0.00429828	0.0120084	0.00924706	2.63509	2.02915	[[718, 'C'], [720, 'G']]	[['a', 'C'], ['c', 'G']]	2	1	2.33212	0.00455711	244
['H246T']	1025	1352	792	870	0.00469234	0.00526383	0.00409412	0.00391291	0.822429	0.786026	[[730, 'A'], [731, 'C']]	[['c', 'A'], ['a', 'C']]	2	1	0.804228	0.00497809	244
['K245Y']	1022	1249	1220	1623	0.00467861	0.00486282	0.0063066	0.0072996	1.32194	1.53009	[[727, 'T'], [729, 'C']]	[['a', 'T'], ['g', 'C']]	2	1	1.42601	0.00477071	244
['M244W']	1018	1090	110	156	0.0046603	0.00424377	0.000568628	0.000701625	0.127723	0.157596	[[724, 'T'], [725, 'G']]	[['a', 'T'], ['t', 'G']]	2	1	0.14266	0.00445203	244
['M244T']	1013	1023	4116	5135	0.00463741	0.00398292	0.021277	0.0230952	4.93648	5.3583	[[725, 'C'], [726, 'C']]	[['t', 'C'], ['g', 'C']]	2	1	5.14739	0.00431016	244
['T243R']	1011	1791	2520	2580	0.00462825	0.00697302	0.0130268	0.0116038	2.24575	2.00043	[[722, 'G'], [723, 'A']]	[['c', 'G'], ['c', 'A']]	2	1	2.12309	0.00580064	244
['L248P']	1006	1635	150	209	0.00460536	0.00636566	0.000775402	0.000939998	0.141355	0.17136	[[737, 'C'], [738, 'T']]	[['t', 'C'], ['g', 'T']]	2	1	0.156357	0.00548551	244
['G249A']	1002	1390	9350	13996	0.00458705	0.00541178	0.0483334	0.0629484	9.66781	12.5911	[[740, 'C'], [741, 'T']]	[['g', 'C'], ['c', 'T']]	2	1	11.1295	0.00499942	244
['T243S']	987	1098	485	551	0.00451838	0.00427492	0.00250713	0.00247818	0.570237	0.563651	[[722, 'G']]	[['c', 'G']]	1	1	0.566944	0.00439665	244
['T243I']	974	1376	1901	2512	0.00445887	0.00535727	0.00982693	0.011298	2.0022	2.30191	[[722, 'T']]	[['c', 'T']]	1	1	2.15206	0.00490807	244
['M244R']	972	1469	294	162	0.00444971	0.00571936	0.00151979	0.000728611	0.298904	0.143299	[[725, 'G'], [726, 'A']]	[['t', 'G'], ['g', 'A']]	2	1	0.221102	0.00508454	244
['K245I']	956	1272	180	201	0.00437647	0.00495236	0.000930483	0.000904017	0.199485	0.193811	[[728, 'T'], [729, 'C']]	[['a', 'T'], ['g', 'C']]	2	1	0.196648	0.00466442	244
['L248N']	946	959	147	58	0.00433069	0.00373374	0.000759894	0.000260861	0.188456	0.0646941	[[736, 'A'], [737, 'A'], [738, 'C']]	[['c', 'A'], ['t', 'A'], ['g', 'C']]	3	1	0.126575	0.00403221	244
['G249I']	924	1016	185	142	0.00422998	0.00395566	0.000956329	0.000638659	0.23366	0.156044	[[739, 'A'], [740, 'T']]	[['g', 'A'], ['g', 'T']]	2	1	0.194852	0.00409282	244
['I242Y']	921	1172	290	285	0.00421624	0.00456303	0.00149911	0.00128181	0.341512	0.292009	[[718, 'T'], [719, 'A']]	[['a', 'T'], ['t', 'A']]	2	1	0.316761	0.00438963	244
['H246I']	914	1441	340	254	0.0041842	0.00561034	0.00175758	0.00114239	0.358889	0.233271	[[730, 'A'], [731, 'T']]	[['c', 'A'], ['a', 'T']]	2	1	0.29608	0.00489727	244
['H246E']	883	1395	1230	1424	0.00404228	0.00543125	0.0063583	0.00640458	1.34233	1.3521	[[730, 'G'], [732, 'G']]	[['c', 'G'], ['c', 'G']]	2	1	1.34721	0.00473677	244
['H246G']	876	1138	2849	3169	0.00401024	0.00443065	0.0147275	0.0142529	3.48955	3.3771	[[730, 'G'], [731, 'G'], [732, 'T']]	[['c', 'G'], ['a', 'G'], ['c', 'T']]	3	1	3.43333	0.00422044	244
['G249N']	860	850	977	1687	0.00393699	0.00330936	0.00505045	0.00758744	1.39393	2.09414	[[739, 'A'], [740, 'A']]	[['g', 'A'], ['g', 'A']]	2	1	1.74404	0.00362318	244
['K245H']	855	795	485	301	0.0039141	0.00309523	0.00250713	0.00135378	0.715371	0.386279	[[727, 'C'], [729, 'C']]	[['a', 'C'], ['g', 'C']]	2	1	0.550825	0.00350466	244
['T243H']	851	1028	813	1589	0.00389579	0.00400238	0.00420268	0.00714668	1.06422	1.8097	[[721, 'C'], [722, 'A']]	[['a', 'C'], ['c', 'A']]	2	1	1.43696	0.00394909	244
['I242W']	836	1061	119	300	0.00382712	0.00413086	0.000615152	0.00134928	0.1546	0.339101	[[718, 'T'], [719, 'G'], [720, 'G']]	[['a', 'T'], ['t', 'G'], ['c', 'G']]	3	1	0.24685	0.00397899	244
['G249F']	830	996	57	42	0.00379965	0.00387779	0.000294653	0.000188899	0.076758	0.0492088	[[739, 'T'], [740, 'T']]	[['g', 'T'], ['g', 'T']]	2	1	0.0629834	0.00383872	244
['L248C']	824	1017	13591	14352	0.00377219	0.00395956	0.0702566	0.0645495	18.1736	16.6973	[[736, 'T'], [737, 'G'], [738, 'C']]	[['c', 'T'], ['t', 'G'], ['g', 'C']]	3	1	17.4354	0.00386587	244
['M244N']	814	1195	250	108	0.00372641	0.00465258	0.00129234	0.00048574	0.308471	0.115943	[[725, 'A'], [726, 'C']]	[['t', 'A'], ['g', 'C']]	2	1	0.212207	0.00418949	244
['I242A']	799	799	166	43	0.00365774	0.0031108	0.000858112	0.000193397	0.253559	0.0571457	[[718, 'G'], [719, 'C'], [720, 'T']]	[['a', 'G'], ['t', 'C'], ['c', 'T']]	3	1	0.155352	0.00338427	244
['H246D']	793	1397	2052	2297	0.00363027	0.00543904	0.0106075	0.010331	2.33921	2.27823	[[730, 'G'], [732, 'T']]	[['c', 'G'], ['c', 'T']]	2	1	2.30872	0.00453465	244
['I242R']	785	1060	196	76	0.00359365	0.00412697	0.00101319	0.000341817	0.262464	0.0885466	[[719, 'G'], [720, 'A']]	[['t', 'G'], ['c', 'A']]	2	1	0.175505	0.00386031	244
['K245P']	779	719	48	15	0.00356618	0.00279933	0.000248129	6.74639e-05	0.0779603	0.0211967	[[727, 'C'], [728, 'C'], [729, 'T']]	[['a', 'C'], ['a', 'C'], ['g', 'T']]	3	1	0.0495785	0.00318276	244
['H246P']	777	1133	91	95	0.00355702	0.00441119	0.000470411	0.000427272	0.118072	0.107244	[[731, 'C'], [732, 'T']]	[['a', 'C'], ['c', 'T']]	2	1	0.112658	0.00398411	244
['G249M']	776	1224	275	119	0.00355245	0.00476548	0.00142157	0.000535214	0.341809	0.128689	[[739, 'A'], [740, 'T'], [741, 'G']]	[['g', 'A'], ['g', 'T'], ['c', 'G']]	3	1	0.235249	0.00415896	244
['K245N']	774	976	641	531	0.00354329	0.00379993	0.00331355	0.00238822	0.902479	0.650457	[[729, 'C']]	[['g', 'C']]	1	1	0.776468	0.00367161	244
['K247S']	764	930	86	90	0.00349751	0.00362083	0.000444564	0.000404784	0.124907	0.11373	[[734, 'G'], [735, 'C']]	[['a', 'G'], ['g', 'C']]	2	1	0.119318	0.00355917	244
['K247T']	761	1008	157	118	0.00348378	0.00392452	0.000811588	0.000530716	0.219102	0.143276	[[734, 'C'], [735, 'C']]	[['a', 'C'], ['g', 'C']]	2	1	0.181189	0.00370415	244
['I242D']	753	858	103	88	0.00344716	0.00334051	0.000532443	0.000395788	0.156885	0.11662	[[718, 'G'], [719, 'A'], [720, 'T']]	[['a', 'G'], ['t', 'A'], ['c', 'T']]	3	1	0.136753	0.00339383	244
['T243W']	750	979	3597	3121	0.00343342	0.00381161	0.0185941	0.014037	5.13294	3.87493	[[721, 'T'], [722, 'G'], [723, 'G']]	[['a', 'T'], ['c', 'G'], ['c', 'G']]	3	1	4.50394	0.00362251	244
['L248M']	718	726	726	581	0.00328693	0.00282659	0.00375295	0.0026131	1.22775	0.854861	[[736, 'A']]	[['c', 'A']]	1	1	1.04131	0.00305676	244
['L248S']	712	800	109	188	0.00325946	0.00311469	0.000563459	0.000845548	0.176795	0.265305	[[736, 'A'], [737, 'G'], [738, 'C']]	[['c', 'A'], ['t', 'G'], ['g', 'C']]	3	1	0.22105	0.00318708	244
['K245L']	691	570	522	862	0.00316333	0.00221922	0.0026984	0.00387693	1.00265	1.44056	[[727, 'C'], [728, 'T']]	[['a', 'C'], ['a', 'T']]	2	1	1.2216	0.00269127	244
['M244L']	654	855	476	570	0.00299394	0.00332883	0.00246061	0.00256363	0.778332	0.810919	[[724, 'C'], [726, 'T']]	[['a', 'C'], ['g', 'T']]	2	1	0.794626	0.00316139	244
['L248M', 'G251G']	652	781	1175	723	0.00298479	0.00304072	0.00607398	0.00325176	2.01609	1.07933	[[736, 'A'], [747, 'T']]	[['c', 'A'], ['c', 'T']]	2	2	1.54771	0.00301275	244
['G249V']	651	959	77	111	0.00298021	0.00373374	0.00039804	0.000499233	0.118571	0.148715	[[740, 'T'], [741, 'G']]	[['g', 'T'], ['c', 'G']]	2	1	0.133643	0.00335698	244
['T243T', 'M244A']	641	707	53	41	0.00293443	0.00275261	0.000273975	0.000184401	0.0963508	0.0648497	[[723, 'T'], [724, 'G'], [725, 'C'], [726, 'T']]	[['c', 'T'], ['a', 'G'], ['t', 'C'], ['g', 'T']]	4	2	0.0806002	0.00284352	244
['L248I']	640	745	6372	6888	0.00292985	0.00290056	0.0329391	0.0309794	11.2991	10.6268	[[736, 'A'], [738, 'C']]	[['c', 'A'], ['g', 'C']]	2	1	10.963	0.00291521	244
['G249L']	639	803	90	96	0.00292528	0.00312637	0.000465241	0.000431769	0.153757	0.142695	[[739, 'C'], [740, 'T'], [741, 'G']]	[['g', 'C'], ['g', 'T'], ['c', 'G']]	3	1	0.148226	0.00302582	244
['G249S']	594	591	172	172	0.00271927	0.00230098	0.000889128	0.000773587	0.354217	0.308186	[[739, 'A']]	[['g', 'A']]	1	1	0.331201	0.00251013	244
['L248A']	591	637	1364	1104	0.00270554	0.00248008	0.00705099	0.00496535	2.71944	1.91505	[[736, 'G'], [737, 'C'], [738, 'T']]	[['c', 'G'], ['t', 'C'], ['g', 'T']]	3	1	2.31725	0.00259281	244
['K245Y', 'G254E']	583	518	424	150	0.00266891	0.00201676	0.0021918	0.000674639	0.935533	0.287958	[[727, 'T'], [729, 'C'], [755, 'A']]	[['a', 'T'], ['g', 'C'], ['g', 'A']]	3	2	0.611746	0.00234284	244
['L248N', 'G251G']	565	678	72	26	0.00258651	0.0026397	0.000372193	0.000116937	0.142433	0.0447504	[[736, 'A'], [737, 'A'], [738, 'C'], [747, 'T']]	[['c', 'A'], ['t', 'A'], ['g', 'C'], ['c', 'T']]	4	2	0.0935917	0.00261311	244
['M244Y']	564	700	52	93	0.00258193	0.00272536	0.000268806	0.000418276	0.101297	0.157623	[[724, 'T'], [725, 'A'], [726, 'C']]	[['a', 'T'], ['t', 'A'], ['g', 'C']]	3	1	0.12946	0.00265365	244
['G249D']	559	825	311	328	0.00255904	0.00321203	0.00160767	0.00147521	0.557147	0.511243	[[740, 'A'], [741, 'T']]	[['g', 'A'], ['c', 'T']]	2	1	0.534195	0.00288554	244
['K247F']	539	707	330	104	0.00246749	0.00275261	0.00170588	0.00046775	0.653584	0.179211	[[733, 'T'], [734, 'T'], [735, 'C']]	[['a', 'T'], ['a', 'T'], ['g', 'C']]	3	1	0.416397	0.00261005	244
['K245W', 'L248L']	538	595	176	113	0.00246291	0.00231655	0.000909805	0.000508228	0.380715	0.212672	[[727, 'T'], [728, 'G'], [736, 'T']]	[['a', 'T'], ['a', 'G'], ['c', 'T']]	3	2	0.296693	0.00238973	244
['M244G', 'L248L']	517	596	50	20	0.00236677	0.00232045	0.000258467	8.99519e-05	0.110286	0.0383818	[[724, 'G'], [725, 'G'], [726, 'T'], [736, 'T']]	[['a', 'G'], ['t', 'G'], ['g', 'T'], ['c', 'T']]	4	2	0.0743339	0.00234361	244
['H246M']	513	807	653	395	0.00234846	0.00314195	0.00337558	0.00177655	1.22963	0.647147	[[730, 'A'], [731, 'T'], [732, 'G']]	[['c', 'A'], ['a', 'T'], ['c', 'G']]	3	1	0.938388	0.0027452	244
['H246H', 'K247D']	511	743	59	47	0.0023393	0.00289277	0.000304992	0.000211387	0.116585	0.0808042	[[732, 'T'], [733, 'G'], [735, 'T']]	[['c', 'T'], ['a', 'G'], ['g', 'T']]	3	2	0.0986947	0.00261604	244
['H246N']	508	876	971	1372	0.00232557	0.00341059	0.00501944	0.0061707	1.7501	2.15151	[[730, 'A']]	[['c', 'A']]	1	1	1.95081	0.00286808	244
['T243K']	495	653	637	665	0.00226606	0.00254237	0.00329287	0.0029909	1.36963	1.24402	[[722, 'A'], [723, 'G']]	[['c', 'A'], ['c', 'G']]	2	1	1.30683	0.00240421	244
['I242P', 'L248L']	492	712	85	65	0.00225232	0.00277208	0.000439395	0.000292344	0.174904	0.11637	[[718, 'C'], [719, 'C'], [720, 'T'], [736, 'T']]	[['a', 'C'], ['t', 'C'], ['c', 'T'], ['c', 'T']]	4	2	0.145637	0.0025122	244
['M244Q']	479	697	91	206	0.00219281	0.00271368	0.000470411	0.000926505	0.19175	0.377665	[[724, 'C'], [725, 'A']]	[['a', 'C'], ['t', 'A']]	2	1	0.284708	0.00245324	244
['M244H']	465	654	30	103	0.00212872	0.00254626	0.00015508	0.000463252	0.0663448	0.198184	[[724, 'C'], [725, 'A'], [726, 'C']]	[['a', 'C'], ['t', 'A'], ['g', 'C']]	3	1	0.132264	0.00233749	244
['G249Y']	453	525	22	17	0.00207379	0.00204402	0.000113726	7.64591e-05	0.0552361	0.0371359	[[739, 'T'], [740, 'A']]	[['g', 'T'], ['g', 'A']]	2	1	0.046186	0.0020589	244
['K247P']	447	729	101	146	0.00204632	0.00283827	0.000522104	0.000656649	0.213776	0.268866	[[733, 'C'], [734, 'C'], [735, 'T']]	[['a', 'C'], ['a', 'C'], ['g', 'T']]	3	1	0.241321	0.00244229	244
['M244L']	422	522	111	183	0.00193187	0.00203234	0.000573798	0.00082306	0.289489	0.415245	[[724, 'C']]	[['a', 'C']]	1	1	0.352367	0.00198211	244
['L248T']	416	547	5839	6319	0.0019044	0.00212967	0.0301838	0.0284203	14.9644	14.0901	[[736, 'A'], [737, 'C'], [738, 'C']]	[['c', 'A'], ['t', 'C'], ['g', 'C']]	3	1	14.5273	0.00201704	244
['T243V', 'V268L']	415	375	72	71	0.00189983	0.00146001	0.000372193	0.000319329	0.221554	0.190086	[[721, 'G'], [722, 'T'], [723, 'G'], [796, 'T']]	[['a', 'G'], ['c', 'T'], ['c', 'G'], ['g', 'T']]	4	2	0.20582	0.00167992	244
['H246R']	414	1019	542	588	0.00189525	0.00396734	0.00280179	0.00264459	0.955819	0.90219	[[730, 'A'], [731, 'G'], [732, 'A']]	[['c', 'A'], ['a', 'G'], ['c', 'A']]	3	1	0.929004	0.0029313	244
['H246A']	414	511	375	560	0.00189525	0.00198951	0.00193851	0.00251865	0.998005	1.29668	[[730, 'G'], [731, 'C'], [732, 'T']]	[['c', 'G'], ['a', 'C'], ['c', 'T']]	3	1	1.14734	0.00194238	244
['G249R']	404	534	43	84	0.00184947	0.00207906	0.000222282	0.000377798	0.113163	0.192336	[[739, 'A'], [741, 'A']]	[['g', 'A'], ['c', 'A']]	2	1	0.152749	0.00196426	244
['I242H']	374	433	100	34	0.00171213	0.00168583	0.000516935	0.000152918	0.304262	0.0900059	[[718, 'C'], [719, 'A']]	[['a', 'C'], ['t', 'A']]	2	1	0.197134	0.00169898	244
['K247I']	372	395	444	236	0.00170298	0.00153788	0.00229519	0.00106143	1.41641	0.655032	[[734, 'T'], [735, 'C']]	[['a', 'T'], ['g', 'C']]	2	1	1.03572	0.00162043	244
['K247H']	366	436	33	28	0.00167551	0.00169751	0.000170588	0.000125933	0.101149	0.0746706	[[733, 'C'], [735, 'C']]	[['a', 'C'], ['g', 'C']]	2	1	0.0879097	0.00168651	244
['G249W']	352	681	75	155	0.00161142	0.00265138	0.000387701	0.000697127	0.1819	0.327075	[[739, 'T'], [741, 'G']]	[['g', 'T'], ['c', 'G']]	2	1	0.254487	0.0021314	244
['T243L']	340	373	616	1007	0.00155648	0.00145223	0.00318432	0.00452908	2.11673	3.01064	[[721, 'C'], [722, 'T'], [723, 'G']]	[['a', 'C'], ['c', 'T'], ['c', 'G']]	3	1	2.56369	0.00150436	244
['I242F']	312	394	162	148	0.0014283	0.00153399	0.000837434	0.000665644	0.565397	0.449412	[[718, 'T']]	[['a', 'T']]	1	1	0.507404	0.00148115	244
['I242C', 'T243T']	307	452	30	49	0.00140541	0.0017598	0.00015508	0.000220382	0.0979904	0.139253	[[718, 'T'], [719, 'G'], [723, 'T']]	[['a', 'T'], ['t', 'G'], ['c', 'T']]	3	2	0.118621	0.00158261	244
['D241D', 'I242A']	305	398	24	45	0.00139626	0.00154956	0.000124064	0.000202392	0.0842308	0.13741	[[717, 'T'], [718, 'G'], [719, 'C'], [720, 'T']]	[['c', 'T'], ['a', 'G'], ['t', 'C'], ['c', 'T']]	4	2	0.11082	0.00147291	244
['T243F']	304	510	1294	1754	0.00139168	0.00198562	0.00668914	0.00788878	3.96124	4.67165	[[721, 'T'], [722, 'T']]	[['a', 'T'], ['c', 'T']]	2	1	4.31644	0.00168865	244
['G249K']	294	425	62	91	0.0013459	0.00165468	0.0003205	0.000409281	0.213625	0.272801	[[739, 'A'], [740, 'A'], [741, 'G']]	[['g', 'A'], ['g', 'A'], ['c', 'G']]	3	1	0.243213	0.00150029	244
['D241D', 'I242N']	251	424	61	34	0.00114905	0.00165079	0.00031533	0.000152918	0.225249	0.109234	[[717, 'T'], [719, 'A']]	[['c', 'T'], ['t', 'A']]	2	2	0.167241	0.00139992	244
['D241D', 'I242D']	231	385	113	40	0.00105749	0.00149895	0.000584136	0.000179904	0.456992	0.140746	[[717, 'T'], [718, 'G'], [719, 'A'], [720, 'T']]	[['c', 'T'], ['a', 'G'], ['t', 'A'], ['c', 'T']]	4	2	0.298869	0.00127822	244
['T243L']	213	314	1067	984	0.000975092	0.00122252	0.00551569	0.00442563	5.01972	4.02768	[[721, 'T'], [722, 'T'], [723, 'G']]	[['a', 'T'], ['c', 'T'], ['c', 'G']]	3	1	4.5237	0.0010988	244
['H246L', 'K247N']	198	338	66	50	0.000906423	0.00131596	0.000341177	0.00022488	0.307037	0.202377	[[731, 'T'], [732, 'G'], [735, 'T']]	[['a', 'T'], ['c', 'G'], ['g', 'T']]	3	2	0.254707	0.00111119	244
['L248F']	191	243	242	589	0.000874378	0.000946089	0.00125098	0.00264908	1.37435	2.91034	[[736, 'T'], [738, 'C']]	[['c', 'T'], ['g', 'C']]	2	1	2.14234	0.000910233	244
['T243G', 'L248L']	178	253	100	44	0.000814865	0.000985022	0.000516935	0.000197894	0.574408	0.219896	[[721, 'G'], [722, 'G'], [723, 'T'], [738, 'T']]	[['a', 'G'], ['c', 'G'], ['c', 'T'], ['g', 'T']]	4	2	0.397152	0.000899944	244
['T240T', 'H246F']	165	263	89	106	0.000755353	0.00102396	0.000460072	0.000476745	0.517136	0.535877	[[714, 'A'], [730, 'T'], [731, 'T']]	[['g', 'A'], ['c', 'T'], ['a', 'T']]	3	2	0.526506	0.000889654	244
['M244P', 'S265G']	148	190	32	37	0.000677528	0.00073974	0.000165419	0.000166411	0.233434	0.234833	[[724, 'C'], [725, 'C'], [726, 'T'], [787, 'G']]	[['a', 'C'], ['t', 'C'], ['g', 'T'], ['a', 'G']]	4	2	0.234134	0.000708634	244
['T240K', 'T243K']	148	260	72	89	0.000677528	0.00101228	0.000372193	0.000400286	0.440516	0.473766	[[713, 'A'], [722, 'A'], [723, 'G']]	[['c', 'A'], ['c', 'A'], ['c', 'G']]	3	2	0.457141	0.000844902	244
['L248Q']	145	109	5	6	0.000663795	0.000424377	2.58467e-05	2.69856e-05	0.0475049	0.049598	[[737, 'A']]	[['t', 'A']]	1	1	0.0485514	0.000544086	244
['H246K']	144	370	179	253	0.000659217	0.00144055	0.000925313	0.00113789	0.88135	1.08383	[[730, 'A'], [732, 'G']]	[['c', 'A'], ['c', 'G']]	2	1	0.982589	0.00104988	244
['K234K', 'H246S']	135	183	387	275	0.000618016	0.000712486	0.00200054	0.00123684	3.00719	1.85921	[[696, 'A'], [730, 'A'], [731, 'G']]	[['g', 'A'], ['c', 'A'], ['a', 'G']]	3	2	2.4332	0.000665251	244
['D241D', 'T243H']	126	229	149	464	0.000576815	0.000891581	0.000770233	0.00208688	1.04908	2.8424	[[717, 'T'], [721, 'C'], [722, 'A']]	[['c', 'T'], ['a', 'C'], ['c', 'A']]	3	2	1.94574	0.000734198	244
['T243I', 'K245R']	112	155	295	383	0.000512724	0.000603472	0.00152496	0.00172258	2.73242	3.08652	[[722, 'T'], [728, 'G'], [729, 'A']]	[['c', 'T'], ['a', 'G'], ['g', 'A']]	3	2	2.90947	0.000558098	244
['D233E', 'H246E']	95	254	36	133	0.0004349	0.000988916	0.000186097	0.00059818	0.261405	0.84025	[[693, 'A'], [730, 'G'], [732, 'G']]	[['c', 'A'], ['c', 'G'], ['c', 'G']]	3	2	0.550827	0.000711908	244
['T243Y', 'H246Y']	90	181	73	200	0.000412011	0.0007047	0.000377362	0.000899519	0.675847	1.61102	[[721, 'T'], [722, 'A'], [730, 'T']]	[['a', 'T'], ['c', 'A'], ['c', 'T']]	3	2	1.14343	0.000558355	244
['I242A', 'T243T']	66	89	7	0	0.000302141	0.00034651	3.61854e-05	0	0.111571	0	[[718, 'G'], [719, 'C'], [720, 'T'], [723, 'T']]	[['a', 'G'], ['t', 'C'], ['c', 'T'], ['c', 'T']]	4	2	0.0557857	0.000324325	244
['T243H', 'H246H']	58	116	135	175	0.000265518	0.000451631	0.000697862	0.000787079	1.94621	2.19502	[[721, 'C'], [722, 'A'], [732, 'T']]	[['a', 'C'], ['c', 'A'], ['c', 'T']]	3	2	2.07062	0.000358574	244
[]	12418	11410	3830	7655	0.0289452	0.0274972	0.0176583	0.0267608	0.625711	0.948251	[]	[]	0	0	0.786981	0.0282212	274
['WT']	8822	7157	2444	4938	0.0205632	0.0172478	0.0112681	0.0172625	0.596023	0.913095	['WT']	['WT']	0	1	0.754559	0.0189055	274
['E275G']	5203	5213	1609	3288	0.0121277	0.0125629	0.00741834	0.0114944	0.600903	0.931072	[[818, 'G'], [819, 'T']]	[['a', 'G'], ['g', 'T']]	2	1	0.765987	0.0123453	274
['E275D']	4821	4743	657	2858	0.0112373	0.0114303	0.00302912	0.00999116	0.267264	0.881538	[[819, 'T']]	[['g', 'T']]	1	1	0.574401	0.0113338	274
['T277C']	4791	4676	1662	2875	0.0111674	0.0112688	0.00766269	0.0100506	0.683066	0.895927	[[823, 'T'], [824, 'G']]	[['a', 'T'], ['c', 'G']]	2	1	0.789497	0.0112181	274
['V280T']	4407	4024	477	2542	0.0102723	0.00969753	0.00219922	0.00888647	0.220254	0.889989	[[832, 'A'], [833, 'C'], [834, 'C']]	[['g', 'A'], ['t', 'C'], ['g', 'C']]	3	1	0.555122	0.00998491	274
['E275V']	4048	3883	390	2276	0.0094355	0.00935773	0.00179811	0.00795657	0.191357	0.846748	[[818, 'T']]	[['a', 'T']]	1	1	0.519052	0.00939662	274
['M278W']	4023	4034	342	2243	0.00937723	0.00972163	0.0015768	0.0078412	0.16512	0.821118	[[826, 'T'], [827, 'G']]	[['a', 'T'], ['t', 'G']]	2	1	0.493119	0.00954943	274
['E279C']	3976	3718	1451	2539	0.00926768	0.00896009	0.00668987	0.00887598	0.734031	0.973896	[[829, 'T'], [830, 'G'], [831, 'C']]	[['g', 'T'], ['a', 'G'], ['g', 'C']]	3	1	0.853963	0.00911389	274
['E279K']	3951	3756	7312	3870	0.0092094	0.00905167	0.0337122	0.013529	3.69224	1.48173	[[829, 'A']]	[['g', 'A']]	1	1	2.58698	0.00913054	274
['E279G']	3729	3761	2082	2595	0.00869194	0.00906372	0.00959911	0.00907175	1.08125	1.02184	[[830, 'G'], [831, 'T']]	[['a', 'G'], ['g', 'T']]	2	1	1.05154	0.00887783	274
['E275Y']	3710	3946	442	2116	0.00864766	0.00950956	0.00203785	0.00739723	0.224468	0.814798	[[817, 'T'], [819, 'C']]	[['g', 'T'], ['g', 'C']]	2	1	0.519633	0.00907861	274
['T277L']	3646	3665	376	2133	0.00849848	0.00883237	0.00173356	0.00745666	0.200055	0.860507	[[823, 'C'], [824, 'T'], [825, 'G']]	[['a', 'C'], ['c', 'T'], ['c', 'G']]	3	1	0.530281	0.00866542	274
['T277A']	3602	3301	6536	3437	0.00839592	0.00795516	0.0301344	0.0120153	3.68592	1.46966	[[823, 'G'], [825, 'T']]	[['a', 'G'], ['c', 'T']]	2	1	2.57779	0.00817554	274
['V280G']	3590	3413	2078	2521	0.00836795	0.00822507	0.00958067	0.00881305	1.15478	1.06226	[[833, 'G'], [834, 'T']]	[['t', 'G'], ['g', 'T']]	2	1	1.10852	0.00829651	274
['E279I']	3586	3457	667	1991	0.00835862	0.0083311	0.00307522	0.00696025	0.368517	0.834076	[[829, 'A'], [830, 'T'], [831, 'C']]	[['g', 'A'], ['a', 'T'], ['g', 'C']]	3	1	0.601296	0.00834486	274
['V280W']	3581	3401	14823	5276	0.00834697	0.00819615	0.0683418	0.0184441	8.26227	2.22983	[[832, 'T'], [833, 'G']]	[['g', 'T'], ['t', 'G']]	2	1	5.24605	0.00827156	274
['E281S']	3541	3511	1298	2309	0.00825373	0.00846124	0.00598446	0.00807193	0.71606	0.965832	[[835, 'A'], [836, 'G'], [837, 'C']]	[['g', 'A'], ['a', 'G'], ['a', 'C']]	3	1	0.840946	0.00835749	274
['M278G']	3536	3359	2420	2517	0.00824208	0.00809493	0.0111575	0.00879907	1.36591	1.07719	[[826, 'G'], [827, 'G'], [828, 'T']]	[['a', 'G'], ['t', 'G'], ['g', 'T']]	3	1	1.22155	0.00816851	274
['D276P']	3532	3252	227	1782	0.00823275	0.00783707	0.00104659	0.00622961	0.130255	0.775318	[[820, 'C'], [821, 'C'], [822, 'T']]	[['g', 'C'], ['a', 'C'], ['c', 'T']]	3	1	0.452787	0.00803491	274
['T277W']	3530	3421	975	2276	0.00822809	0.00824435	0.00449526	0.00795657	0.545792	0.966046	[[823, 'T'], [824, 'G'], [825, 'G']]	[['a', 'T'], ['c', 'G'], ['c', 'G']]	3	1	0.755919	0.00823622	274
['M278S']	3530	3329	468	1971	0.00822809	0.00802263	0.00215773	0.00689033	0.265554	0.848003	[[827, 'G'], [828, 'C']]	[['t', 'G'], ['g', 'C']]	2	1	0.556779	0.00812536	274
['M278V']	3456	3476	232	1881	0.00805561	0.00837689	0.00106964	0.0065757	0.130186	0.800329	[[826, 'G']]	[['a', 'G']]	1	1	0.465258	0.00821625	274
['D276G']	3432	3501	5776	3463	0.00799966	0.00843714	0.0266304	0.0121061	3.24034	1.47305	[[821, 'G'], [822, 'T']]	[['a', 'G'], ['c', 'T']]	2	1	2.3567	0.0082184	274
['E275K']	3423	3423	2537	2811	0.00797869	0.00824917	0.0116969	0.00982685	1.44158	1.21111	[[817, 'A']]	[['g', 'A']]	1	1	1.32635	0.00811393	274
['E275R']	3414	3520	3388	3002	0.00795771	0.00848293	0.0156205	0.0104946	1.90023	1.27666	[[817, 'A'], [818, 'G'], [819, 'A']]	[['g', 'A'], ['a', 'G'], ['g', 'A']]	3	1	1.58844	0.00822032	274
['E275A']	3353	3372	556	2062	0.00781552	0.00812626	0.00256345	0.00720845	0.321602	0.904347	[[818, 'C'], [819, 'T']]	[['a', 'C'], ['g', 'T']]	2	1	0.612974	0.00797089	274
['E281W']	3344	3063	9098	3861	0.00779454	0.00738159	0.0419466	0.0134975	5.52796	1.77878	[[835, 'T'], [836, 'G'], [837, 'G']]	[['g', 'T'], ['a', 'G'], ['a', 'G']]	3	1	3.65337	0.00758807	274
['V280P']	3338	3334	3009	2768	0.00778056	0.00803468	0.0138731	0.00967653	1.75439	1.2237	[[832, 'C'], [833, 'C'], [834, 'T']]	[['g', 'C'], ['t', 'C'], ['g', 'T']]	3	1	1.48904	0.00790762	274
['E281N']	3325	3247	1188	2081	0.00775026	0.00782502	0.0054773	0.00727488	0.703333	0.934157	[[835, 'A'], [837, 'C']]	[['g', 'A'], ['a', 'C']]	2	1	0.818745	0.00778764	274
['K274Y']	3301	3379	220	1918	0.00769432	0.00814313	0.00101432	0.00670505	0.128091	0.846734	[[814, 'T'], [816, 'C']]	[['a', 'T'], ['g', 'C']]	2	1	0.487412	0.00791872	274
['V280C']	3257	3117	1975	2392	0.00759176	0.00751173	0.00910579	0.00836209	1.20579	1.10731	[[832, 'T'], [833, 'G'], [834, 'C']]	[['g', 'T'], ['t', 'G'], ['g', 'C']]	3	1	1.15655	0.00755174	274
['V280A']	3251	3242	602	1829	0.00757777	0.00781297	0.00277554	0.00639392	0.360676	0.830879	[[833, 'C'], [834, 'T']]	[['t', 'C'], ['g', 'T']]	2	1	0.595777	0.00769537	274
['E281F']	3116	2782	1076	1940	0.0072631	0.00670441	0.00496093	0.00678196	0.710352	0.971105	[[835, 'T'], [836, 'T'], [837, 'C']]	[['g', 'T'], ['a', 'T'], ['a', 'C']]	3	1	0.840729	0.00698375	274
['K274T']	3098	3201	417	1830	0.00722114	0.00771416	0.00192259	0.00639742	0.257456	0.856684	[[815, 'C'], [816, 'C']]	[['a', 'C'], ['g', 'C']]	2	1	0.55707	0.00746765	274
['E281G']	3093	2748	826	1827	0.00720949	0.00662247	0.00380829	0.00638693	0.550652	0.923503	[[836, 'G'], [837, 'T']]	[['a', 'G'], ['a', 'T']]	2	1	0.737077	0.00691598	274
['M278R']	3090	3173	230	1889	0.0072025	0.00764669	0.00106042	0.00660367	0.142826	0.889432	[[827, 'G'], [828, 'A']]	[['t', 'G'], ['g', 'A']]	2	1	0.516129	0.00742459	274
['K274I']	3071	3340	344	1759	0.00715821	0.00804914	0.00158602	0.00614921	0.208586	0.808715	[[815, 'T'], [816, 'C']]	[['a', 'T'], ['g', 'C']]	2	1	0.508651	0.00760368	274
['E275H']	3026	2802	485	1645	0.00705332	0.0067526	0.00223611	0.00575068	0.323934	0.833075	[[817, 'C'], [819, 'C']]	[['g', 'C'], ['g', 'C']]	2	1	0.578504	0.00690296	274
['K274F']	3018	3047	250	1781	0.00703467	0.00734304	0.00115263	0.00622612	0.160336	0.86608	[[814, 'T'], [815, 'T'], [816, 'C']]	[['a', 'T'], ['a', 'T'], ['g', 'C']]	3	1	0.513208	0.00718885	274
['T277V']	3005	2807	441	1657	0.00700437	0.00676465	0.00203324	0.00579263	0.295336	0.841401	[[823, 'G'], [824, 'T'], [825, 'G']]	[['a', 'G'], ['c', 'T'], ['c', 'G']]	3	1	0.568368	0.00688451	274
['M278Q']	2975	2822	250	1640	0.00693444	0.0068008	0.00115263	0.0057332	0.167836	0.834816	[[826, 'C'], [827, 'A']]	[['a', 'C'], ['t', 'A']]	2	1	0.501326	0.00686762	274
['K274N']	2962	3023	253	1660	0.00690414	0.0072852	0.00116646	0.00580312	0.164414	0.817955	[[816, 'C']]	[['g', 'C']]	1	1	0.491185	0.00709467	274
['D276W']	2947	2779	555	1744	0.00686918	0.00669718	0.00255884	0.00609677	0.377234	0.898808	[[820, 'T'], [821, 'G'], [822, 'G']]	[['g', 'T'], ['a', 'G'], ['c', 'G']]	3	1	0.638021	0.00678318	274
['E279H']	2943	2740	1479	1887	0.00685985	0.00660319	0.00681897	0.00659668	1.01299	0.979969	[[829, 'C'], [831, 'C']]	[['g', 'C'], ['g', 'C']]	2	1	0.99648	0.00673152	274
['M278Y']	2924	2748	445	1662	0.00681556	0.00662247	0.00205168	0.00581011	0.305355	0.864727	[[826, 'T'], [827, 'A'], [828, 'C']]	[['a', 'T'], ['t', 'A'], ['g', 'C']]	3	1	0.585041	0.00671902	274
['M278N']	2916	2684	309	1505	0.00679692	0.00646823	0.00142465	0.00526126	0.214796	0.793246	[[827, 'A'], [828, 'C']]	[['t', 'A'], ['g', 'C']]	2	1	0.504021	0.00663258	274
['V280K']	2890	2880	764	1750	0.00673631	0.00694058	0.00352244	0.00611775	0.515094	0.894611	[[832, 'A'], [833, 'A']]	[['g', 'A'], ['t', 'A']]	2	1	0.704852	0.00683845	274
['D276T']	2889	2756	422	1614	0.00673398	0.00664175	0.00194564	0.00564231	0.290921	0.843664	[[820, 'A'], [821, 'C']]	[['g', 'A'], ['a', 'C']]	2	1	0.567293	0.00668787	274
['T277P']	2872	3273	279	1733	0.00669436	0.00788768	0.00128634	0.00605832	0.176428	0.830929	[[823, 'C'], [825, 'T']]	[['a', 'C'], ['c', 'T']]	2	1	0.503678	0.00729102	274
['E279D']	2855	2663	387	1543	0.00665473	0.00641763	0.00178427	0.00539411	0.272984	0.825269	[[831, 'T']]	[['g', 'T']]	1	1	0.549127	0.00653618	274
['T277E']	2831	2657	12610	4469	0.00659879	0.00640317	0.0581387	0.015623	8.94307	2.40317	[[823, 'G'], [824, 'A'], [825, 'G']]	[['a', 'G'], ['c', 'A'], ['c', 'G']]	3	1	5.67312	0.00650098	274
['M278T']	2827	2703	452	1613	0.00658947	0.00651402	0.00208396	0.00563882	0.318077	0.860659	[[827, 'C'], [828, 'C']]	[['t', 'C'], ['g', 'C']]	2	1	0.589368	0.00655174	274
['D276F']	2819	2688	353	1543	0.00657082	0.00647787	0.00162752	0.00539411	0.249453	0.826766	[[820, 'T'], [821, 'T']]	[['g', 'T'], ['a', 'T']]	2	1	0.538109	0.00652435	274
['T277D']	2802	2681	440	1552	0.00653119	0.006461	0.00202863	0.00542557	0.312285	0.835204	[[823, 'G'], [824, 'A'], [825, 'T']]	[['a', 'G'], ['c', 'A'], ['c', 'T']]	3	1	0.573744	0.0064961	274
['K274L']	2729	2743	267	1550	0.00636104	0.00661042	0.00123101	0.00541858	0.189803	0.835461	[[814, 'C'], [815, 'T']]	[['a', 'C'], ['a', 'T']]	2	1	0.512632	0.00648573	274
['K274P']	2726	2541	324	1413	0.00635405	0.00612361	0.00149381	0.00493964	0.239438	0.791758	[[814, 'C'], [815, 'C'], [816, 'T']]	[['a', 'C'], ['a', 'C'], ['g', 'T']]	3	1	0.515598	0.00623883	274
['D276H']	2699	2675	805	1644	0.00629111	0.00644654	0.00371147	0.00574719	0.582756	0.902393	[[820, 'C']]	[['g', 'C']]	1	1	0.742575	0.00636883	274
['V280F']	2697	2364	5773	2957	0.00628645	0.00569706	0.0266166	0.0103372	4.4422	1.72525	[[832, 'T'], [834, 'C']]	[['g', 'T'], ['g', 'C']]	2	1	3.08372	0.00599175	274
['E281L']	2695	2542	923	1662	0.00628179	0.00612602	0.00425552	0.00581011	0.685941	0.936525	[[835, 'C'], [836, 'T'], [837, 'G']]	[['g', 'C'], ['a', 'T'], ['a', 'G']]	3	1	0.811233	0.00620391	274
['D276N']	2650	2680	1136	1856	0.0061769	0.00645859	0.00523756	0.00648831	0.829023	1.027	[[820, 'A']]	[['g', 'A']]	1	1	0.92801	0.00631775	274
['K274D']	2649	2684	396	1578	0.00617457	0.00646823	0.00182577	0.00551646	0.288823	0.872664	[[814, 'G'], [816, 'T']]	[['a', 'G'], ['g', 'T']]	2	1	0.580744	0.0063214	274
['E275S']	2642	2713	499	1493	0.00615825	0.00653812	0.00230065	0.00521931	0.362411	0.822174	[[817, 'A'], [818, 'G'], [819, 'C']]	[['g', 'A'], ['a', 'G'], ['g', 'C']]	3	1	0.592292	0.00634819	274
['T277G']	2635	2448	420	1307	0.00614193	0.00589949	0.00193642	0.00456908	0.321627	0.758894	[[823, 'G'], [824, 'G'], [825, 'T']]	[['a', 'G'], ['c', 'G'], ['c', 'T']]	3	1	0.54026	0.00602071	274
['V280I']	2622	2545	553	1641	0.00611163	0.00613325	0.00254962	0.0057367	0.416438	0.936995	[[832, 'A'], [834, 'C']]	[['g', 'A'], ['g', 'C']]	2	1	0.676717	0.00612244	274
['K274M']	2616	2763	211	1436	0.00609765	0.00665862	0.000972821	0.00502005	0.152524	0.787072	[[815, 'T']]	[['a', 'T']]	1	1	0.469798	0.00637813	274
['E279F']	2582	2415	698	1507	0.0060184	0.00581996	0.00321815	0.00526825	0.543681	0.890031	[[829, 'T'], [830, 'T'], [831, 'C']]	[['g', 'T'], ['a', 'T'], ['g', 'C']]	3	1	0.716856	0.00591918	274
['E279W']	2567	2577	480	1412	0.00598343	0.00621037	0.00221305	0.00493615	0.36298	0.809616	[[829, 'T'], [830, 'G']]	[['g', 'T'], ['a', 'G']]	2	1	0.586298	0.0060969	274
['M278L']	2559	2557	276	1431	0.00596478	0.00616217	0.00127251	0.00500257	0.209864	0.825033	[[826, 'C']]	[['a', 'C']]	1	1	0.517448	0.00606348	274
['V280N']	2540	2552	760	1715	0.0059205	0.00615012	0.003504	0.00599539	0.580583	0.993386	[[832, 'A'], [833, 'A'], [834, 'C']]	[['g', 'A'], ['t', 'A'], ['g', 'C']]	3	1	0.786985	0.00603531	274
['E275T']	2482	2296	411	1493	0.00578531	0.00553318	0.00189493	0.00521931	0.334837	0.922263	[[817, 'A'], [818, 'C'], [819, 'C']]	[['g', 'A'], ['a', 'C'], ['g', 'C']]	3	1	0.62855	0.00565924	274
['E281D']	2456	2379	339	1483	0.0057247	0.00573321	0.00156297	0.00518435	0.272819	0.904939	[[837, 'T']]	[['a', 'T']]	1	1	0.588879	0.00572895	274
['V280R']	2430	2397	174	1421	0.0056641	0.00577659	0.000802231	0.00496761	0.140242	0.868412	[[832, 'A'], [833, 'G'], [834, 'A']]	[['g', 'A'], ['t', 'G'], ['g', 'A']]	3	1	0.504327	0.00572034	274
['E279P']	2421	2133	507	1356	0.00564312	0.00514037	0.00233754	0.00474038	0.43354	0.879193	[[829, 'C'], [830, 'C'], [831, 'T']]	[['g', 'C'], ['a', 'C'], ['g', 'T']]	3	1	0.656366	0.00539174	274
['E281Y']	2404	2189	1098	1477	0.00560349	0.00527532	0.00506236	0.00516338	0.930682	0.949254	[[835, 'T'], [837, 'C']]	[['g', 'T'], ['a', 'C']]	2	1	0.939968	0.00543941	274
['M278I']	2392	2473	308	1301	0.00557552	0.00595974	0.00142004	0.00454811	0.246209	0.788557	[[828, 'C']]	[['g', 'C']]	1	1	0.517383	0.00576763	274
['V280S']	2380	2404	145	1388	0.00554755	0.00579346	0.000668526	0.00485225	0.117895	0.8557	[[832, 'A'], [833, 'G'], [834, 'C']]	[['g', 'A'], ['t', 'G'], ['g', 'C']]	3	1	0.486797	0.0056705	274
['M278A']	2362	2278	244	1327	0.0055056	0.0054898	0.00112497	0.004639	0.204625	0.843807	[[826, 'G'], [827, 'C'], [828, 'T']]	[['a', 'G'], ['t', 'C'], ['g', 'T']]	3	1	0.524216	0.0054977	274
['M278P']	2356	2323	98	1326	0.00549161	0.00559825	0.000451832	0.0046355	0.0814855	0.83599	[[826, 'C'], [827, 'C'], [828, 'T']]	[['a', 'C'], ['t', 'C'], ['g', 'T']]	3	1	0.458738	0.00554493	274
['E281A']	2302	2037	584	1239	0.00536574	0.00490901	0.00269255	0.00433137	0.524109	0.843108	[[836, 'C'], [837, 'T']]	[['a', 'C'], ['a', 'T']]	2	1	0.683609	0.00513738	274
['T277N']	2296	2180	4549	2395	0.00535176	0.00525363	0.0209733	0.00837257	3.95521	1.57893	[[824, 'A']]	[['c', 'A']]	1	1	2.76707	0.00530269	274
['V280M']	2294	2126	632	1489	0.00534709	0.0051235	0.00291385	0.00520533	0.556578	0.994276	[[832, 'A']]	[['g', 'A']]	1	1	0.775427	0.0052353	274
['E275Q']	2279	2061	371	1287	0.00531213	0.00496685	0.00171051	0.00449917	0.332816	0.875411	[[817, 'C']]	[['g', 'C']]	1	1	0.604113	0.00513949	274
['D276S']	2278	2162	515	1367	0.0053098	0.00521025	0.00237442	0.00477883	0.451408	0.908519	[[820, 'A'], [821, 'G']]	[['g', 'A'], ['a', 'G']]	2	1	0.679964	0.00526003	274
['D276E']	2267	2350	302	1309	0.00528416	0.00566332	0.00139238	0.00457608	0.254374	0.836005	[[822, 'G']]	[['c', 'G']]	1	1	0.54519	0.00547374	274
['M278H']	2265	2352	249	1327	0.0052795	0.00566814	0.00114802	0.004639	0.209729	0.847489	[[826, 'C'], [827, 'A'], [828, 'C']]	[['a', 'C'], ['t', 'A'], ['g', 'C']]	3	1	0.528609	0.00547382	274
['E275F']	2256	2300	285	1337	0.00525852	0.00554282	0.001314	0.00467396	0.243303	0.86544	[[817, 'T'], [818, 'T'], [819, 'C']]	[['g', 'T'], ['a', 'T'], ['g', 'C']]	3	1	0.554372	0.00540067	274
['E275L']	2212	2181	195	1310	0.00515596	0.00525604	0.000899053	0.00457957	0.172695	0.879671	[[817, 'C'], [818, 'T']]	[['g', 'C'], ['a', 'T']]	2	1	0.526183	0.005206	274
['K274C']	2211	2158	281	1160	0.00515363	0.00520061	0.00129556	0.00405519	0.250247	0.783291	[[814, 'T'], [815, 'G'], [816, 'C']]	[['a', 'T'], ['a', 'G'], ['g', 'C']]	3	1	0.516769	0.00517712	274
['K274G']	2188	2265	212	1186	0.00510002	0.00545848	0.000977431	0.00414608	0.185146	0.785355	[[814, 'G'], [815, 'G'], [816, 'T']]	[['a', 'G'], ['a', 'G'], ['g', 'T']]	3	1	0.485251	0.00527925	274
['D276Y']	2181	2190	341	1272	0.0050837	0.00527773	0.00157219	0.00444673	0.303469	0.858323	[[820, 'T']]	[['g', 'T']]	1	1	0.580896	0.00518072	274
['M278E']	2161	2294	915	1405	0.00503708	0.00552836	0.00421863	0.00491168	0.798571	0.929762	[[826, 'G'], [827, 'A']]	[['a', 'G'], ['t', 'A']]	2	1	0.864167	0.00528272	274
['E281K']	2158	2190	1217	1484	0.00503009	0.00527773	0.00561101	0.00518785	1.08869	1.00658	[[835, 'A'], [837, 'G']]	[['g', 'A'], ['a', 'G']]	2	1	1.04764	0.00515391	274
['T277F']	2152	2148	957	1514	0.00501611	0.00517651	0.00441227	0.00529273	0.865778	1.03854	[[823, 'T'], [824, 'T']]	[['a', 'T'], ['c', 'T']]	2	1	0.952159	0.00509631	274
['T277I']	2138	1973	227	1143	0.00498347	0.00475478	0.00104659	0.00399576	0.214944	0.820632	[[824, 'T']]	[['c', 'T']]	1	1	0.517788	0.00486913	274
['M278D']	2113	2112	439	1276	0.0049252	0.00508976	0.00202402	0.00446071	0.4042	0.89081	[[826, 'G'], [827, 'A'], [828, 'T']]	[['a', 'G'], ['t', 'A'], ['g', 'T']]	3	1	0.647505	0.00500748	274
['K274W']	2097	2214	191	1316	0.00488791	0.00533557	0.00088061	0.00460055	0.172272	0.899996	[[814, 'T'], [815, 'G']]	[['a', 'T'], ['a', 'G']]	2	1	0.536134	0.00511174	274
['T277Q']	2082	1922	8651	3017	0.00485294	0.00463187	0.0398857	0.010547	8.41042	2.22398	[[823, 'C'], [824, 'A'], [825, 'G']]	[['a', 'C'], ['c', 'A'], ['c', 'G']]	3	1	5.3172	0.00474241	274
['D276V']	2076	2053	115	1165	0.00483896	0.00494757	0.00053021	0.00407267	0.108355	0.832302	[[821, 'T'], [822, 'G']]	[['a', 'T'], ['c', 'G']]	2	1	0.470328	0.00489326	274
['T277K']	2071	1964	3595	1960	0.0048273	0.00473309	0.0165748	0.00685188	3.4674	1.43339	[[824, 'A'], [825, 'G']]	[['c', 'A'], ['c', 'G']]	2	1	2.45039	0.0047802	274
['M278K']	2067	2019	151	1165	0.00481798	0.00486563	0.000696189	0.00407267	0.143787	0.841147	[[827, 'A']]	[['t', 'A']]	1	1	0.492467	0.00484181	274
['D276C']	2061	2124	132	1156	0.00480399	0.00511868	0.000608589	0.00404121	0.122666	0.814541	[[820, 'T'], [821, 'G']]	[['g', 'T'], ['a', 'G']]	2	1	0.468604	0.00496134	274
['D276K']	2050	2175	1168	1742	0.00477835	0.00524158	0.00538509	0.00608978	1.07488	1.21553	[[820, 'A'], [822, 'G']]	[['g', 'A'], ['c', 'G']]	2	1	1.1452	0.00500997	274
['E279Y']	2040	1971	826	1411	0.00475505	0.00474996	0.00380829	0.00493265	0.801324	1.03791	[[829, 'T'], [831, 'C']]	[['g', 'T'], ['g', 'C']]	2	1	0.919615	0.0047525	274
['E279N']	2036	1921	653	1391	0.00474572	0.00462946	0.00301067	0.00486274	0.642264	1.03736	[[829, 'A'], [831, 'C']]	[['g', 'A'], ['g', 'C']]	2	1	0.839814	0.00468759	274
['D276R']	2022	2026	1340	1697	0.00471309	0.0048825	0.0061781	0.00593247	1.2877	1.2365	[[820, 'A'], [821, 'G'], [822, 'A']]	[['g', 'A'], ['a', 'G'], ['c', 'A']]	3	1	1.2621	0.0047978	274
['K274H']	2022	1916	207	1066	0.00471309	0.00461741	0.000954379	0.00372658	0.204572	0.798796	[[814, 'C'], [816, 'C']]	[['a', 'C'], ['g', 'C']]	2	1	0.501684	0.00466525	274
['E281R']	2007	1962	1628	1701	0.00467813	0.00472827	0.00750594	0.00594645	1.59592	1.26434	[[835, 'A'], [836, 'G']]	[['g', 'A'], ['a', 'G']]	2	1	1.43013	0.0047032	274
['E279Q']	1992	1871	1620	1483	0.00464316	0.00450897	0.00746905	0.00518435	1.6322	1.13293	[[829, 'C']]	[['g', 'C']]	1	1	1.38256	0.00457606	274
['K274Q']	1979	1932	204	1139	0.00461286	0.00465597	0.000940547	0.00398178	0.202948	0.859176	[[814, 'C']]	[['a', 'C']]	1	1	0.531062	0.00463442	274
['E279R']	1961	2002	3891	2137	0.0045709	0.00482467	0.0179396	0.00747064	3.81873	1.59025	[[829, 'A'], [830, 'G'], [831, 'A']]	[['g', 'A'], ['a', 'G'], ['g', 'A']]	3	1	2.70449	0.00469778	274
['T277Y']	1956	1953	1051	1426	0.00455925	0.00470658	0.00484566	0.00498509	1.04592	1.07602	[[823, 'T'], [824, 'A']]	[['a', 'T'], ['c', 'A']]	2	1	1.06097	0.00463291	274
['V280E']	1951	2005	203	1070	0.00454759	0.0048319	0.000935937	0.00374057	0.199571	0.797605	[[833, 'A']]	[['t', 'A']]	1	1	0.498588	0.00468975	274
['E279V']	1948	1821	454	1128	0.0045406	0.00438847	0.00209318	0.00394333	0.468846	0.883255	[[830, 'T']]	[['a', 'T']]	1	1	0.676051	0.00446454	274
['T277H']	1941	1921	357	1156	0.00452429	0.00462946	0.00164596	0.00404121	0.359625	0.882963	[[823, 'C'], [824, 'A']]	[['a', 'C'], ['c', 'A']]	2	1	0.621294	0.00457687	274
['E281M']	1938	1863	559	1155	0.00451729	0.00448969	0.00257728	0.00403771	0.572286	0.896574	[[835, 'A'], [836, 'T'], [837, 'G']]	[['g', 'A'], ['a', 'T'], ['a', 'G']]	3	1	0.73443	0.00450349	274
['T277S']	1918	1940	3969	2049	0.00447067	0.00467525	0.0182992	0.00716301	4.0016	1.56638	[[824, 'G']]	[['c', 'G']]	1	1	2.78399	0.00457296	274
['D276L']	1918	1998	84	1127	0.00447067	0.00481503	0.000387284	0.00393983	0.0834152	0.84858	[[820, 'C'], [821, 'T'], [822, 'G']]	[['g', 'C'], ['a', 'T'], ['c', 'G']]	3	1	0.465997	0.00464285	274
['K274E']	1893	1971	95	1080	0.0044124	0.00474996	0.000438	0.00377552	0.0956085	0.824138	[[814, 'G']]	[['a', 'G']]	1	1	0.459873	0.00458118	274
['E279M']	1870	1727	1677	1548	0.00435879	0.00416194	0.00773185	0.00541158	1.81483	1.27022	[[829, 'A'], [830, 'T']]	[['g', 'A'], ['a', 'T']]	2	1	1.54252	0.00426036	274
['K274R']	1868	1880	1375	1427	0.00435413	0.00453066	0.00633947	0.00498859	1.42704	1.12295	[[815, 'G'], [816, 'A']]	[['a', 'G'], ['g', 'A']]	2	1	1.275	0.00444239	274
['V280Y']	1863	1697	2225	1707	0.00434248	0.00408964	0.0102584	0.00596743	2.43318	1.4154	[[832, 'T'], [833, 'A'], [834, 'C']]	[['g', 'T'], ['t', 'A'], ['g', 'C']]	3	1	1.92429	0.00421606	274
['V280D']	1844	1801	663	1141	0.00429819	0.00434027	0.00305678	0.00398877	0.707714	0.923491	[[833, 'A'], [834, 'T']]	[['t', 'A'], ['g', 'T']]	2	1	0.815603	0.00431923	274
['M278F']	1843	1682	182	1021	0.00429586	0.00405349	0.000839116	0.00356927	0.201001	0.854981	[[826, 'T'], [828, 'C']]	[['a', 'T'], ['g', 'C']]	2	1	0.527991	0.00417467	274
['M278C']	1818	1761	250	1085	0.00423758	0.00424387	0.00115263	0.003793	0.2718	0.894422	[[826, 'T'], [827, 'G'], [828, 'C']]	[['a', 'T'], ['t', 'G'], ['g', 'C']]	3	1	0.583111	0.00424073	274
['E275C']	1766	1665	221	933	0.00411638	0.00401252	0.00101893	0.00326163	0.250692	0.802478	[[817, 'T'], [818, 'G'], [819, 'C']]	[['g', 'T'], ['a', 'G'], ['g', 'C']]	3	1	0.526585	0.00406445	274
['E281P']	1756	1626	154	1032	0.00409307	0.00391853	0.000710021	0.00360772	0.177248	0.900624	[[835, 'C'], [836, 'C'], [837, 'T']]	[['g', 'C'], ['a', 'C'], ['a', 'T']]	3	1	0.538936	0.0040058	274
['V280Q']	1740	1640	209	1021	0.00405577	0.00395227	0.0009636	0.00356927	0.240658	0.89142	[[832, 'C'], [833, 'A']]	[['g', 'C'], ['t', 'A']]	2	1	0.566039	0.00400402	274
['E279A']	1681	1588	1179	1175	0.00391825	0.00382696	0.00543581	0.00410763	1.40366	1.06069	[[830, 'C'], [831, 'T']]	[['a', 'C'], ['g', 'T']]	2	1	1.23217	0.0038726	274
['E281I']	1670	1578	1080	1198	0.00389261	0.00380286	0.00497937	0.00418804	1.2941	1.08844	[[835, 'A'], [836, 'T'], [837, 'C']]	[['g', 'A'], ['a', 'T'], ['a', 'C']]	3	1	1.19127	0.00384773	274
['E279T']	1661	1451	6019	2163	0.00387163	0.0034968	0.0277508	0.00756154	7.53234	2.05241	[[829, 'A'], [830, 'C'], [831, 'C']]	[['g', 'A'], ['a', 'C'], ['g', 'C']]	3	1	4.79238	0.00368422	274
['V280H']	1641	1548	699	1094	0.00382501	0.00373056	0.00322276	0.00382447	0.853081	1.01236	[[832, 'C'], [833, 'A'], [834, 'C']]	[['g', 'C'], ['t', 'A'], ['g', 'C']]	3	1	0.932718	0.00377779	274
['D276Q']	1617	1522	570	998	0.00376907	0.0036679	0.002628	0.00348886	0.706739	0.938248	[[820, 'C'], [822, 'G']]	[['g', 'C'], ['c', 'G']]	2	1	0.822493	0.00371849	274
['E275P']	1591	1555	1002	1162	0.00370847	0.00374743	0.00461975	0.00406218	1.23922	1.08966	[[817, 'C'], [818, 'C'], [819, 'T']]	[['g', 'C'], ['a', 'C'], ['g', 'T']]	3	1	1.16444	0.00372795	274
['T277R']	1583	1672	6655	2499	0.00368982	0.00402939	0.030683	0.00873614	7.94979	2.26348	[[824, 'G'], [825, 'A']]	[['c', 'G'], ['c', 'A']]	2	1	5.10663	0.00385961	274
['E275M']	1580	1630	159	995	0.00368283	0.00392817	0.000733074	0.00347838	0.192635	0.914039	[[817, 'A'], [818, 'T']]	[['g', 'A'], ['a', 'T']]	2	1	0.553337	0.0038055	274
['E281T']	1578	1415	306	961	0.00367817	0.00341004	0.00141082	0.00335952	0.398075	0.947917	[[835, 'A'], [836, 'C'], [837, 'C']]	[['g', 'A'], ['a', 'C'], ['a', 'C']]	3	1	0.672996	0.0035441	274
['E275N']	1549	1526	259	918	0.00361057	0.00367754	0.00119413	0.0032092	0.327691	0.880666	[[817, 'A'], [819, 'C']]	[['g', 'A'], ['g', 'C']]	2	1	0.604179	0.00364406	274
['K274S']	1548	1581	230	888	0.00360824	0.00381009	0.00106042	0.00310432	0.285892	0.836932	[[815, 'G'], [816, 'C']]	[['a', 'G'], ['g', 'C']]	2	1	0.561412	0.00370916	274
['V280L']	1523	1391	247	837	0.00354997	0.0033522	0.0011388	0.00292603	0.329983	0.847858	[[832, 'C']]	[['g', 'C']]	1	1	0.588921	0.00345109	274
['E281H']	1493	1447	574	1025	0.00348004	0.00348716	0.00264644	0.00358325	0.759686	1.02861	[[835, 'C'], [837, 'C']]	[['g', 'C'], ['a', 'C']]	2	1	0.894146	0.0034836	274
['E281V']	1397	1358	649	925	0.00325627	0.00327268	0.00299223	0.00323367	0.916604	0.990563	[[836, 'T'], [837, 'G']]	[['a', 'T'], ['a', 'G']]	2	1	0.953583	0.00326447	274
['E281Q']	1390	1445	490	899	0.00323996	0.00348234	0.00225916	0.00314277	0.672139	0.93503	[[835, 'C'], [837, 'G']]	[['g', 'C'], ['a', 'G']]	2	1	0.803584	0.00336115	274
['D276I']	1314	1470	96	913	0.00306281	0.00354259	0.00044261	0.00319172	0.134015	0.966397	[[820, 'A'], [821, 'T']]	[['g', 'A'], ['a', 'T']]	2	1	0.550206	0.0033027	274
['E279L']	1271	1189	1522	1119	0.00296258	0.0028654	0.00701722	0.00391186	2.40811	1.34244	[[829, 'C'], [830, 'T']]	[['g', 'C'], ['a', 'T']]	2	1	1.87528	0.00291399	274
['D276M']	1255	1319	134	709	0.00292529	0.00317869	0.00061781	0.00247856	0.202429	0.812114	[[820, 'A'], [821, 'T'], [822, 'G']]	[['g', 'A'], ['a', 'T'], ['c', 'G']]	3	1	0.507272	0.00305199	274
['T277M']	1194	1124	827	997	0.0027831	0.00270875	0.0038129	0.00348537	1.38857	1.26929	[[824, 'T'], [825, 'G']]	[['c', 'T'], ['c', 'G']]	2	1	1.32893	0.00274593	274
['K274A']	1160	1113	94	644	0.00270385	0.00268224	0.000433389	0.00225133	0.160929	0.835979	[[814, 'G'], [815, 'C'], [816, 'T']]	[['a', 'G'], ['a', 'C'], ['g', 'T']]	3	1	0.498454	0.00269305	274
['E275W']	1054	1103	93	620	0.00245677	0.00265815	0.000428779	0.00216743	0.167658	0.847494	[[817, 'T'], [818, 'G']]	[['g', 'T'], ['a', 'G']]	2	1	0.507576	0.00255746	274
['K274V']	1052	1068	196	609	0.00245211	0.0025738	0.000903663	0.00212898	0.359602	0.8472	[[814, 'G'], [815, 'T']]	[['a', 'G'], ['a', 'T']]	2	1	0.603401	0.00251295	274
['D276A']	1008	928	275	615	0.00234955	0.00223641	0.00126789	0.00214995	0.552946	0.937623	[[821, 'C'], [822, 'T']]	[['a', 'C'], ['c', 'T']]	2	1	0.745285	0.00229298	274
['E275I']	925	998	58	514	0.00215609	0.0024051	0.00026741	0.00179687	0.117255	0.787895	[[817, 'A'], [818, 'T'], [819, 'C']]	[['g', 'A'], ['a', 'T'], ['g', 'C']]	3	1	0.452575	0.00228059	274
['E281C']	855	811	365	564	0.00199292	0.00195445	0.00168284	0.00197166	0.852639	0.998975	[[835, 'T'], [836, 'G'], [837, 'C']]	[['g', 'T'], ['a', 'G'], ['a', 'C']]	3	1	0.925807	0.00197369	274
['E279S']	760	797	2090	1145	0.00177149	0.00192071	0.009636	0.00400275	5.21966	2.16822	[[829, 'A'], [830, 'G'], [831, 'C']]	[['g', 'A'], ['a', 'G'], ['g', 'C']]	3	1	3.69394	0.0018461	274
['D276S', 'T277T']	427	436	63	295	0.000995296	0.00105073	0.000290463	0.00103128	0.28393	1.00808	[[820, 'A'], [821, 'G'], [825, 'T']]	[['g', 'A'], ['a', 'G'], ['c', 'T']]	3	2	0.646005	0.00102301	274
['T277I', 'E279M']	426	379	36	213	0.000992965	0.000913361	0.000165979	0.000744617	0.174135	0.781207	[[824, 'T'], [829, 'A'], [830, 'T']]	[['c', 'T'], ['g', 'A'], ['a', 'T']]	3	2	0.477671	0.000953163	274
['D276A', 'E282D']	421	448	127	298	0.000981311	0.00107965	0.000585537	0.00104176	0.568219	1.01095	[[821, 'C'], [822, 'T'], [840, 'T']]	[['a', 'C'], ['c', 'T'], ['g', 'T']]	3	2	0.789586	0.00103048	274
['G250G', 'E281K']	416	620	431	396	0.000969656	0.00149415	0.00198714	0.00138436	1.61306	1.12376	[[744, 'A'], [835, 'A'], [837, 'G']]	[['g', 'A'], ['g', 'A'], ['a', 'G']]	3	2	1.36841	0.0012319	274
['K274V', 'V280L']	399	422	72	220	0.000930031	0.00101699	0.000331958	0.000769088	0.340991	0.790016	[[814, 'G'], [815, 'T'], [832, 'T']]	[['a', 'G'], ['a', 'T'], ['g', 'T']]	3	2	0.565504	0.000973509	274
['V280S']	387	381	91	219	0.00090206	0.000918181	0.000419558	0.000765592	0.460992	0.841199	[[832, 'A'], [833, 'G'], [834, 'T']]	[['g', 'A'], ['t', 'G'], ['g', 'T']]	3	1	0.651095	0.00091012	274
['E279A', 'L284F']	376	430	1599	629	0.00087642	0.00103627	0.00737223	0.00219889	7.70877	2.29927	[[830, 'C'], [831, 'T'], [846, 'T']]	[['a', 'C'], ['g', 'T'], ['g', 'T']]	3	2	5.00402	0.000956344	274
['E275E', 'M278R']	372	399	23	241	0.000867096	0.000961559	0.000106042	0.000842501	0.115978	0.921443	[[819, 'A'], [827, 'G'], [828, 'A']]	[['g', 'A'], ['t', 'G'], ['g', 'A']]	3	2	0.518711	0.000914328	274
['T277I', 'E279K']	356	276	40	190	0.000829802	0.000665139	0.000184421	0.000664213	0.246727	0.888614	[[824, 'T'], [829, 'A']]	[['c', 'T'], ['g', 'A']]	2	2	0.56767	0.00074747	274
['E275P', 'T277I']	352	314	178	265	0.000820478	0.000756716	0.000820674	0.000926402	1.04068	1.17475	[[817, 'C'], [818, 'C'], [819, 'T'], [824, 'T']]	[['g', 'C'], ['a', 'C'], ['g', 'T'], ['c', 'T']]	4	2	1.10771	0.000788597	274
['V268V', 'V280I']	332	355	81	245	0.00077386	0.000855523	0.000373453	0.000856485	0.458398	1.0513	[[798, 'A'], [832, 'A'], [834, 'C']]	[['g', 'A'], ['g', 'A'], ['g', 'C']]	3	2	0.754848	0.000814692	274
['E281Q', 'E282O']	318	322	49	178	0.000741228	0.000775995	0.000225916	0.000622262	0.297802	0.820265	[[835, 'C'], [837, 'G'], [838, 'T']]	[['g', 'C'], ['a', 'G'], ['g', 'T']]	3	2	0.559033	0.000758611	274
['V268A', 'M278L']	316	355	7	184	0.000736566	0.000855523	3.22737e-05	0.000643237	0.0405426	0.808042	[[797, 'C'], [826, 'C']]	[['t', 'C'], ['a', 'C']]	2	2	0.424292	0.000796044	274
['D276D', 'T277G']	314	310	58	173	0.000731904	0.000747076	0.00026741	0.000604783	0.361615	0.817838	[[822, 'T'], [823, 'G'], [824, 'G'], [825, 'T']]	[['c', 'T'], ['a', 'G'], ['c', 'G'], ['c', 'T']]	4	2	0.589726	0.00073949	274
['V268V', 'M278Q']	303	363	22	230	0.000706264	0.000874802	0.000101432	0.000804047	0.128308	1.01709	[[798, 'A'], [826, 'C'], [827, 'A']]	[['g', 'A'], ['a', 'C'], ['t', 'A']]	3	2	0.572701	0.000790533	274
['M278S', 'V280V']	299	310	28	160	0.00069694	0.000747076	0.000129095	0.000559337	0.178799	0.774696	[[827, 'G'], [828, 'C'], [834, 'T']]	[['t', 'G'], ['g', 'C'], ['g', 'T']]	3	2	0.476748	0.000722008	274
['M278F']	295	313	11	166	0.000687617	0.000754306	5.07158e-05	0.000580312	0.0703447	0.804914	[[826, 'T'], [828, 'T']]	[['a', 'T'], ['g', 'T']]	2	1	0.437629	0.000720961	274
['E279I', 'Q300R']	291	299	69	209	0.000678293	0.000720567	0.000318126	0.000730634	0.454836	1.04461	[[829, 'A'], [830, 'T'], [831, 'C'], [893, 'G']]	[['g', 'A'], ['a', 'T'], ['g', 'C'], ['a', 'G']]	4	2	0.749725	0.00069943	274
['T277T', 'M278V']	277	341	7	186	0.000645661	0.000821784	3.22737e-05	0.000650229	0.0439862	0.886206	[[825, 'T'], [826, 'G']]	[['c', 'T'], ['a', 'G']]	2	2	0.465096	0.000733722	274
['T277T', 'V280W']	274	240	1085	400	0.000638668	0.000578382	0.00500242	0.00139834	8.22057	2.29792	[[825, 'T'], [832, 'T'], [833, 'G']]	[['c', 'T'], ['g', 'T'], ['t', 'G']]	3	2	5.25925	0.000608525	274
['T272T', 'K274Q', 'E292K']	273	325	21	180	0.000636337	0.000783225	9.6821e-05	0.000629254	0.13641	0.886547	[[810, 'T'], [814, 'C'], [868, 'A']]	[['c', 'T'], ['a', 'C'], ['g', 'A']]	3	3	0.511478	0.000709781	274
['V260V', 'E275I']	271	265	10	142	0.000631675	0.00063863	4.61053e-05	0.000496412	0.0725893	0.781563	[[774, 'A'], [817, 'A'], [818, 'T'], [819, 'C']]	[['g', 'A'], ['g', 'A'], ['a', 'T'], ['g', 'C']]	4	2	0.427076	0.000635152	274
['G259D', 'E279F']	269	329	13	187	0.000627013	0.000792865	5.99368e-05	0.000653725	0.0844253	0.920819	[[770, 'A'], [829, 'T'], [830, 'T'], [831, 'C']]	[['g', 'A'], ['g', 'T'], ['a', 'T'], ['g', 'C']]	4	2	0.502622	0.000709939	274
['K274C', 'T277I']	266	235	12	120	0.000620021	0.000566332	5.53263e-05	0.000419503	0.0932713	0.707214	[[814, 'T'], [815, 'G'], [816, 'C'], [824, 'T']]	[['a', 'T'], ['a', 'G'], ['g', 'C'], ['c', 'T']]	4	2	0.400243	0.000593176	274
['G250G', 'M278F']	257	384	42	190	0.000599042	0.00092541	0.000193642	0.000664213	0.254048	0.871411	[[744, 'A'], [826, 'T'], [828, 'C']]	[['g', 'A'], ['a', 'T'], ['g', 'C']]	3	2	0.56273	0.000762226	274
['K274S']	253	250	37	118	0.000589719	0.000602481	0.000170589	0.000412511	0.286176	0.692017	[[815, 'G'], [816, 'T']]	[['a', 'G'], ['g', 'T']]	2	1	0.489096	0.0005961	274
['V280L', 'A288V']	251	237	9	136	0.000585057	0.000571152	4.14947e-05	0.000475436	0.0717772	0.822406	[[832, 'C'], [857, 'T']]	[['g', 'C'], ['c', 'T']]	2	2	0.447091	0.000578104	274
['E281L']	250	215	35	147	0.000582726	0.000518133	0.000161368	0.000513891	0.293168	0.933617	[[835, 'T'], [836, 'T'], [837, 'G']]	[['g', 'T'], ['a', 'T'], ['a', 'G']]	3	1	0.613393	0.00055043	274
['E275I', 'T277T']	248	197	122	141	0.000578064	0.000474755	0.000562484	0.000492916	1.06853	0.936373	[[817, 'A'], [818, 'T'], [819, 'C'], [825, 'T']]	[['g', 'A'], ['a', 'T'], ['g', 'C'], ['c', 'T']]	4	2	1.00245	0.00052641	274
['K274A', 'T277T']	244	210	11	105	0.000568741	0.000506084	5.07158e-05	0.000367065	0.0943703	0.683023	[[814, 'G'], [815, 'C'], [816, 'T'], [825, 'T']]	[['a', 'G'], ['a', 'C'], ['g', 'T'], ['c', 'T']]	4	2	0.388697	0.000537412	274
['T272T', 'E275G']	241	264	40	151	0.000561748	0.00063622	0.000184421	0.000527874	0.30789	0.881283	[[810, 'T'], [818, 'G'], [819, 'T']]	[['c', 'T'], ['a', 'G'], ['g', 'T']]	3	2	0.594586	0.000598984	274
['E279O', 'E281K']	241	260	10	139	0.000561748	0.00062658	4.61053e-05	0.000485924	0.0775969	0.817828	[[829, 'T'], [835, 'A'], [837, 'G']]	[['g', 'T'], ['g', 'A'], ['a', 'G']]	3	2	0.447712	0.000594164	274
['T272T', 'E275M']	234	282	23	155	0.000545432	0.000679598	0.000106042	0.000541858	0.173126	0.884644	[[810, 'T'], [817, 'A'], [818, 'T']]	[['c', 'T'], ['g', 'A'], ['a', 'T']]	3	2	0.528885	0.000612515	274
['D276I', 'T277I']	234	222	16	144	0.000545432	0.000535003	7.37684e-05	0.000503403	0.136553	0.931853	[[820, 'A'], [821, 'T'], [824, 'T']]	[['g', 'A'], ['a', 'T'], ['c', 'T']]	3	2	0.534203	0.000540217	274
['Q252O', 'E281S']	214	209	13	140	0.000498814	0.000503674	5.99368e-05	0.00048942	0.119576	0.976411	[[748, 'T'], [835, 'A'], [836, 'G'], [837, 'C']]	[['c', 'T'], ['g', 'A'], ['a', 'G'], ['a', 'C']]	4	2	0.547993	0.000501244	274
['D276K', 'V280L']	212	223	124	187	0.000494152	0.000537413	0.000571705	0.000653725	1.10842	1.26744	[[820, 'A'], [822, 'G'], [832, 'T']]	[['g', 'A'], ['c', 'G'], ['g', 'T']]	3	2	1.18793	0.000515782	274
['M278Y', 'E282D']	210	191	15	140	0.00048949	0.000460295	6.91579e-05	0.00048942	0.145628	1.03059	[[826, 'T'], [827, 'A'], [828, 'C'], [840, 'T']]	[['a', 'T'], ['t', 'A'], ['g', 'C'], ['g', 'T']]	4	2	0.588109	0.000474893	274
['V260M', 'M278F']	209	255	36	169	0.000487159	0.00061453	0.000165979	0.0005908	0.301317	1.07253	[[772, 'A'], [826, 'T'], [828, 'C']]	[['g', 'A'], ['a', 'T'], ['g', 'C']]	3	2	0.686925	0.000550845	274
['V280A', 'F283F']	198	200	14	125	0.000461519	0.000481985	6.45474e-05	0.000436982	0.136825	0.926296	[[833, 'C'], [834, 'T'], [843, 'T']]	[['t', 'C'], ['g', 'T'], ['c', 'T']]	3	2	0.531561	0.000471752	274
['V280P', 'A287V']	192	187	53	107	0.000447534	0.000450656	0.000244358	0.000374057	0.544112	0.832913	[[832, 'C'], [833, 'C'], [834, 'T'], [854, 'T']]	[['g', 'C'], ['t', 'C'], ['g', 'T'], ['c', 'T']]	4	2	0.688512	0.000449095	274
['D276D', 'T277M']	189	221	157	185	0.000440541	0.000532593	0.000723853	0.000646733	1.48767	1.32918	[[822, 'T'], [824, 'T'], [825, 'G']]	[['c', 'T'], ['c', 'T'], ['c', 'G']]	3	2	1.40842	0.000486567	274
['I242V', 'E279Q']	187	165	20	138	0.000435879	0.000397637	9.22105e-05	0.000482428	0.221257	1.15757	[[718, 'G'], [829, 'C']]	[['a', 'G'], ['g', 'C']]	2	2	0.689415	0.000416758	274
['E279S', 'L284F']	186	186	719	303	0.000433548	0.000448246	0.00331497	0.00105924	7.51869	2.40248	[[829, 'A'], [830, 'G'], [831, 'C'], [846, 'T']]	[['g', 'A'], ['a', 'G'], ['g', 'C'], ['g', 'T']]	4	2	4.96058	0.000440897	274
['M278G', 'E282O']	186	210	25	141	0.000433548	0.000506084	0.000115263	0.000492916	0.245337	1.04917	[[826, 'G'], [827, 'G'], [828, 'T'], [838, 'T']]	[['a', 'G'], ['t', 'G'], ['g', 'T'], ['g', 'T']]	4	2	0.647252	0.000469816	274
['E279T']	183	151	600	334	0.000426556	0.000363898	0.00276632	0.00116762	6.99931	2.95429	[[829, 'A'], [830, 'C'], [831, 'T']]	[['g', 'A'], ['a', 'C'], ['g', 'T']]	3	1	4.9768	0.000395227	274
['M278A', 'P296H']	181	222	12	127	0.000421894	0.000535003	5.53263e-05	0.000443974	0.115637	0.927945	[[826, 'G'], [827, 'C'], [828, 'T'], [881, 'A']]	[['a', 'G'], ['t', 'C'], ['g', 'T'], ['c', 'A']]	4	2	0.521791	0.000478448	274
['G249S', 'K274T']	176	192	18	115	0.000410239	0.000462705	8.29895e-05	0.000402023	0.190137	0.921074	[[739, 'A'], [815, 'C'], [816, 'C']]	[['g', 'A'], ['a', 'C'], ['g', 'C']]	3	2	0.555606	0.000436472	274
['E279C', 'A288S']	175	252	139	118	0.000407908	0.000607301	0.000640863	0.000412511	1.26252	0.812662	[[829, 'T'], [830, 'G'], [831, 'C'], [856, 'T']]	[['g', 'T'], ['a', 'G'], ['g', 'C'], ['g', 'T']]	4	2	1.03759	0.000507604	274
['K247Q', 'E279A']	174	183	17	145	0.000405577	0.000441016	7.83789e-05	0.000506899	0.185163	1.1975	[[733, 'C'], [830, 'C'], [831, 'T']]	[['a', 'C'], ['a', 'C'], ['g', 'T']]	3	2	0.691333	0.000423297	274
['D276K', 'E282D']	173	157	133	114	0.000403246	0.000378358	0.0006132	0.000398528	1.56908	1.01977	[[820, 'A'], [822, 'G'], [840, 'T']]	[['g', 'A'], ['c', 'G'], ['g', 'T']]	3	2	1.29442	0.000390802	274
['E281R', 'A287S']	168	209	44	114	0.000391592	0.000503674	0.000202863	0.000398528	0.453191	0.8903	[[835, 'A'], [836, 'G'], [853, 'T']]	[['g', 'A'], ['a', 'G'], ['g', 'T']]	3	2	0.671745	0.000447633	274
['Y253Y', 'E279F']	166	160	61	131	0.00038693	0.000385588	0.000281242	0.000457957	0.728118	1.18562	[[753, 'T'], [829, 'T'], [830, 'T'], [831, 'C']]	[['c', 'T'], ['g', 'T'], ['a', 'T'], ['g', 'C']]	4	2	0.95687	0.000386259	274
['I242V', 'E275K']	162	144	34	104	0.000377607	0.000347029	0.000156758	0.000363569	0.432653	1.00345	[[718, 'G'], [817, 'A']]	[['a', 'G'], ['g', 'A']]	2	2	0.718053	0.000362318	274
['T277S']	161	146	160	204	0.000375276	0.000351849	0.000737684	0.000713155	2.02905	1.96158	[[824, 'G'], [825, 'T']]	[['c', 'G'], ['c', 'T']]	2	1	1.99531	0.000363562	274
['M244I', 'V280R']	160	153	8	118	0.000372945	0.000368718	3.68842e-05	0.000412511	0.0994635	1.11239	[[726, 'A'], [832, 'A'], [833, 'G'], [834, 'A']]	[['g', 'A'], ['g', 'A'], ['t', 'G'], ['g', 'A']]	4	2	0.605929	0.000370831	274
['V268A', 'V280D']	160	210	25	101	0.000372945	0.000506084	0.000115263	0.000353081	0.262251	0.803345	[[797, 'C'], [833, 'A'], [834, 'T']]	[['t', 'C'], ['t', 'A'], ['g', 'T']]	3	2	0.532798	0.000439514	274
['Y253Y', 'T277D']	158	125	6	83	0.000368283	0.00030124	2.76632e-05	0.000290156	0.0826354	0.866754	[[753, 'T'], [823, 'G'], [824, 'A'], [825, 'T']]	[['c', 'T'], ['a', 'G'], ['c', 'A'], ['c', 'T']]	4	2	0.474695	0.000334762	274
['V280H', 'F283F', 'L298L']	151	156	89	165	0.000351967	0.000375948	0.000410337	0.000576816	1.12743	1.58485	[[832, 'C'], [833, 'A'], [834, 'C'], [843, 'T'], [886, 'T']]	[['g', 'C'], ['t', 'A'], ['g', 'C'], ['c', 'T'], ['c', 'T']]	5	3	1.35614	0.000363957	274
['K271N', 'E275H']	150	160	5	81	0.000349636	0.000385588	2.30526e-05	0.000283164	0.0627092	0.770281	[[807, 'T'], [817, 'C'], [819, 'C']]	[['g', 'T'], ['g', 'C'], ['g', 'C']]	3	2	0.416495	0.000367612	274
['T277C', 'A287A']	149	116	61	120	0.000347305	0.000279551	0.000281242	0.000419503	0.89731	1.33843	[[823, 'T'], [824, 'G'], [855, 'C']]	[['a', 'T'], ['c', 'G'], ['t', 'C']]	3	2	1.11787	0.000313428	274
['E281N', 'A287S']	148	217	14	110	0.000344974	0.000522953	6.45474e-05	0.000384544	0.148739	0.886121	[[835, 'A'], [837, 'C'], [853, 'T']]	[['g', 'A'], ['a', 'C'], ['g', 'T']]	3	2	0.51743	0.000433964	274
['I242V', 'K274G']	147	137	7	80	0.000342643	0.000330159	3.22737e-05	0.000279668	0.0959381	0.831354	[[718, 'G'], [814, 'G'], [815, 'G'], [816, 'T']]	[['a', 'G'], ['a', 'G'], ['a', 'G'], ['g', 'T']]	4	2	0.463646	0.000336401	274
['K247M', 'M278K']	145	118	59	97	0.000337981	0.000284371	0.000272021	0.000339098	0.874171	1.08973	[[734, 'T'], [827, 'A']]	[['a', 'T'], ['t', 'A']]	2	2	0.981951	0.000311176	274
['M244I', 'T277D']	144	165	247	176	0.00033565	0.000397637	0.0011388	0.000615271	3.10601	1.67812	[[726, 'A'], [823, 'G'], [824, 'A'], [825, 'T']]	[['g', 'A'], ['a', 'G'], ['c', 'A'], ['c', 'T']]	4	2	2.39206	0.000366644	274
['G251G', 'T277N']	142	187	428	232	0.000330988	0.000450656	0.00197331	0.000811039	5.04911	2.07521	[[747, 'T'], [824, 'A']]	[['c', 'T'], ['c', 'A']]	2	2	3.56216	0.000390822	274
['E281N', 'F283F']	142	136	4	86	0.000330988	0.00032775	1.84421e-05	0.000300644	0.0559922	0.912787	[[835, 'A'], [837, 'C'], [843, 'T']]	[['g', 'A'], ['a', 'C'], ['c', 'T']]	3	2	0.484389	0.000329369	274
['V280Y', 'H295N']	138	171	19	106	0.000321665	0.000412097	8.76e-05	0.000370561	0.23877	1.01003	[[832, 'T'], [833, 'A'], [834, 'C'], [877, 'A']]	[['g', 'T'], ['t', 'A'], ['g', 'C'], ['c', 'A']]	4	2	0.6244	0.000366881	274
['T277M', 'V280V']	136	111	30	115	0.000317003	0.000267501	0.000138316	0.000402023	0.473275	1.3756	[[824, 'T'], [825, 'G'], [834, 'T']]	[['c', 'T'], ['c', 'G'], ['g', 'T']]	3	2	0.92444	0.000292252	274
['V256L', 'E275V']	134	141	7	93	0.000312341	0.000339799	3.22737e-05	0.000325115	0.0989777	0.997069	[[760, 'T'], [818, 'T']]	[['g', 'T'], ['a', 'T']]	2	2	0.548024	0.00032607	274
['T272T', 'K274T']	130	129	0	96	0.000303018	0.00031088	0	0.000335602	0	1.09335	[[810, 'T'], [815, 'C'], [816, 'C']]	[['c', 'T'], ['a', 'C'], ['g', 'C']]	3	2	0.546674	0.000306949	274
['E275F']	128	153	6	111	0.000298356	0.000368718	2.76632e-05	0.00038804	0.0829388	1.16341	[[817, 'T'], [818, 'T'], [819, 'T']]	[['g', 'T'], ['a', 'T'], ['g', 'T']]	3	1	0.623174	0.000333537	274
['E255E', 'D276M']	126	137	14	91	0.000293694	0.000330159	6.45474e-05	0.000318123	0.206931	1.01986	[[759, 'A'], [820, 'A'], [821, 'T'], [822, 'G']]	[['g', 'A'], ['g', 'A'], ['a', 'T'], ['c', 'G']]	4	2	0.613398	0.000311927	274
['G254V', 'E279Q']	121	169	41	66	0.000282039	0.000407277	0.000189032	0.000230726	0.548461	0.669436	[[755, 'T'], [829, 'C']]	[['g', 'T'], ['g', 'C']]	2	2	0.608948	0.000344658	274
['V280W', 'F283F']	121	111	722	188	0.000282039	0.000267501	0.0033288	0.000657221	12.1148	2.39189	[[832, 'T'], [833, 'G'], [843, 'T']]	[['g', 'T'], ['t', 'G'], ['c', 'T']]	3	2	7.25336	0.00027477	274
['M278W', 'F283F']	120	124	0	46	0.000279709	0.00029883	0	0.000160809	0	0.555915	[[826, 'T'], [827, 'G'], [843, 'T']]	[['a', 'T'], ['t', 'G'], ['c', 'T']]	3	2	0.277958	0.00028927	274
['I242V', 'E281M', 'E282V']	119	132	27	74	0.000277378	0.00031811	0.000124484	0.000258693	0.418092	0.868846	[[718, 'G'], [835, 'A'], [836, 'T'], [837, 'G'], [839, 'T']]	[['a', 'G'], ['g', 'A'], ['a', 'T'], ['a', 'G'], ['a', 'T']]	5	3	0.643469	0.000297744	274
['T277P', 'P296L']	115	133	5	72	0.000268054	0.00032052	2.30526e-05	0.000251702	0.0783339	0.855293	[[823, 'C'], [825, 'T'], [881, 'T']]	[['a', 'C'], ['c', 'T'], ['c', 'T']]	3	2	0.466814	0.000294287	274
['K274Q', 'T277I']	114	123	4	72	0.000265723	0.000296421	1.84421e-05	0.000251702	0.0656135	0.895506	[[814, 'C'], [824, 'T']]	[['a', 'C'], ['c', 'T']]	2	2	0.48056	0.000281072	274
['G250R', 'V280S']	114	151	13	95	0.000265723	0.000363898	5.99368e-05	0.000332106	0.19039	1.05494	[[742, 'A'], [832, 'A'], [833, 'G'], [834, 'C']]	[['g', 'A'], ['g', 'A'], ['t', 'G'], ['g', 'C']]	4	2	0.622665	0.000314811	274
['L273L', 'M278H']	111	121	0	63	0.00025873	0.000291601	0	0.000220239	0	0.800387	[[813, 'A'], [826, 'C'], [827, 'A'], [828, 'C']]	[['g', 'A'], ['a', 'C'], ['t', 'A'], ['g', 'C']]	4	2	0.400193	0.000275166	274
['WT']	19264	18181	7580	16290	0.0444584	0.0450675	0.0249032	0.0450262	0.556336	1.00588	['WT']	['WT']	0	1	0.781109	0.044763	290
[]	9432	8924	5289	8995	0.0217676	0.022121	0.0173764	0.0248626	0.791841	1.13298	[]	[]	0	0	0.962412	0.0219443	290
['K294I']	5871	5869	920	4617	0.0135494	0.0145482	0.00302256	0.0127616	0.215147	0.908375	[[875, 'T'], [876, 'C']]	[['a', 'T'], ['a', 'C']]	2	1	0.561761	0.0140488	290
['E292R']	5822	5080	4638	4807	0.0134363	0.0125924	0.0152376	0.0132868	1.17083	1.02093	[[868, 'A'], [869, 'G'], [870, 'A']]	[['g', 'A'], ['a', 'G'], ['g', 'A']]	3	1	1.09588	0.0130144	290
['K294C']	5610	5397	7999	5130	0.012947	0.0133782	0.0262798	0.0141795	1.99655	1.07726	[[874, 'T'], [875, 'G'], [876, 'C']]	[['a', 'T'], ['a', 'G'], ['a', 'C']]	3	1	1.5369	0.0131626	290
['K294N']	5074	4290	7916	4647	0.01171	0.0106342	0.0260071	0.0128445	2.32787	1.1497	[[876, 'C']]	[['a', 'C']]	1	1	1.73878	0.0111721	290
['K294V']	5060	4978	993	4118	0.0116777	0.0123396	0.00326239	0.0113823	0.27167	0.947844	[[874, 'G'], [875, 'T'], [876, 'G']]	[['a', 'G'], ['a', 'T'], ['a', 'G']]	3	1	0.609757	0.0120087	290
['K291Q']	5057	4540	698	3705	0.0116708	0.0112539	0.0022932	0.0102408	0.200064	0.893429	[[865, 'C'], [867, 'G']]	[['a', 'C'], ['a', 'G']]	2	1	0.546747	0.0114623	290
['E292G']	4860	4377	921	3583	0.0112161	0.0108498	0.00302584	0.00990356	0.274254	0.897633	[[869, 'G'], [870, 'T']]	[['a', 'G'], ['g', 'T']]	2	1	0.585944	0.011033	290
['I293M']	4780	4213	662	3448	0.0110315	0.0104433	0.00217493	0.00953042	0.202556	0.887591	[[873, 'G']]	[['c', 'G']]	1	1	0.545073	0.0107374	290
['E292W']	4745	4575	17809	5593	0.0109507	0.0113406	0.0585095	0.0154593	5.24952	1.38702	[[868, 'T'], [869, 'G']]	[['g', 'T'], ['a', 'G']]	2	1	3.31827	0.0111457	290
['H295R']	4336	3800	450	3374	0.0100068	0.00941953	0.00147842	0.00932588	0.152208	0.960126	[[877, 'A'], [878, 'G'], [879, 'A']]	[['c', 'A'], ['a', 'G'], ['c', 'A']]	3	1	0.556167	0.00971318	290
['H295E']	4335	4213	577	3506	0.0100045	0.0104433	0.00189567	0.00969073	0.185415	0.94785	[[877, 'G'], [879, 'G']]	[['c', 'G'], ['c', 'G']]	2	1	0.566633	0.0102239	290
['P296G']	4237	3859	1189	3151	0.00977835	0.00956578	0.00390633	0.0087095	0.403877	0.900479	[[880, 'G'], [881, 'G']]	[['c', 'G'], ['c', 'G']]	2	1	0.652178	0.00967207	290
['E292T']	4070	3421	1364	3162	0.00939294	0.00848006	0.00448127	0.0087399	0.501457	0.978	[[868, 'A'], [869, 'C'], [870, 'C']]	[['g', 'A'], ['a', 'C'], ['g', 'C']]	3	1	0.739729	0.0089365	290
['I293F']	3943	3549	491	2963	0.00909985	0.00879735	0.00161313	0.00818986	0.180266	0.915211	[[871, 'T']]	[['a', 'T']]	1	1	0.547738	0.0089486	290
['I293P']	3933	4121	490	3079	0.00907677	0.0102152	0.00160984	0.00851049	0.166892	0.882281	[[871, 'C'], [872, 'C'], [873, 'T']]	[['a', 'C'], ['t', 'C'], ['c', 'T']]	3	1	0.524587	0.009646	290
['K294S']	3908	3831	19401	4859	0.00901907	0.00949638	0.0637398	0.0134305	6.88504	1.45073	[[875, 'G'], [876, 'C']]	[['a', 'G'], ['a', 'C']]	2	1	4.16789	0.00925772	290
['M290L']	3814	3414	549	2662	0.00880213	0.00846271	0.00180368	0.00735788	0.208942	0.852354	[[862, 'C']]	[['a', 'C']]	1	1	0.530648	0.00863242	290
['E292A']	3784	3316	1128	2864	0.0087329	0.00821978	0.00370592	0.00791622	0.437207	0.933919	[[869, 'C'], [870, 'T']]	[['a', 'C'], ['g', 'T']]	2	1	0.685563	0.00847634	290
['H295W']	3774	3705	621	2924	0.00870982	0.00918405	0.00204023	0.00808206	0.228036	0.903333	[[877, 'T'], [878, 'G'], [879, 'G']]	[['c', 'T'], ['a', 'G'], ['c', 'G']]	3	1	0.565685	0.00894693	290
['I293K']	3767	3502	587	2831	0.00869367	0.00868084	0.00192852	0.007825	0.221995	0.900745	[[872, 'A'], [873, 'G']]	[['t', 'A'], ['c', 'G']]	2	1	0.56137	0.00868725	290
['I293L']	3762	3645	475	2848	0.00868213	0.00903532	0.00156056	0.00787199	0.176161	0.888615	[[871, 'C'], [873, 'G']]	[['a', 'C'], ['c', 'G']]	2	1	0.532388	0.00885872	290
['E292P']	3756	3177	557	2794	0.00866828	0.00787523	0.00182996	0.00772273	0.22123	0.933627	[[868, 'C'], [869, 'C'], [870, 'T']]	[['g', 'C'], ['a', 'C'], ['g', 'T']]	3	1	0.577429	0.00827175	290
['K291F']	3708	3596	608	2984	0.0085575	0.00891385	0.00199752	0.0082479	0.228662	0.944163	[[865, 'T'], [866, 'T'], [867, 'C']]	[['a', 'T'], ['a', 'T'], ['a', 'C']]	3	1	0.586412	0.00873568	290
['N297E']	3662	3243	527	2788	0.00845134	0.00803883	0.0017314	0.00770615	0.209992	0.934636	[[883, 'G'], [885, 'G']]	[['a', 'G'], ['c', 'G']]	2	1	0.572314	0.00824508	290
['I293E']	3643	3400	470	2540	0.00840749	0.008428	0.00154413	0.00702067	0.183438	0.834031	[[871, 'G'], [872, 'A'], [873, 'G']]	[['a', 'G'], ['t', 'A'], ['c', 'G']]	3	1	0.508735	0.00841775	290
['P296Y']	3588	2937	947	2793	0.00828056	0.00728031	0.00311126	0.00771997	0.399883	0.992229	[[880, 'T'], [881, 'A'], [882, 'C']]	[['c', 'T'], ['c', 'A'], ['t', 'C']]	3	1	0.696056	0.00778043	290
['I293H']	3555	3492	636	2805	0.0082044	0.00865606	0.00208951	0.00775314	0.247859	0.919683	[[871, 'C'], [872, 'A']]	[['a', 'C'], ['t', 'A']]	2	1	0.583771	0.00843023	290
['I293D']	3549	3241	541	2749	0.00819055	0.00803387	0.0017774	0.00759835	0.219101	0.936656	[[871, 'G'], [872, 'A'], [873, 'T']]	[['a', 'G'], ['t', 'A'], ['c', 'T']]	3	1	0.577879	0.00811221	290
['E292L']	3533	3148	22005	5355	0.00815363	0.00780334	0.072295	0.0148014	9.06124	1.85517	[[868, 'C'], [869, 'T']]	[['g', 'C'], ['a', 'T']]	2	1	5.45821	0.00797848	290
['E292Q']	3479	3021	3997	2855	0.00802901	0.00748853	0.0131317	0.00789134	1.6925	1.01709	[[868, 'C']]	[['g', 'C']]	1	1	1.35479	0.00775877	290
['H295T']	3387	3007	343	2562	0.00781668	0.00745383	0.00112689	0.00708148	0.14759	0.927471	[[877, 'A'], [878, 'C']]	[['c', 'A'], ['a', 'C']]	2	1	0.53753	0.00763525	290
['K291C']	3366	3287	520	2578	0.00776822	0.0081479	0.0017084	0.0071257	0.214676	0.895407	[[865, 'T'], [866, 'G'], [867, 'C']]	[['a', 'T'], ['a', 'G'], ['a', 'C']]	3	1	0.555041	0.00795806	290
['K291I']	3329	3201	646	2523	0.00768283	0.00793472	0.00212236	0.00697368	0.271792	0.893057	[[866, 'T'], [867, 'C']]	[['a', 'T'], ['a', 'C']]	2	1	0.582424	0.00780877	290
['M290P']	3303	3071	347	2550	0.00762282	0.00761247	0.00114003	0.00704831	0.149656	0.92526	[[862, 'C'], [863, 'C'], [864, 'T']]	[['a', 'C'], ['t', 'C'], ['g', 'T']]	3	1	0.537458	0.00761765	290
['K294G']	3275	3244	13046	3848	0.0075582	0.00804131	0.0428612	0.010636	5.4952	1.36364	[[874, 'G'], [875, 'G'], [876, 'T']]	[['a', 'G'], ['a', 'G'], ['a', 'T']]	3	1	3.42942	0.00779976	290
['H295S']	3240	3137	671	2536	0.00747743	0.00777607	0.0022045	0.00700961	0.289048	0.919082	[[877, 'A'], [878, 'G']]	[['c', 'A'], ['a', 'G']]	2	1	0.604065	0.00762675	290
['K294Q']	3239	3146	1469	2651	0.00747512	0.00779838	0.00482624	0.00732748	0.631975	0.959502	[[874, 'C'], [876, 'G']]	[['a', 'C'], ['a', 'G']]	2	1	0.795738	0.00763675	290
['K294M']	3156	2951	690	2408	0.00728357	0.00731501	0.00226692	0.00665581	0.310567	0.911844	[[875, 'T'], [876, 'G']]	[['a', 'T'], ['a', 'G']]	2	1	0.611205	0.00729929	290
['K291A']	3133	3037	350	2366	0.00723049	0.00752819	0.00114989	0.00653972	0.155825	0.886221	[[865, 'G'], [866, 'C'], [867, 'T']]	[['a', 'G'], ['a', 'C'], ['a', 'T']]	3	1	0.521023	0.00737934	290
['E292Y']	3120	2667	12544	3721	0.00720049	0.00661103	0.0412119	0.010285	5.96776	1.48934	[[868, 'T'], [870, 'C']]	[['g', 'T'], ['g', 'C']]	2	1	3.72855	0.00690576	290
['I293R']	3115	2759	388	2390	0.00718895	0.00683908	0.00127473	0.00660606	0.181741	0.941838	[[872, 'G'], [873, 'A']]	[['t', 'G'], ['c', 'A']]	2	1	0.561789	0.00701401	290
['M290G']	3079	2954	395	2444	0.00710587	0.00732245	0.00129773	0.00675532	0.179886	0.936398	[[862, 'G'], [863, 'G'], [864, 'T']]	[['a', 'G'], ['t', 'G'], ['g', 'T']]	3	1	0.558142	0.00721416	290
['N297K']	3054	2618	967	2222	0.00704817	0.00648956	0.00317697	0.0061417	0.469351	0.907346	[[885, 'G']]	[['c', 'G']]	1	1	0.688348	0.00676887	290
['I293V']	3029	2746	1120	2357	0.00699047	0.00680685	0.00367964	0.00651485	0.533384	0.944364	[[871, 'G'], [873, 'G']]	[['a', 'G'], ['c', 'G']]	2	1	0.738874	0.00689866	290
['K291P']	3019	2853	277	2223	0.00696739	0.00707209	0.000910053	0.00614447	0.129642	0.875312	[[865, 'C'], [866, 'C'], [867, 'T']]	[['a', 'C'], ['a', 'C'], ['a', 'T']]	3	1	0.502477	0.00701974	290
['N297D']	3004	2626	339	2360	0.00693278	0.00650939	0.00111375	0.00652314	0.165709	0.970548	[[883, 'G'], [885, 'T']]	[['a', 'G'], ['c', 'T']]	2	1	0.568129	0.00672109	290
['N297S']	3001	2735	680	2435	0.00692585	0.00677959	0.00223406	0.00673044	0.326011	0.982156	[[884, 'G']]	[['a', 'G']]	1	1	0.654084	0.00685272	290
['P296I']	2981	2585	719	2155	0.0068797	0.00640776	0.00236219	0.00595651	0.355552	0.896561	[[880, 'A'], [881, 'T'], [882, 'C']]	[['c', 'A'], ['c', 'T'], ['t', 'C']]	3	1	0.626057	0.00664373	290
['I293C']	2959	2895	421	2205	0.00682892	0.0071762	0.00138315	0.00609471	0.19752	0.870355	[[871, 'T'], [872, 'G']]	[['a', 'T'], ['t', 'G']]	2	1	0.533938	0.00700256	290
['K294T']	2933	2740	2628	2616	0.00676892	0.00679198	0.008634	0.00723073	1.27337	1.06641	[[875, 'C'], [876, 'C']]	[['a', 'C'], ['a', 'C']]	2	1	1.16989	0.00678045	290
['P296F']	2932	2638	739	2299	0.00676661	0.00653914	0.0024279	0.00635453	0.36494	0.955156	[[880, 'T'], [881, 'T'], [882, 'C']]	[['c', 'T'], ['c', 'T'], ['t', 'C']]	3	1	0.660048	0.00665288	290
['I293T']	2908	2806	417	2350	0.00671122	0.00695558	0.00137001	0.0064955	0.200487	0.950551	[[872, 'C']]	[['t', 'C']]	1	1	0.575519	0.0068334	290
['M290W']	2895	2812	511	2332	0.00668122	0.00697045	0.00167883	0.00644575	0.245953	0.944316	[[862, 'T'], [863, 'G']]	[['a', 'T'], ['t', 'G']]	2	1	0.595134	0.00682584	290
['H295P']	2892	2795	497	2227	0.0066743	0.00692831	0.00163284	0.00615552	0.240077	0.90505	[[878, 'C'], [879, 'T']]	[['a', 'C'], ['c', 'T']]	2	1	0.572564	0.00680131	290
['M290F']	2883	2556	506	2228	0.00665353	0.00633588	0.00166241	0.00615829	0.255964	0.948201	[[862, 'T'], [864, 'C']]	[['a', 'T'], ['g', 'C']]	2	1	0.602082	0.0064947	290
['K294L']	2814	2898	455	2237	0.00649429	0.00718363	0.00149485	0.00618316	0.218579	0.904109	[[874, 'C'], [875, 'T'], [876, 'G']]	[['a', 'C'], ['a', 'T'], ['a', 'G']]	3	1	0.561344	0.00683896	290
['H295D']	2789	2647	658	2320	0.00643659	0.00656145	0.00216179	0.00641258	0.332633	0.986699	[[877, 'G'], [879, 'T']]	[['c', 'G'], ['c', 'T']]	2	1	0.659666	0.00649902	290
['K294R']	2777	2406	655	2009	0.0064089	0.00596405	0.00215193	0.00555296	0.347844	0.897597	[[875, 'G']]	[['a', 'G']]	1	1	0.622721	0.00618647	290
['H295A']	2734	2503	402	2075	0.00630966	0.0062045	0.00132073	0.00573539	0.211077	0.916624	[[877, 'G'], [878, 'C'], [879, 'T']]	[['c', 'G'], ['a', 'C'], ['c', 'T']]	3	1	0.563851	0.00625708	290
['E292I']	2711	2252	17989	3783	0.00625658	0.00558231	0.0591009	0.0104564	9.98419	1.76644	[[868, 'A'], [869, 'T'], [870, 'C']]	[['g', 'A'], ['a', 'T'], ['g', 'C']]	3	1	5.87532	0.00591945	290
['I293S']	2664	2704	373	2000	0.00614811	0.00670274	0.00122545	0.00552808	0.190719	0.860345	[[872, 'G']]	[['t', 'G']]	1	1	0.525532	0.00642543	290
['I293Y']	2651	2288	324	1921	0.00611811	0.00567155	0.00106447	0.00530972	0.180576	0.900743	[[871, 'T'], [872, 'A']]	[['a', 'T'], ['t', 'A']]	2	1	0.54066	0.00589483	290
['E292V']	2616	2398	17996	3892	0.00603733	0.00594422	0.0591239	0.0107577	9.86915	1.7957	[[869, 'T']]	[['a', 'T']]	1	1	5.83242	0.00599078	290
['N297G']	2612	2352	781	1969	0.0060281	0.0058302	0.00256589	0.0054424	0.432758	0.917906	[[883, 'G'], [884, 'G'], [885, 'T']]	[['a', 'G'], ['a', 'G'], ['c', 'T']]	3	1	0.675332	0.00592915	290
['K294E']	2605	2462	11884	3197	0.00601195	0.00610287	0.0390436	0.00883664	6.44559	1.45882	[[874, 'G'], [876, 'G']]	[['a', 'G'], ['a', 'G']]	2	1	3.9522	0.00605741	290
['N297Y']	2597	2214	618	1950	0.00599348	0.00548812	0.00203037	0.00538988	0.353674	0.938873	[[883, 'T']]	[['a', 'T']]	1	1	0.646273	0.0057408	290
['K291T']	2590	2440	373	2018	0.00597733	0.00604833	0.00122545	0.00557784	0.203806	0.927656	[[866, 'C'], [867, 'C']]	[['a', 'C'], ['a', 'C']]	2	1	0.565731	0.00601283	290
['K294D']	2584	2374	13733	3428	0.00596348	0.00588473	0.0451182	0.00947514	7.61604	1.59942	[[874, 'G'], [876, 'T']]	[['a', 'G'], ['a', 'T']]	2	1	4.60773	0.00592411	290
['M290T']	2539	2199	330	1924	0.00585963	0.00545094	0.00108418	0.00531802	0.191711	0.940363	[[863, 'C'], [864, 'C']]	[['t', 'C'], ['g', 'C']]	2	1	0.566037	0.00565528	290
['K291L']	2536	2494	284	1913	0.0058527	0.00618219	0.00093305	0.00528761	0.155058	0.878714	[[865, 'C'], [866, 'T'], [867, 'G']]	[['a', 'C'], ['a', 'T'], ['a', 'G']]	3	1	0.516886	0.00601745	290
['M290V']	2494	2138	264	1848	0.00575577	0.00529973	0.000867343	0.00510795	0.156907	0.924056	[[862, 'G']]	[['a', 'G']]	1	1	0.540481	0.00552775	290
['K291E']	2494	2390	360	1929	0.00575577	0.00592439	0.00118274	0.00533184	0.202521	0.912973	[[865, 'G'], [867, 'G']]	[['a', 'G'], ['a', 'G']]	2	1	0.557747	0.00584008	290
['P296W']	2487	2339	790	2131	0.00573962	0.00579797	0.00259546	0.00589017	0.449913	1.02104	[[880, 'T'], [881, 'G'], [882, 'G']]	[['c', 'T'], ['c', 'G'], ['t', 'G']]	3	1	0.735477	0.0057688	290
['P296D']	2487	2208	619	1943	0.00573962	0.00547324	0.00203366	0.00537053	0.362736	0.957924	[[880, 'G'], [881, 'A']]	[['c', 'G'], ['c', 'A']]	2	1	0.66033	0.00560643	290
['K291S']	2479	2463	290	1940	0.00572116	0.00610535	0.000952763	0.00536224	0.161123	0.906818	[[866, 'G'], [867, 'C']]	[['a', 'G'], ['a', 'C']]	2	1	0.533971	0.00591325	290
['N297M']	2441	1971	301	1648	0.00563346	0.00488576	0.000988902	0.00455514	0.188018	0.866061	[[884, 'T'], [885, 'G']]	[['a', 'T'], ['c', 'G']]	2	1	0.527039	0.00525961	290
['N297Q']	2406	2162	634	1946	0.00555268	0.00535922	0.00208294	0.00537883	0.381773	0.985864	[[883, 'C'], [885, 'G']]	[['a', 'C'], ['c', 'G']]	2	1	0.683819	0.00545595	290
['P296V']	2398	2273	766	1981	0.00553422	0.00563437	0.00251661	0.00547557	0.450658	0.98053	[[880, 'G'], [881, 'T'], [882, 'G']]	[['c', 'G'], ['c', 'T'], ['t', 'G']]	3	1	0.715594	0.00558429	290
['K294A']	2376	2373	8736	2776	0.00548345	0.00588225	0.0287012	0.00767298	5.05049	1.3502	[[874, 'G'], [875, 'C'], [876, 'T']]	[['a', 'G'], ['a', 'C'], ['a', 'T']]	3	1	3.20034	0.00568285	290
['E292H']	2359	2122	4277	2075	0.00544421	0.00526007	0.0140516	0.00573539	2.62542	1.07161	[[868, 'C'], [870, 'C']]	[['g', 'C'], ['g', 'C']]	2	1	1.84851	0.00535214	290
['K291G']	2358	2285	281	1756	0.00544191	0.00566411	0.000923194	0.00485366	0.166251	0.874059	[[865, 'G'], [866, 'G'], [867, 'T']]	[['a', 'G'], ['a', 'G'], ['a', 'T']]	3	1	0.520155	0.00555301	290
['E292F']	2354	2026	9770	2744	0.00543268	0.0050221	0.0320982	0.00758453	6.1404	1.45092	[[868, 'T'], [869, 'T'], [870, 'C']]	[['g', 'T'], ['a', 'T'], ['g', 'C']]	3	1	3.79566	0.00522739	290
['N297P']	2316	2196	371	1722	0.00534498	0.0054435	0.00121888	0.00475968	0.225959	0.882364	[[883, 'C'], [884, 'C'], [885, 'T']]	[['a', 'C'], ['a', 'C'], ['c', 'T']]	3	1	0.554162	0.00539424	290
['K294P']	2299	2353	209	1831	0.00530574	0.00583267	0.000686646	0.00506096	0.123293	0.90874	[[874, 'C'], [875, 'C'], [876, 'T']]	[['a', 'C'], ['a', 'C'], ['a', 'T']]	3	1	0.516016	0.00556921	290
['H295V']	2298	2379	260	1877	0.00530344	0.00589712	0.000854201	0.00518811	0.152528	0.926401	[[877, 'G'], [878, 'T'], [879, 'G']]	[['c', 'G'], ['a', 'T'], ['c', 'G']]	3	1	0.539465	0.00560028	290
['H295G']	2285	2245	421	1744	0.00527343	0.00556496	0.00138315	0.00482049	0.255231	0.889521	[[877, 'G'], [878, 'G'], [879, 'T']]	[['c', 'G'], ['a', 'G'], ['c', 'T']]	3	1	0.572376	0.0054192	290
['P296Q']	2278	2020	731	1755	0.00525728	0.00500723	0.00240162	0.00485089	0.467946	0.945178	[[881, 'A'], [882, 'G']]	[['c', 'A'], ['t', 'G']]	2	1	0.706562	0.00513225	290
['E292D']	2265	1959	273	1693	0.00522728	0.00485602	0.000896911	0.00467952	0.1779	0.928173	[[870, 'T']]	[['g', 'T']]	1	1	0.553037	0.00504165	290
['H295F']	2257	1948	498	1681	0.00520881	0.00482875	0.00163612	0.00464635	0.326	0.925793	[[877, 'T'], [878, 'T']]	[['c', 'T'], ['a', 'T']]	2	1	0.625897	0.00501878	290
['P296L']	2218	2072	881	1771	0.00511881	0.00513612	0.00289443	0.00489512	0.564495	0.954686	[[881, 'T'], [882, 'G']]	[['c', 'T'], ['t', 'G']]	2	1	0.75959	0.00512747	290
['N297H']	2130	1841	626	1606	0.00491572	0.00456352	0.00205665	0.00443905	0.433928	0.936584	[[883, 'C']]	[['a', 'C']]	1	1	0.685256	0.00473962	290
['P296K']	2127	1856	708	1651	0.00490879	0.0046007	0.00232606	0.00456343	0.489207	0.959764	[[880, 'A'], [881, 'A'], [882, 'G']]	[['c', 'A'], ['c', 'A'], ['t', 'G']]	3	1	0.724485	0.00475475	290
['N297F']	2112	1817	546	1683	0.00487418	0.00450402	0.00179382	0.00465188	0.382551	0.992063	[[883, 'T'], [884, 'T']]	[['a', 'T'], ['a', 'T']]	2	1	0.687307	0.0046891	290
['K294H']	2096	2035	1030	1741	0.00483725	0.00504441	0.00338395	0.0048122	0.684895	0.973965	[[874, 'C'], [876, 'C']]	[['a', 'C'], ['a', 'C']]	2	1	0.82943	0.00494083	290
['K294F']	2074	2009	577	1514	0.00478648	0.00497996	0.00189567	0.00418476	0.388201	0.856968	[[874, 'T'], [875, 'T'], [876, 'C']]	[['a', 'T'], ['a', 'T'], ['a', 'C']]	3	1	0.622584	0.00488322	290
['H295K']	2071	1975	326	1655	0.00477955	0.00489568	0.00107104	0.00457449	0.221398	0.945608	[[877, 'A'], [879, 'G']]	[['c', 'A'], ['c', 'G']]	2	1	0.583503	0.00483762	290
['K294W']	2045	2010	3753	1985	0.00471955	0.00498244	0.0123301	0.00548662	2.54176	1.13103	[[874, 'T'], [875, 'G'], [876, 'G']]	[['a', 'T'], ['a', 'G'], ['a', 'G']]	3	1	1.8364	0.00485099	290
['M290Q']	2020	1921	236	1490	0.00466185	0.00476182	0.000775352	0.00411842	0.164554	0.874059	[[862, 'C'], [863, 'A']]	[['a', 'C'], ['t', 'A']]	2	1	0.519306	0.00471184	290
['M290I']	2014	1949	330	1479	0.00464801	0.00483123	0.00108418	0.00408802	0.228748	0.862521	[[864, 'C']]	[['g', 'C']]	1	1	0.545634	0.00473962	290
['K291R']	1983	1856	229	1445	0.00457646	0.0046007	0.000752354	0.00399404	0.163962	0.87043	[[866, 'G']]	[['a', 'G']]	1	1	0.517196	0.00458858	290
['N297L']	1982	1919	207	1518	0.00457416	0.00475686	0.000680075	0.00419582	0.145767	0.899326	[[883, 'C'], [884, 'T'], [885, 'G']]	[['a', 'C'], ['a', 'T'], ['c', 'G']]	3	1	0.522546	0.00466551	290
['K291N']	1976	1883	173	1417	0.00456031	0.00466763	0.000568372	0.00391665	0.123185	0.848868	[[867, 'C']]	[['a', 'C']]	1	1	0.486026	0.00461397	290
['M290Y']	1965	1709	303	1412	0.00453492	0.00423631	0.000995473	0.00390283	0.226986	0.889915	[[862, 'T'], [863, 'A'], [864, 'C']]	[['a', 'T'], ['t', 'A'], ['g', 'C']]	3	1	0.558451	0.00438562	290
['K291Y']	1953	1892	263	1473	0.00450723	0.00468994	0.000864057	0.00407143	0.187896	0.885367	[[865, 'T'], [867, 'C']]	[['a', 'T'], ['a', 'C']]	2	1	0.536632	0.00459858	290
['I293Q']	1925	1852	338	1359	0.00444261	0.00459078	0.00111046	0.00375633	0.245857	0.831655	[[871, 'C'], [872, 'A'], [873, 'G']]	[['a', 'C'], ['t', 'A'], ['c', 'G']]	3	1	0.538756	0.0045167	290
['P296T']	1894	1831	571	1503	0.00437107	0.00453873	0.00187596	0.00415436	0.4211	0.932537	[[880, 'A'], [882, 'C']]	[['c', 'A'], ['t', 'C']]	2	1	0.676818	0.0044549	290
['K291V']	1863	1753	337	1367	0.00429952	0.00434538	0.00110718	0.00377845	0.256145	0.874144	[[865, 'G'], [866, 'T'], [867, 'G']]	[['a', 'G'], ['a', 'T'], ['a', 'G']]	3	1	0.565145	0.00432245	290
['M290H']	1856	1772	595	1548	0.00428337	0.00439248	0.00195481	0.00427874	0.450632	0.986356	[[862, 'C'], [863, 'A'], [864, 'C']]	[['a', 'C'], ['t', 'A'], ['g', 'C']]	3	1	0.718494	0.00433792	290
['I293G']	1837	1691	121	1414	0.00423952	0.00419169	0.000397532	0.00390836	0.0943001	0.927116	[[871, 'G'], [872, 'G'], [873, 'T']]	[['a', 'G'], ['t', 'G'], ['c', 'T']]	3	1	0.510708	0.00421561	290
['H295Q']	1821	1777	192	1366	0.00420259	0.00440487	0.000630795	0.00377568	0.146569	0.877304	[[879, 'G']]	[['c', 'G']]	1	1	0.511937	0.00430373	290
['P296H']	1812	1635	391	1437	0.00418182	0.00405288	0.00128459	0.00397193	0.311994	0.964681	[[881, 'A'], [882, 'C']]	[['c', 'A'], ['t', 'C']]	2	1	0.638337	0.00411735	290
['H295C']	1797	1867	276	1498	0.0041472	0.00462797	0.000906767	0.00414053	0.206667	0.943693	[[877, 'T'], [878, 'G']]	[['c', 'T'], ['a', 'G']]	2	1	0.57518	0.00438758	290
['H295N']	1718	1366	237	1301	0.00396488	0.00338607	0.000778637	0.00359602	0.211846	0.978381	[[877, 'A']]	[['c', 'A']]	1	1	0.595114	0.00367548	290
['K291M']	1669	1626	348	1270	0.0038518	0.00403057	0.00114332	0.00351033	0.290094	0.89068	[[866, 'T'], [867, 'G']]	[['a', 'T'], ['a', 'G']]	2	1	0.590387	0.00394118	290
['K291W']	1654	1520	334	1277	0.00381718	0.00376781	0.00109732	0.00352968	0.28934	0.930701	[[865, 'T'], [866, 'G'], [867, 'G']]	[['a', 'T'], ['a', 'G'], ['a', 'G']]	3	1	0.61002	0.0037925	290
['H295L']	1653	1453	208	1148	0.00381487	0.00360173	0.000683361	0.00317312	0.184279	0.85568	[[878, 'T'], [879, 'G']]	[['a', 'T'], ['c', 'G']]	2	1	0.519979	0.0037083	290
['H295M']	1579	1390	198	1299	0.00364409	0.00344557	0.000650507	0.00359049	0.183509	1.01288	[[877, 'A'], [878, 'T'], [879, 'G']]	[['c', 'A'], ['a', 'T'], ['c', 'G']]	3	1	0.598195	0.00354483	290
['I293A']	1524	1496	182	1055	0.00351716	0.00370832	0.000597941	0.00291606	0.165509	0.807161	[[871, 'G'], [872, 'C'], [873, 'T']]	[['a', 'G'], ['t', 'C'], ['c', 'T']]	3	1	0.486335	0.00361274	290
['M290R']	1514	1324	208	1149	0.00349408	0.00328196	0.000683361	0.00317588	0.201699	0.937386	[[863, 'G'], [864, 'A']]	[['t', 'G'], ['g', 'A']]	2	1	0.569542	0.00338802	290
['I293W']	1510	1567	295	1165	0.00348485	0.00388432	0.00096919	0.00322011	0.263039	0.873941	[[871, 'T'], [872, 'G'], [873, 'G']]	[['a', 'T'], ['t', 'G'], ['c', 'G']]	3	1	0.56849	0.00368458	290
['P296S']	1479	1333	1016	1146	0.00341331	0.00330427	0.00333795	0.00316759	0.993797	0.943075	[[880, 'A'], [881, 'G'], [882, 'C']]	[['c', 'A'], ['c', 'G'], ['t', 'C']]	3	1	0.968436	0.00335879	290
['I293N']	1474	1302	246	1151	0.00340177	0.00322743	0.000808206	0.00318141	0.243832	0.959818	[[872, 'A']]	[['t', 'A']]	1	1	0.601825	0.0033146	290
['N297W']	1468	1352	167	1172	0.00338792	0.00335137	0.00054866	0.00323946	0.162824	0.961364	[[883, 'T'], [884, 'G'], [885, 'G']]	[['a', 'T'], ['a', 'G'], ['c', 'G']]	3	1	0.562094	0.00336965	290
['M290S']	1457	1397	137	1179	0.00336254	0.00346292	0.000450098	0.00325881	0.131888	0.954898	[[863, 'G'], [864, 'C']]	[['t', 'G'], ['g', 'C']]	2	1	0.543393	0.00341273	290
['P296A']	1447	1363	369	1106	0.00333946	0.00337864	0.00121231	0.00305703	0.360908	0.910089	[[880, 'G']]	[['c', 'G']]	1	1	0.635498	0.00335905	290
['P296M']	1445	1149	349	992	0.00333484	0.00284817	0.0011466	0.00274193	0.370887	0.886924	[[880, 'A'], [881, 'T'], [882, 'G']]	[['c', 'A'], ['c', 'T'], ['t', 'G']]	3	1	0.628906	0.00309151	290
['P296N']	1440	1343	312	1110	0.0033233	0.00332906	0.00102504	0.00306809	0.308174	0.922405	[[880, 'A'], [881, 'A'], [882, 'C']]	[['c', 'A'], ['c', 'A'], ['t', 'C']]	3	1	0.615289	0.00332618	290
['K291H']	1420	1301	198	1061	0.00327714	0.00322495	0.000650507	0.00293265	0.200091	0.902063	[[865, 'C'], [867, 'C']]	[['a', 'C'], ['a', 'C']]	2	1	0.551077	0.00325105	290
['P296C']	1411	1283	434	1143	0.00325637	0.00318033	0.00142586	0.0031593	0.44304	0.981651	[[880, 'T'], [881, 'G'], [882, 'C']]	[['c', 'T'], ['c', 'G'], ['t', 'C']]	3	1	0.712345	0.00321835	290
['N297I']	1397	1269	320	1066	0.00322406	0.00314563	0.00105132	0.00294647	0.330102	0.925153	[[884, 'T']]	[['a', 'T']]	1	1	0.627627	0.00318485	290
['M290N']	1384	1102	122	1037	0.00319406	0.00273166	0.000400817	0.00286631	0.13528	0.967413	[[863, 'A'], [864, 'C']]	[['t', 'A'], ['g', 'C']]	2	1	0.551347	0.00296286	290
['E292M']	1349	1126	6660	1689	0.00311329	0.00279116	0.0218807	0.00466847	7.4116	1.58134	[[868, 'A'], [869, 'T']]	[['g', 'A'], ['a', 'T']]	2	1	4.49647	0.00295222	290
['M290D']	1302	1106	181	1001	0.00300482	0.00274158	0.000594655	0.00276681	0.206966	0.96297	[[862, 'G'], [863, 'A'], [864, 'T']]	[['a', 'G'], ['t', 'A'], ['g', 'T']]	3	1	0.584968	0.0028732	290
['K294Y']	1271	1205	1001	1084	0.00293328	0.00298698	0.00328867	0.00299622	1.11099	1.01219	[[874, 'T'], [876, 'C']]	[['a', 'T'], ['a', 'C']]	2	1	1.06159	0.00296013	290
['M290C']	1253	1325	116	1050	0.00289173	0.00328444	0.000381105	0.00290224	0.123411	0.939819	[[862, 'T'], [863, 'G'], [864, 'C']]	[['a', 'T'], ['t', 'G'], ['g', 'C']]	3	1	0.531615	0.00308809	290
['E292N']	1243	1108	336	949	0.00286866	0.00274654	0.00110389	0.00262308	0.39318	0.934278	[[868, 'A'], [870, 'C']]	[['g', 'A'], ['g', 'C']]	2	1	0.663729	0.0028076	290
['P296E']	1167	950	340	957	0.00269326	0.00235488	0.00111703	0.00264519	0.442552	1.04798	[[880, 'G'], [881, 'A'], [882, 'G']]	[['c', 'G'], ['c', 'A'], ['t', 'G']]	3	1	0.745268	0.00252407	290
['K291D']	1137	1040	82	853	0.00262402	0.00257798	0.000269402	0.00235773	0.103576	0.90647	[[865, 'G'], [867, 'T']]	[['a', 'G'], ['a', 'T']]	2	1	0.505023	0.002601	290
['M290A']	1080	972	168	800	0.00249248	0.00240942	0.000551945	0.00221123	0.225197	0.902196	[[862, 'G'], [863, 'C'], [864, 'T']]	[['a', 'G'], ['t', 'C'], ['g', 'T']]	3	1	0.563696	0.00245095	290
['N297A']	1069	941	149	836	0.00246709	0.00233257	0.000489523	0.00231074	0.203982	0.962875	[[883, 'G'], [884, 'C'], [885, 'T']]	[['a', 'G'], ['a', 'C'], ['c', 'T']]	3	1	0.583429	0.00239983	290
['N297R']	1064	831	251	744	0.00245555	0.0020599	0.000824633	0.00205645	0.365249	0.910848	[[884, 'G'], [885, 'A']]	[['a', 'G'], ['c', 'A']]	2	1	0.638049	0.00225773	290
['N297T']	990	870	133	726	0.00228477	0.00215658	0.000436957	0.00200669	0.196768	0.903642	[[884, 'C']]	[['a', 'C']]	1	1	0.550205	0.00222067	290
['H295Y']	985	855	189	691	0.00227323	0.0021194	0.000620938	0.00190995	0.282719	0.869618	[[877, 'T']]	[['c', 'T']]	1	1	0.576168	0.00219631	290
['H295I']	901	895	97	747	0.00207937	0.00221855	0.000318683	0.00206474	0.148296	0.960809	[[877, 'A'], [878, 'T']]	[['c', 'A'], ['a', 'T']]	2	1	0.554553	0.00214896	290
['E292C']	895	924	3595	1154	0.00206552	0.00229043	0.011811	0.0031897	5.4229	1.46452	[[868, 'T'], [869, 'G'], [870, 'C']]	[['g', 'T'], ['a', 'G'], ['g', 'C']]	3	1	3.44371	0.00217798	290
['P296R']	872	787	106	661	0.00201244	0.00195083	0.000348251	0.00182703	0.175739	0.92198	[[880, 'A'], [881, 'G'], [882, 'A']]	[['c', 'A'], ['c', 'G'], ['t', 'A']]	3	1	0.548859	0.00198164	290
['N297C']	834	708	216	630	0.00192475	0.00175501	0.000709644	0.00174135	0.385702	0.946447	[[883, 'T'], [884, 'G']]	[['a', 'T'], ['a', 'G']]	2	1	0.666075	0.00183988	290
['M290E']	833	802	106	629	0.00192244	0.00198802	0.000348251	0.00173858	0.178113	0.889197	[[862, 'G'], [863, 'A']]	[['a', 'G'], ['t', 'A']]	2	1	0.533655	0.00195523	290
['P296Y', 'L298L']	751	685	239	651	0.00173319	0.00169799	0.000785208	0.00179939	0.457688	1.04884	[[880, 'T'], [881, 'A'], [882, 'C'], [886, 'T']]	[['c', 'T'], ['c', 'A'], ['t', 'C'], ['c', 'T']]	4	2	0.753266	0.00171559	290
['E292G', 'Q300O']	675	666	61	529	0.0015578	0.0016509	0.000200409	0.00146218	0.124916	0.911385	[[869, 'G'], [870, 'T'], [892, 'T']]	[['a', 'G'], ['g', 'T'], ['c', 'T']]	3	2	0.518151	0.00160435	290
['H295W', 'P296L']	673	680	169	538	0.00155318	0.0016856	0.000555231	0.00148705	0.342864	0.91828	[[877, 'T'], [878, 'G'], [879, 'G'], [881, 'T']]	[['c', 'T'], ['a', 'G'], ['c', 'G'], ['c', 'T']]	4	2	0.630572	0.00161939	290
['E292S']	661	698	117	484	0.00152549	0.00173022	0.00038439	0.0013378	0.236133	0.821816	[[868, 'A'], [869, 'G'], [870, 'C']]	[['g', 'A'], ['a', 'G'], ['g', 'C']]	3	1	0.528975	0.00162785	290
['M290V', 'P296L']	606	566	110	533	0.00139856	0.00140301	0.000361393	0.00147323	0.257993	1.05172	[[862, 'G'], [881, 'T']]	[['a', 'G'], ['c', 'T']]	2	2	0.654857	0.00140079	290
['E286K', 'E292S']	573	455	79	388	0.0013224	0.00112787	0.000259546	0.00107245	0.211851	0.875374	[[850, 'A'], [868, 'A'], [869, 'G'], [870, 'C']]	[['g', 'A'], ['g', 'A'], ['a', 'G'], ['g', 'C']]	4	2	0.543613	0.00122513	290
['K291R', 'H295H']	532	571	73	489	0.00122778	0.00141541	0.000239833	0.00135162	0.181473	1.02272	[[866, 'G'], [879, 'T']]	[['a', 'G'], ['c', 'T']]	2	2	0.602096	0.00132159	290
['H295T', 'N297N']	512	487	50	427	0.00118162	0.00120719	0.000164269	0.00118025	0.137533	0.988147	[[877, 'A'], [878, 'C'], [885, 'T']]	[['c', 'A'], ['a', 'C'], ['c', 'T']]	3	2	0.56284	0.0011944	290
['K291L']	511	542	28	403	0.00117931	0.00134352	9.19909e-05	0.00111391	0.0729266	0.883062	[[865, 'T'], [866, 'T'], [867, 'G']]	[['a', 'T'], ['a', 'T'], ['a', 'G']]	3	1	0.477994	0.00126142	290
['E292K']	510	448	561	412	0.001177	0.00111051	0.0018431	0.00113879	1.61144	0.995652	[[868, 'A']]	[['g', 'A']]	1	1	1.30355	0.00114376	290
['H295I', 'L298L']	509	454	75	390	0.00117469	0.00112539	0.000246404	0.00107798	0.214257	0.937338	[[877, 'A'], [878, 'T'], [886, 'T']]	[['c', 'A'], ['a', 'T'], ['c', 'T']]	3	2	0.575797	0.00115004	290
['K294H', 'L301F']	501	526	52	413	0.00115623	0.00130386	0.00017084	0.00114155	0.138889	0.928053	[[874, 'C'], [876, 'C'], [895, 'T']]	[['a', 'C'], ['a', 'C'], ['c', 'T']]	3	2	0.533471	0.00123005	290
['I293I', 'K294A']	496	514	1638	533	0.00114469	0.00127412	0.00538147	0.00147323	4.44968	1.21815	[[873, 'T'], [874, 'G'], [875, 'C'], [876, 'T']]	[['c', 'T'], ['a', 'G'], ['a', 'C'], ['a', 'T']]	4	2	2.83392	0.0012094	290
['P296L', 'Q300O']	477	450	38	376	0.00110084	0.00111547	0.000124845	0.00103928	0.11266	0.937845	[[881, 'T'], [882, 'G'], [892, 'T']]	[['c', 'T'], ['t', 'G'], ['c', 'T']]	3	2	0.525252	0.00110816	290
['V280V', 'E292L']	466	359	2946	685	0.00107546	0.000889898	0.00967875	0.00189337	9.84937	1.92674	[[834, 'T'], [868, 'C'], [869, 'T']]	[['g', 'T'], ['g', 'C'], ['a', 'T']]	3	2	5.88806	0.000982678	290
['N297M', 'L302F']	452	477	62	348	0.00104315	0.0011824	0.000203694	0.000961887	0.183051	0.864405	[[884, 'T'], [885, 'G'], [898, 'T']]	[['a', 'T'], ['c', 'G'], ['c', 'T']]	3	2	0.523728	0.00111277	290
['M290K']	434	429	36	310	0.00100161	0.00106342	0.000118274	0.000856853	0.11455	0.829873	[[863, 'A']]	[['t', 'A']]	1	1	0.472211	0.00103251	290
['N297A', 'L302F']	434	415	53	387	0.00100161	0.00102871	0.000174126	0.00106968	0.171525	1.05371	[[883, 'G'], [884, 'C'], [885, 'T'], [898, 'T']]	[['a', 'G'], ['a', 'C'], ['c', 'T'], ['c', 'T']]	4	2	0.612618	0.00101516	290
['H295V', 'G303G']	403	397	56	357	0.000930063	0.000984093	0.000183982	0.000986763	0.192233	1.03102	[[877, 'G'], [878, 'T'], [879, 'G'], [903, 'A']]	[['c', 'G'], ['a', 'T'], ['c', 'G'], ['g', 'A']]	4	2	0.611624	0.000957078	290
['E292Y', 'I293I']	389	334	1354	461	0.000897753	0.000827927	0.00444842	0.00127422	5.15555	1.47678	[[868, 'T'], [870, 'C'], [873, 'T']]	[['g', 'T'], ['g', 'C'], ['c', 'T']]	3	2	3.31616	0.00086284	290
['I293I', 'K294C']	387	354	793	376	0.000893137	0.000877504	0.00260531	0.00103928	2.94279	1.1739	[[873, 'T'], [874, 'T'], [875, 'G'], [876, 'C']]	[['c', 'T'], ['a', 'T'], ['a', 'G'], ['a', 'C']]	4	2	2.05835	0.000885321	290
['K294S', 'H295Y']	386	374	150	298	0.00089083	0.00092708	0.000492808	0.000823685	0.54217	0.906188	[[875, 'G'], [876, 'C'], [877, 'T']]	[['a', 'G'], ['a', 'C'], ['c', 'T']]	3	2	0.724179	0.000908955	290
['P296N', 'L301L']	372	310	44	268	0.00085852	0.000768436	0.000144557	0.000740763	0.177703	0.910613	[[880, 'A'], [881, 'A'], [882, 'C'], [897, 'T']]	[['c', 'A'], ['c', 'A'], ['t', 'C'], ['c', 'T']]	4	2	0.544158	0.000813478	290
['K291L', 'P309L']	359	423	23	316	0.000828518	0.00104854	7.55639e-05	0.000873437	0.0805131	0.930644	[[865, 'C'], [866, 'T'], [867, 'G'], [920, 'T']]	[['a', 'C'], ['a', 'T'], ['a', 'G'], ['c', 'T']]	4	2	0.505578	0.00093853	290
['E286E', 'H295G']	347	350	131	328	0.000800823	0.000867589	0.000430386	0.000906606	0.515923	1.08679	[[852, 'G'], [877, 'G'], [878, 'G'], [879, 'T']]	[['a', 'G'], ['c', 'G'], ['a', 'G'], ['c', 'T']]	4	2	0.801356	0.000834206	290
['M290H', 'N297N']	345	328	125	249	0.000796208	0.000813054	0.000410674	0.000688246	0.510387	0.855357	[[862, 'C'], [863, 'A'], [864, 'C'], [885, 'T']]	[['a', 'C'], ['t', 'A'], ['g', 'C'], ['c', 'T']]	4	2	0.682872	0.000804631	290
['I293K', 'L298L']	334	327	74	241	0.000770821	0.000810576	0.000243119	0.000666134	0.307473	0.842463	[[872, 'A'], [873, 'G'], [886, 'T']]	[['t', 'A'], ['c', 'G'], ['c', 'T']]	3	2	0.574968	0.000790699	290
['M290S', 'H295Y']	327	327	41	265	0.000754666	0.000810576	0.000134701	0.000732471	0.172115	0.935921	[[863, 'G'], [864, 'C'], [877, 'T']]	[['t', 'G'], ['g', 'C'], ['c', 'T']]	3	2	0.554018	0.000782621	290
['H295P', 'Q300O']	322	373	53	272	0.000743127	0.000924602	0.000174126	0.000751819	0.208818	0.901609	[[878, 'C'], [879, 'T'], [892, 'T']]	[['a', 'C'], ['c', 'T'], ['c', 'T']]	3	2	0.555213	0.000833864	290
['E292H']	309	245	635	265	0.000713125	0.000607312	0.00208622	0.000732471	3.1599	1.10944	[[868, 'C'], [870, 'T']]	[['g', 'C'], ['g', 'T']]	2	1	2.13467	0.000660219	290
['E286K', 'K291F']	304	274	13	231	0.000701586	0.000679198	4.27101e-05	0.000638494	0.0618635	0.924828	[[850, 'A'], [865, 'T'], [866, 'T'], [867, 'C']]	[['g', 'A'], ['a', 'T'], ['a', 'T'], ['a', 'C']]	4	2	0.493346	0.000690392	290
['Q300H']	299	256	61	230	0.000690047	0.000634579	0.000200409	0.00063573	0.302589	0.959863	[[894, 'T']]	[['g', 'T']]	1	1	0.631226	0.000662313	290
['M290V', 'I293I']	277	281	27	195	0.000639274	0.00069655	8.87055e-05	0.000538988	0.13281	0.806975	[[862, 'G'], [873, 'T']]	[['a', 'G'], ['c', 'T']]	2	2	0.469893	0.000667912	290
['P296C', 'G303W']	275	272	82	205	0.000634658	0.00067424	0.000269402	0.000566629	0.411647	0.86581	[[880, 'T'], [881, 'G'], [882, 'C'], [901, 'T']]	[['c', 'T'], ['c', 'G'], ['t', 'C'], ['g', 'T']]	4	2	0.638728	0.000654449	290
['K291O']	241	184	74	156	0.000556191	0.000456104	0.000243119	0.000431191	0.480332	0.851907	[[865, 'T'], [867, 'G']]	[['a', 'T'], ['a', 'G']]	2	1	0.666119	0.000506148	290
['P296G', 'L302P']	231	248	9	176	0.000533113	0.000614749	2.95685e-05	0.000486471	0.0515193	0.847613	[[880, 'G'], [881, 'G'], [899, 'C']]	[['c', 'G'], ['c', 'G'], ['t', 'C']]	3	2	0.449566	0.000573931	290
['P296W', 'L301L']	216	251	35	193	0.000498495	0.000622185	0.000114989	0.00053346	0.205212	0.952029	[[880, 'T'], [881, 'G'], [882, 'G'], [897, 'T']]	[['c', 'T'], ['c', 'G'], ['t', 'G'], ['c', 'T']]	4	2	0.578621	0.00056034	290
['H295L', 'Q300O']	213	242	56	190	0.000491572	0.000599876	0.000183982	0.000525168	0.337134	0.962333	[[878, 'T'], [879, 'G'], [892, 'T']]	[['a', 'T'], ['c', 'G'], ['c', 'T']]	3	2	0.649733	0.000545724	290
['I293I', 'H295Q']	204	195	17	129	0.000470801	0.000483371	5.58516e-05	0.000356561	0.117068	0.747374	[[873, 'T'], [879, 'G']]	[['c', 'T'], ['c', 'G']]	2	2	0.432221	0.000477086	290
['K291W', 'I293I']	195	224	20	155	0.00045003	0.000555257	6.57078e-05	0.000428427	0.130724	0.852347	[[865, 'T'], [866, 'G'], [867, 'G'], [873, 'T']]	[['a', 'T'], ['a', 'G'], ['a', 'G'], ['c', 'T']]	4	2	0.491535	0.000502644	290
['E282E', 'M290I']	192	199	26	191	0.000443107	0.000493286	8.54201e-05	0.000527932	0.182445	1.12759	[[840, 'A'], [864, 'C']]	[['g', 'A'], ['g', 'C']]	2	2	0.655016	0.000468197	290
['I293H', 'N297N']	181	174	64	145	0.000417721	0.000431315	0.000210265	0.000400786	0.495303	0.944097	[[871, 'C'], [872, 'A'], [885, 'T']]	[['a', 'C'], ['t', 'A'], ['c', 'T']]	3	2	0.7197	0.000424518	290
['P296V', 'L301F']	180	218	14	182	0.000415413	0.000540384	4.59954e-05	0.000503056	0.0962453	1.05264	[[880, 'G'], [881, 'T'], [882, 'G'], [895, 'T']]	[['c', 'G'], ['c', 'T'], ['t', 'G'], ['c', 'T']]	4	2	0.574443	0.000477898	290
['E292E', 'P296V']	177	200	44	158	0.000408489	0.000495765	0.000144557	0.000436719	0.319727	0.96592	[[870, 'A'], [880, 'G'], [881, 'T'], [882, 'G']]	[['g', 'A'], ['c', 'G'], ['c', 'T'], ['t', 'G']]	4	2	0.642823	0.000452127	290
['E282E', 'I293S']	172	137	32	126	0.00039695	0.000339599	0.000105132	0.000348269	0.285473	0.945679	[[840, 'A'], [872, 'G']]	[['g', 'A'], ['t', 'G']]	2	2	0.615576	0.000368274	290
['N297I']	160	149	10	110	0.000369256	0.000369345	3.28539e-05	0.000304045	0.0889625	0.823299	[[884, 'T'], [885, 'A']]	[['a', 'T'], ['c', 'A']]	2	1	0.456131	0.0003693	290
['N297Y', 'L298L']	151	120	44	118	0.000348485	0.000297459	0.000144557	0.000326157	0.447584	1.00986	[[883, 'T'], [886, 'T']]	[['a', 'T'], ['c', 'T']]	2	2	0.728723	0.000322972	290
['I293Y']	142	126	11	100	0.000327714	0.000312332	3.61393e-05	0.000276404	0.112927	0.863701	[[871, 'T'], [872, 'A'], [873, 'T']]	[['a', 'T'], ['t', 'A'], ['c', 'T']]	3	1	0.488314	0.000320023	290
['V289V', 'K291L']	141	167	13	152	0.000325407	0.000413964	4.27101e-05	0.000420134	0.115531	1.13647	[[861, 'T'], [865, 'C'], [866, 'T'], [867, 'G']]	[['c', 'T'], ['a', 'C'], ['a', 'T'], ['a', 'G']]	4	2	0.625998	0.000369685	290
['H295V', 'Q300O']	124	137	7	101	0.000286173	0.000339599	2.29977e-05	0.000279168	0.0735019	0.892236	[[877, 'G'], [878, 'T'], [879, 'G'], [892, 'T']]	[['c', 'G'], ['a', 'T'], ['c', 'G'], ['c', 'T']]	4	2	0.482869	0.000312886	290
['V289V', 'N297G']	110	140	21	112	0.000253863	0.000347035	6.89932e-05	0.000309573	0.229633	1.03037	[[861, 'A'], [883, 'G'], [884, 'G'], [885, 'T']]	[['c', 'A'], ['a', 'G'], ['a', 'G'], ['c', 'T']]	4	2	0.629999	0.000300449	290
['E292P']	109	109	18	76	0.000251555	0.000270192	5.9137e-05	0.000210067	0.226688	0.805245	[[868, 'C'], [869, 'C'], [870, 'C']]	[['g', 'C'], ['a', 'C'], ['g', 'C']]	3	1	0.515967	0.000260874	290
['WT']	13343	19472	5130	4686	0.0343988	0.0795184	0.0183582	0.0220825	0.322308	0.387694	['WT']	['WT']	0	1	0.355001	0.0569586	346
[]	7542	6275	3964	3085	0.0194436	0.0256254	0.0141856	0.0145379	0.629505	0.64514	[]	[]	0	0	0.637322	0.0225345	346
['E352A']	4995	2898	1178	1854	0.0128773	0.0118347	0.00421559	0.00873688	0.341178	0.707097	[[1049, 'C'], [1050, 'T']]	[['a', 'C'], ['g', 'T']]	2	1	0.524138	0.012356	346
['S349Y']	4337	2513	2179	2050	0.0111809	0.0102624	0.00779777	0.00966052	0.727289	0.901026	[[1040, 'A'], [1041, 'C']]	[['c', 'A'], ['a', 'C']]	2	1	0.814158	0.0107217	346
['Q346W']	4322	2528	605	1189	0.0111423	0.0103237	0.00216505	0.0056031	0.20172	0.522045	[[1030, 'T'], [1031, 'G']]	[['c', 'T'], ['a', 'G']]	2	1	0.361882	0.010733	346
['S349A']	4089	2577	1804	1617	0.0105416	0.0105238	0.00645579	0.00762003	0.612929	0.723465	[[1039, 'G'], [1041, 'T']]	[['t', 'G'], ['a', 'T']]	2	1	0.668197	0.0105327	346
['E352F']	4084	2369	1530	1526	0.0105287	0.00967436	0.00547526	0.00719119	0.542022	0.711891	[[1048, 'T'], [1049, 'T'], [1050, 'C']]	[['g', 'T'], ['a', 'T'], ['g', 'C']]	3	1	0.626957	0.0101015	346
['I347V']	4079	2569	7755	4185	0.0105158	0.0104911	0.027752	0.0197216	2.64218	1.87763	[[1033, 'G'], [1035, 'G']]	[['a', 'G'], ['c', 'G']]	2	1	2.2599	0.0105035	346
['M351S']	4011	2339	7233	4488	0.0103405	0.00955185	0.025884	0.0211495	2.60241	2.12639	[[1046, 'G'], [1047, 'C']]	[['t', 'G'], ['g', 'C']]	2	1	2.3644	0.00994618	346
['S349N']	3964	2249	2915	2164	0.0102193	0.00918432	0.0104316	0.0101977	1.07522	1.05111	[[1039, 'A'], [1040, 'A'], [1041, 'C']]	[['t', 'A'], ['c', 'A'], ['a', 'C']]	3	1	1.06317	0.00970183	346
['A350H']	3949	2342	373	837	0.0101807	0.0095641	0.00133482	0.00394432	0.135207	0.39953	[[1042, 'C'], [1043, 'A']]	[['g', 'C'], ['c', 'A']]	2	1	0.267369	0.00987239	346
['S349F']	3782	2189	1345	1526	0.00975014	0.00893929	0.00481322	0.00719119	0.515074	0.769547	[[1040, 'T'], [1041, 'C']]	[['c', 'T'], ['a', 'C']]	2	1	0.64231	0.00934471	346
['E352L']	3772	2164	1372	1368	0.00972436	0.0088372	0.00490984	0.00644663	0.529033	0.694621	[[1048, 'C'], [1049, 'T']]	[['g', 'C'], ['a', 'T']]	2	1	0.611827	0.00928078	346
['I347D']	3708	2289	538	859	0.00955936	0.00934766	0.00192529	0.00404799	0.203658	0.4282	[[1033, 'G'], [1034, 'A'], [1035, 'T']]	[['a', 'G'], ['t', 'A'], ['c', 'T']]	3	1	0.315929	0.00945351	346
['A350T']	3608	2193	484	724	0.00930156	0.00895563	0.00173204	0.00341181	0.189738	0.37375	[[1042, 'A']]	[['g', 'A']]	1	1	0.281744	0.00912859	346
['S349R']	3423	2096	8050	4136	0.00882462	0.0085595	0.0288077	0.0194907	3.31426	2.24235	[[1039, 'A'], [1040, 'G']]	[['t', 'A'], ['c', 'G']]	2	1	2.7783	0.00869206	346
['E352Y']	3412	1991	1061	995	0.00879626	0.00813071	0.00379689	0.00468888	0.44862	0.554013	[[1048, 'T'], [1050, 'C']]	[['g', 'T'], ['g', 'C']]	2	1	0.501317	0.00846349	346
['E352V']	3375	1835	704	1228	0.00870088	0.00749365	0.00251933	0.00578688	0.311134	0.714672	[[1049, 'T']]	[['a', 'T']]	1	1	0.512903	0.00809726	346
['A350L']	3345	1989	144	728	0.00862353	0.00812254	0.000515318	0.00343066	0.0615449	0.409727	[[1042, 'C'], [1043, 'T'], [1044, 'G']]	[['g', 'C'], ['c', 'T'], ['c', 'G']]	3	1	0.235636	0.00837304	346
['A350F']	3324	2025	224	618	0.0085694	0.00826956	0.000801606	0.00291229	0.0952085	0.345899	[[1042, 'T'], [1043, 'T']]	[['g', 'T'], ['c', 'T']]	2	1	0.220554	0.00841948	346
['M351T']	3270	1944	26346	12146	0.00843018	0.00793878	0.0942818	0.0572374	11.5196	6.9934	[[1046, 'C'], [1047, 'C']]	[['t', 'C'], ['g', 'C']]	2	1	9.25649	0.00818448	346
['S349C']	3268	1987	1754	1789	0.00842503	0.00811438	0.00627686	0.00843057	0.759019	1.01945	[[1040, 'G'], [1041, 'C']]	[['c', 'G'], ['a', 'C']]	2	1	0.889236	0.0082697	346
['Y353C']	3253	1865	478	990	0.00838635	0.00761616	0.00171057	0.00466532	0.213788	0.583074	[[1052, 'G']]	[['a', 'G']]	1	1	0.398431	0.00800126	346
['A350V']	3232	1934	427	941	0.00833222	0.00789794	0.00152806	0.00443441	0.188299	0.546441	[[1043, 'T'], [1044, 'G']]	[['c', 'T'], ['c', 'G']]	2	1	0.36737	0.00811508	346
['Y353V']	3211	1872	323	960	0.00827808	0.00764475	0.00115589	0.00452395	0.145186	0.568234	[[1051, 'G'], [1052, 'T'], [1053, 'G']]	[['t', 'G'], ['a', 'T'], ['c', 'G']]	3	1	0.35671	0.00796141	346
['Y353E']	3207	1844	318	820	0.00826777	0.0075304	0.00113799	0.00386421	0.144067	0.489197	[[1051, 'G'], [1053, 'G']]	[['t', 'G'], ['c', 'G']]	2	1	0.316632	0.00789908	346
['Q346A']	3202	1878	2264	2647	0.00825488	0.00766925	0.00810195	0.0124738	1.01757	1.56666	[[1030, 'G'], [1031, 'C'], [1032, 'T']]	[['c', 'G'], ['a', 'C'], ['g', 'T']]	3	1	1.29211	0.00796206	346
['Q346I']	3195	1751	327	755	0.00823683	0.00715062	0.0011702	0.0035579	0.152098	0.462442	[[1030, 'A'], [1031, 'T'], [1032, 'C']]	[['c', 'A'], ['a', 'T'], ['g', 'C']]	3	1	0.30727	0.00769372	346
['S348L']	3176	1690	889	985	0.00818785	0.00690151	0.00318137	0.00464176	0.421671	0.615236	[[1036, 'C'], [1037, 'T']]	[['t', 'C'], ['c', 'T']]	2	1	0.518454	0.00754468	346
['S349H']	3104	1879	1356	1182	0.00800223	0.00767333	0.00485258	0.00557011	0.619127	0.710675	[[1039, 'C'], [1040, 'A'], [1041, 'C']]	[['t', 'C'], ['c', 'A'], ['a', 'C']]	3	1	0.664901	0.00783778	346
['I347T']	3056	1776	925	1193	0.00787848	0.00725271	0.0033102	0.00562195	0.437534	0.743094	[[1034, 'C']]	[['t', 'C']]	1	1	0.590314	0.0075656	346
['I347G']	3051	1838	654	1050	0.00786559	0.0075059	0.0023404	0.00494807	0.304512	0.643798	[[1033, 'G'], [1034, 'G'], [1035, 'T']]	[['a', 'G'], ['t', 'G'], ['c', 'T']]	3	1	0.474155	0.00768575	346
['E352T']	3036	1795	624	823	0.00782692	0.0073303	0.00223305	0.00387834	0.294651	0.511749	[[1048, 'A'], [1049, 'C'], [1050, 'C']]	[['g', 'A'], ['a', 'C'], ['g', 'C']]	3	1	0.4032	0.00757861	346
['A350I']	2996	1878	142	553	0.0077238	0.00766925	0.000508161	0.00260598	0.0660247	0.338592	[[1042, 'A'], [1043, 'T']]	[['g', 'A'], ['c', 'T']]	2	1	0.202308	0.00769652	346
['S349E']	2988	1718	780	1178	0.00770318	0.00701585	0.00279131	0.00555126	0.379279	0.754297	[[1039, 'G'], [1040, 'A'], [1041, 'G']]	[['t', 'G'], ['c', 'A'], ['a', 'G']]	3	1	0.566788	0.00735951	346
['M351E']	2937	1721	327	792	0.0075717	0.0070281	0.0011702	0.00373226	0.160304	0.511275	[[1045, 'G'], [1046, 'A']]	[['a', 'G'], ['t', 'A']]	2	1	0.33579	0.0072999	346
['E352S']	2929	1646	728	1025	0.00755107	0.00672182	0.00260522	0.00483026	0.365058	0.676843	[[1048, 'A'], [1049, 'G'], [1050, 'C']]	[['g', 'A'], ['a', 'G'], ['g', 'C']]	3	1	0.520951	0.00713645	346
['Y353K']	2915	1737	240	722	0.00751498	0.00709344	0.000858864	0.00340239	0.117585	0.465812	[[1051, 'A'], [1053, 'G']]	[['t', 'A'], ['c', 'G']]	2	1	0.291698	0.00730421	346
['Q346C']	2914	1686	2945	2394	0.0075124	0.00688517	0.010539	0.0112816	1.46399	1.56715	[[1030, 'T'], [1031, 'G'], [1032, 'C']]	[['c', 'T'], ['a', 'G'], ['g', 'C']]	3	1	1.51557	0.00719879	346
['Y353F']	2911	1826	629	749	0.00750467	0.0074569	0.00225094	0.00352962	0.300896	0.471825	[[1052, 'T']]	[['a', 'T']]	1	1	0.386361	0.00748078	346
['M351G']	2899	1996	12738	7505	0.00747373	0.00815113	0.0455842	0.0353669	5.83483	4.52701	[[1045, 'G'], [1046, 'G'], [1047, 'T']]	[['a', 'G'], ['t', 'G'], ['g', 'T']]	3	1	5.18092	0.00781243	346
['S348C']	2831	1567	718	737	0.00729842	0.00639921	0.00256943	0.00347307	0.375165	0.507106	[[1037, 'G'], [1038, 'C']]	[['c', 'G'], ['g', 'C']]	2	1	0.441135	0.00684882	346
['E352N']	2786	1541	661	793	0.00718241	0.00629303	0.00236545	0.00373697	0.351076	0.554634	[[1048, 'A'], [1050, 'C']]	[['g', 'A'], ['g', 'C']]	2	1	0.452855	0.00673772	346
['Y353Q']	2769	1654	251	869	0.00713858	0.00675449	0.000898228	0.00409512	0.129306	0.589519	[[1051, 'C'], [1053, 'G']]	[['t', 'C'], ['c', 'G']]	2	1	0.359412	0.00694654	346
['S349G']	2739	1607	1049	1078	0.00706124	0.00656256	0.00375395	0.00508002	0.551087	0.745756	[[1039, 'G'], [1040, 'G'], [1041, 'T']]	[['t', 'G'], ['c', 'G'], ['a', 'T']]	3	1	0.648422	0.0068119	346
['E352M']	2719	1628	640	709	0.00700968	0.00664832	0.0022903	0.00334112	0.335379	0.489255	[[1048, 'A'], [1049, 'T']]	[['g', 'A'], ['a', 'T']]	2	1	0.412317	0.006829	346
['S349D']	2685	1603	1660	1517	0.00692203	0.00654622	0.00594047	0.00714878	0.882145	1.06158	[[1039, 'G'], [1040, 'A'], [1041, 'T']]	[['t', 'G'], ['c', 'A'], ['a', 'T']]	3	1	0.97186	0.00673413	346
['M351L']	2557	1350	4085	3157	0.00659204	0.00551304	0.0146186	0.0148772	2.41528	2.45801	[[1045, 'C']]	[['a', 'C']]	1	1	2.43664	0.00605254	346
['I347E']	2545	1481	355	634	0.0065611	0.00604801	0.0012704	0.00298769	0.201505	0.473894	[[1033, 'G'], [1034, 'A'], [1035, 'G']]	[['a', 'G'], ['t', 'A'], ['c', 'G']]	3	1	0.3377	0.00630456	346
['M351I']	2534	1638	6569	3954	0.00653275	0.00668915	0.0235078	0.018633	3.55589	2.81851	[[1047, 'C']]	[['g', 'C']]	1	1	3.1872	0.00661095	346
['Q346N']	2492	1370	1040	1213	0.00642447	0.00559471	0.00372174	0.0057162	0.6193	0.951179	[[1030, 'A'], [1032, 'C']]	[['c', 'A'], ['g', 'C']]	2	1	0.78524	0.00600959	346
['S348H']	2483	1523	448	791	0.00640127	0.00621953	0.00160321	0.00372755	0.254059	0.590699	[[1036, 'C'], [1037, 'A'], [1038, 'C']]	[['t', 'C'], ['c', 'A'], ['g', 'C']]	3	1	0.422379	0.0063104	346
['Q346S']	2436	1372	972	992	0.0062801	0.00560288	0.0034784	0.00467475	0.585442	0.786797	[[1030, 'A'], [1031, 'G'], [1032, 'C']]	[['c', 'A'], ['a', 'G'], ['g', 'C']]	3	1	0.68612	0.00594149	346
['Q346F']	2428	1458	474	615	0.00625947	0.00595408	0.00169626	0.00289815	0.277766	0.47458	[[1030, 'T'], [1031, 'T'], [1032, 'C']]	[['c', 'T'], ['a', 'T'], ['g', 'C']]	3	1	0.376173	0.00610678	346
['S348F']	2426	1416	368	536	0.00625432	0.00578257	0.00131692	0.00252587	0.218815	0.419689	[[1037, 'T'], [1038, 'C']]	[['c', 'T'], ['g', 'C']]	2	1	0.319252	0.00601844	346
['M351K']	2413	1465	201	848	0.0062208	0.00598267	0.000719298	0.00399615	0.117884	0.654921	[[1046, 'A']]	[['t', 'A']]	1	1	0.386403	0.00610174	346
['S348M']	2406	1358	239	679	0.00620276	0.00554571	0.000855285	0.00319975	0.145599	0.54471	[[1036, 'A'], [1037, 'T']]	[['t', 'A'], ['c', 'T']]	2	1	0.345155	0.00587423	346
['S348I']	2394	1299	402	598	0.00617182	0.00530477	0.0014386	0.00281804	0.250701	0.491094	[[1036, 'A'], [1037, 'T'], [1038, 'C']]	[['t', 'A'], ['c', 'T'], ['g', 'C']]	3	1	0.370898	0.0057383	346
['Q346G']	2386	1413	1542	1276	0.0061512	0.00577031	0.0055182	0.00601308	0.925755	1.00878	[[1030, 'G'], [1031, 'G'], [1032, 'T']]	[['c', 'G'], ['a', 'G'], ['g', 'T']]	3	1	0.967267	0.00596076	346
['S348W']	2381	1462	764	478	0.00613831	0.00597042	0.00273405	0.00225255	0.451583	0.372054	[[1037, 'G']]	[['c', 'G']]	1	1	0.411819	0.00605436	346
['S348D']	2375	1463	683	644	0.00612284	0.0059745	0.00244418	0.00303482	0.404086	0.501733	[[1036, 'G'], [1037, 'A'], [1038, 'T']]	[['t', 'G'], ['c', 'A'], ['g', 'T']]	3	1	0.452909	0.00604867	346
['A350C']	2346	1405	3395	1722	0.00604808	0.00573764	0.0121493	0.00811483	2.06171	1.37706	[[1042, 'T'], [1043, 'G']]	[['g', 'T'], ['c', 'G']]	2	1	1.71938	0.00589286	346
['E352I']	2334	1218	623	699	0.00601714	0.00497399	0.00222947	0.003294	0.405685	0.599393	[[1048, 'A'], [1049, 'T'], [1050, 'C']]	[['g', 'A'], ['a', 'T'], ['g', 'C']]	3	1	0.502539	0.00549556	346
['Y353H']	2328	1453	406	494	0.00600167	0.00593366	0.00145291	0.00232795	0.243464	0.390094	[[1051, 'C']]	[['t', 'C']]	1	1	0.316779	0.00596767	346
['I347A']	2325	1361	458	932	0.00599394	0.00555796	0.001639	0.004392	0.283763	0.760395	[[1033, 'G'], [1034, 'C'], [1035, 'T']]	[['a', 'G'], ['t', 'C'], ['c', 'T']]	3	1	0.522079	0.00577595	346
['M351A']	2295	1547	15580	10035	0.0059166	0.00631753	0.0557546	0.0472894	9.11459	7.73073	[[1045, 'G'], [1046, 'C'], [1047, 'T']]	[['a', 'G'], ['t', 'C'], ['g', 'T']]	3	1	8.42266	0.00611707	346
['Y353A']	2287	1562	160	571	0.00589597	0.00637879	0.000572576	0.00269081	0.0932932	0.438429	[[1051, 'G'], [1052, 'C'], [1053, 'T']]	[['t', 'G'], ['a', 'C'], ['c', 'T']]	3	1	0.265861	0.00613738	346
['Y353R']	2254	1301	458	484	0.0058109	0.00531294	0.001639	0.00228082	0.294682	0.410079	[[1051, 'A'], [1052, 'G'], [1053, 'A']]	[['t', 'A'], ['a', 'G'], ['c', 'A']]	3	1	0.352381	0.00556192	346
['Y353T']	2227	1342	258	911	0.00574129	0.00548037	0.000923278	0.00429304	0.164553	0.765134	[[1051, 'A'], [1052, 'C']]	[['t', 'A'], ['a', 'C']]	2	1	0.464844	0.00561083	346
['I347F']	2211	1405	5878	2643	0.00570004	0.00573764	0.021035	0.012455	3.67819	2.17789	[[1033, 'T']]	[['a', 'T']]	1	1	2.92804	0.00571884	346
['E352C']	2201	1278	430	586	0.00567426	0.00521901	0.0015388	0.00276149	0.282523	0.507009	[[1048, 'T'], [1049, 'G'], [1050, 'C']]	[['g', 'T'], ['a', 'G'], ['g', 'C']]	3	1	0.394766	0.00544664	346
['S349P']	2188	1245	368	460	0.00564075	0.00508425	0.00131692	0.00216773	0.24558	0.404238	[[1039, 'C'], [1041, 'T']]	[['t', 'C'], ['a', 'T']]	2	1	0.324909	0.0053625	346
['E352R']	2182	1277	650	586	0.00562528	0.00521493	0.00232609	0.00276149	0.42916	0.509491	[[1048, 'A'], [1049, 'G'], [1050, 'A']]	[['g', 'A'], ['a', 'G'], ['g', 'A']]	3	1	0.469325	0.0054201	346
['S349K']	2179	1351	1703	1163	0.00561754	0.00551712	0.00609435	0.00548058	1.09466	0.984417	[[1039, 'A'], [1040, 'A'], [1041, 'G']]	[['t', 'A'], ['c', 'A'], ['a', 'G']]	3	1	1.03954	0.00556733	346
['Y353P']	2163	1380	206	528	0.00557629	0.00563555	0.000737191	0.00248817	0.131502	0.443847	[[1051, 'C'], [1052, 'C'], [1053, 'T']]	[['t', 'C'], ['a', 'C'], ['c', 'T']]	3	1	0.287675	0.00560592	346
['A350P']	2125	1337	559	715	0.00547833	0.00545995	0.00200044	0.0033694	0.365768	0.616075	[[1042, 'C'], [1044, 'T']]	[['g', 'C'], ['c', 'T']]	2	1	0.490921	0.00546914	346
['Q346H']	2120	1286	1899	1767	0.00546544	0.00525168	0.00679576	0.00832689	1.26821	1.55394	[[1032, 'C']]	[['g', 'C']]	1	1	1.41107	0.00535856	346
['Y353I']	2089	1219	131	620	0.00538552	0.00497807	0.000468796	0.00292172	0.0904699	0.563843	[[1051, 'A'], [1052, 'T']]	[['t', 'A'], ['a', 'T']]	2	1	0.327156	0.0051818	346
['S348Q']	2087	1217	580	464	0.00538036	0.0049699	0.00207559	0.00218658	0.401069	0.422516	[[1036, 'C'], [1037, 'A']]	[['t', 'C'], ['c', 'A']]	2	1	0.411793	0.00517513	346
['M351C']	2079	1384	12501	6674	0.00535974	0.00565189	0.0447361	0.0314509	8.12524	5.7123	[[1045, 'T'], [1046, 'G'], [1047, 'C']]	[['a', 'T'], ['t', 'G'], ['g', 'C']]	3	1	6.91877	0.00550581	346
['Q346R']	2078	1268	672	630	0.00535716	0.00517817	0.00240482	0.00296884	0.456524	0.563597	[[1030, 'A'], [1031, 'G'], [1032, 'A']]	[['c', 'A'], ['a', 'G'], ['g', 'A']]	3	1	0.510061	0.00526767	346
['A350W']	2061	1169	258	417	0.00531333	0.00477388	0.000923278	0.00196509	0.183059	0.38962	[[1042, 'T'], [1043, 'G'], [1044, 'G']]	[['g', 'T'], ['c', 'G'], ['c', 'G']]	3	1	0.286339	0.00504361	346
['Q346K']	2046	1222	1760	1057	0.00527466	0.00499032	0.00629833	0.00498106	1.22715	0.970494	[[1030, 'A']]	[['c', 'A']]	1	1	1.09882	0.00513249	346
['Y353G']	2029	1161	222	486	0.00523084	0.00474121	0.000794449	0.00229025	0.159335	0.459334	[[1051, 'G'], [1052, 'G'], [1053, 'T']]	[['t', 'G'], ['a', 'G'], ['c', 'T']]	3	1	0.309334	0.00498603	346
['S348T']	2022	1224	230	683	0.00521279	0.00499849	0.000823078	0.0032186	0.161209	0.630401	[[1036, 'A'], [1038, 'C']]	[['t', 'A'], ['g', 'C']]	2	1	0.395805	0.00510564	346
['I347R']	2020	1130	257	513	0.00520764	0.00461462	0.0009197	0.00241749	0.187269	0.492247	[[1034, 'G'], [1035, 'A']]	[['t', 'G'], ['c', 'A']]	2	1	0.339758	0.00491113	346
['S349I']	1976	1138	768	825	0.0050942	0.00464729	0.00274836	0.00388777	0.564259	0.798188	[[1039, 'A'], [1040, 'T'], [1041, 'C']]	[['t', 'A'], ['c', 'T'], ['a', 'C']]	3	1	0.681224	0.00487074	346
['Y353W']	1976	1251	488	632	0.0050942	0.00510875	0.00174636	0.00297827	0.342324	0.583805	[[1052, 'G'], [1053, 'G']]	[['a', 'G'], ['c', 'G']]	2	1	0.463064	0.00510148	346
['M351D']	1967	1226	392	556	0.005071	0.00500666	0.00140281	0.00262012	0.2784	0.519986	[[1045, 'G'], [1046, 'A'], [1047, 'T']]	[['a', 'G'], ['t', 'A'], ['g', 'T']]	3	1	0.399193	0.00503883	346
['I347K']	1942	1214	132	609	0.00500655	0.00495765	0.000472375	0.00286988	0.0948144	0.576038	[[1034, 'A'], [1035, 'G']]	[['t', 'A'], ['c', 'G']]	2	1	0.335426	0.0049821	346
['S348Y']	1931	1198	575	340	0.00497819	0.00489231	0.00205769	0.00160223	0.416938	0.324651	[[1037, 'A'], [1038, 'C']]	[['c', 'A'], ['g', 'C']]	2	1	0.370794	0.00493525	346
['Q346Y']	1927	1156	593	650	0.00496788	0.0047208	0.00212211	0.00306309	0.43806	0.632303	[[1030, 'T'], [1032, 'C']]	[['c', 'T'], ['g', 'C']]	2	1	0.535182	0.00484434	346
['M351H']	1903	1026	582	757	0.004906	0.00418991	0.00208274	0.00356732	0.457952	0.784379	[[1045, 'C'], [1046, 'A'], [1047, 'C']]	[['a', 'C'], ['t', 'A'], ['g', 'C']]	3	1	0.621165	0.00454796	346
['E352W']	1897	1084	235	557	0.00489054	0.00442677	0.000840971	0.00262483	0.180518	0.563432	[[1048, 'T'], [1049, 'G']]	[['g', 'T'], ['a', 'G']]	2	1	0.371975	0.00465865	346
['S348E']	1886	1037	207	549	0.00486218	0.00423483	0.00074077	0.00258713	0.16286	0.568788	[[1036, 'G'], [1037, 'A']]	[['t', 'G'], ['c', 'A']]	2	1	0.365824	0.0045485	346
['S349T']	1877	1150	543	626	0.00483898	0.00469629	0.00194318	0.00294999	0.407577	0.618754	[[1039, 'A'], [1041, 'C']]	[['t', 'A'], ['a', 'C']]	2	1	0.513165	0.00476763	346
['S348K']	1869	1031	503	553	0.00481835	0.00421033	0.00180004	0.00260598	0.398737	0.577268	[[1036, 'A'], [1037, 'A']]	[['t', 'A'], ['c', 'A']]	2	1	0.488002	0.00451434	346
['S348A']	1865	1115	416	698	0.00480804	0.00455336	0.0014887	0.00328929	0.31805	0.702734	[[1036, 'G'], [1038, 'T']]	[['t', 'G'], ['g', 'T']]	2	1	0.510392	0.0046807	346
['Q346V']	1822	1097	429	429	0.00469718	0.00447985	0.00153522	0.00202164	0.334578	0.440586	[[1030, 'G'], [1031, 'T']]	[['c', 'G'], ['a', 'T']]	2	1	0.387582	0.00458852	346
['M351Q']	1806	1075	176	603	0.00465594	0.00439001	0.000629833	0.00284161	0.139252	0.62826	[[1045, 'C'], [1046, 'A']]	[['a', 'C'], ['t', 'A']]	2	1	0.383756	0.00452297	346
['A350D']	1797	1031	251	281	0.00463273	0.00421033	0.000898228	0.0013242	0.203149	0.299488	[[1043, 'A'], [1044, 'T']]	[['c', 'A'], ['c', 'T']]	2	1	0.251319	0.00442153	346
['A350S']	1772	1000	473	453	0.00456828	0.00408373	0.00169268	0.00213474	0.391279	0.493466	[[1042, 'A'], [1043, 'G']]	[['g', 'A'], ['c', 'G']]	2	1	0.442373	0.00432601	346
['S348R']	1770	1153	1684	830	0.00456313	0.00470854	0.00602636	0.00391133	1.29995	0.843717	[[1036, 'A'], [1037, 'G'], [1038, 'A']]	[['t', 'A'], ['c', 'G'], ['g', 'A']]	3	1	1.07183	0.00463583	346
['A350Y']	1766	953	190	357	0.00455281	0.0038918	0.000679934	0.00168234	0.161034	0.398442	[[1042, 'T'], [1043, 'A']]	[['g', 'T'], ['c', 'A']]	2	1	0.279738	0.00422231	346
['M351N']	1759	950	9004	3836	0.00453477	0.00387955	0.0322217	0.0180769	7.65878	4.29671	[[1046, 'A'], [1047, 'C']]	[['t', 'A'], ['g', 'C']]	2	1	5.97775	0.00420716	346
['Q346E']	1745	1089	1213	839	0.00449867	0.00444719	0.00434084	0.00395374	0.970469	0.883927	[[1030, 'G']]	[['c', 'G']]	1	1	0.927198	0.00447293	346
['Q346M']	1716	975	417	619	0.00442391	0.00398164	0.00149228	0.002917	0.355069	0.694066	[[1030, 'A'], [1031, 'T']]	[['c', 'A'], ['a', 'T']]	2	1	0.524568	0.00420278	346
['M351R']	1716	1100	156	304	0.00442391	0.00449211	0.000558261	0.00143258	0.125227	0.321351	[[1046, 'G'], [1047, 'A']]	[['t', 'G'], ['g', 'A']]	2	1	0.223289	0.00445801	346
['M351V']	1706	1081	10252	6194	0.00439813	0.00441452	0.0366878	0.0291889	8.32617	6.62432	[[1045, 'G']]	[['a', 'G']]	1	1	7.47524	0.00440632	346
['S348G']	1693	983	859	514	0.00436462	0.00401431	0.00307402	0.0024222	0.733749	0.578164	[[1036, 'G'], [1037, 'G'], [1038, 'T']]	[['t', 'G'], ['c', 'G'], ['g', 'T']]	3	1	0.655957	0.00418946	346
['E352D']	1691	966	570	594	0.00435946	0.00394489	0.0020398	0.00279919	0.491261	0.674151	[[1050, 'T']]	[['g', 'T']]	1	1	0.582706	0.00415217	346
['M351F']	1665	920	13485	8600	0.00429243	0.00375703	0.0482574	0.040527	11.9902	10.0695	[[1045, 'T'], [1047, 'C']]	[['a', 'T'], ['g', 'C']]	2	1	11.0299	0.00402473	346
['Y353D']	1659	1015	136	377	0.00427696	0.00414499	0.000486689	0.00177659	0.115576	0.421896	[[1051, 'G'], [1053, 'T']]	[['t', 'G'], ['c', 'T']]	2	1	0.268736	0.00421098	346
['S348N']	1654	879	285	310	0.00426407	0.0035896	0.0010199	0.00146086	0.259726	0.372019	[[1036, 'A'], [1037, 'A'], [1038, 'C']]	[['t', 'A'], ['c', 'A'], ['g', 'C']]	3	1	0.315872	0.00392684	346
['Q346T']	1638	919	234	450	0.00422282	0.00375295	0.000837392	0.0021206	0.209984	0.53176	[[1030, 'A'], [1031, 'C'], [1032, 'C']]	[['c', 'A'], ['a', 'C'], ['g', 'C']]	3	1	0.370872	0.00398789	346
['Q346P']	1632	919	149	378	0.00420736	0.00375295	0.000533211	0.0017813	0.133967	0.447547	[[1031, 'C'], [1032, 'T']]	[['a', 'C'], ['g', 'T']]	2	1	0.290757	0.00398015	346
['E352G']	1620	978	165	620	0.00417642	0.00399389	0.000590469	0.00292172	0.14454	0.715203	[[1049, 'G'], [1050, 'T']]	[['a', 'G'], ['g', 'T']]	2	1	0.429872	0.00408516	346
['E352H']	1613	912	385	519	0.00415837	0.00372436	0.00137776	0.00244576	0.349564	0.620536	[[1048, 'C'], [1050, 'C']]	[['g', 'C'], ['g', 'C']]	2	1	0.48505	0.00394137	346
['I347Y']	1585	890	133	297	0.00408619	0.00363452	0.000475954	0.0013996	0.123293	0.362556	[[1033, 'T'], [1034, 'A']]	[['a', 'T'], ['t', 'A']]	2	1	0.242925	0.00386036	346
['M351W']	1574	980	134	508	0.00405783	0.00400206	0.000479532	0.00239392	0.118992	0.594034	[[1045, 'T'], [1046, 'G']]	[['a', 'T'], ['t', 'G']]	2	1	0.356513	0.00402994	346
['I347Q']	1569	883	125	350	0.00404494	0.00360594	0.000447325	0.00164936	0.116934	0.431155	[[1033, 'C'], [1034, 'A'], [1035, 'G']]	[['a', 'C'], ['t', 'A'], ['c', 'G']]	3	1	0.274045	0.00382544	346
['Q346L']	1563	907	684	640	0.00402947	0.00370395	0.00244776	0.00301597	0.633035	0.779983	[[1031, 'T']]	[['a', 'T']]	1	1	0.706509	0.00386671	346
['E352P']	1558	881	735	483	0.00401658	0.00359777	0.00263027	0.00227611	0.690872	0.597848	[[1048, 'C'], [1049, 'C'], [1050, 'T']]	[['g', 'C'], ['a', 'C'], ['g', 'T']]	3	1	0.64436	0.00380718	346
['I347M']	1557	977	931	973	0.004014	0.00398981	0.00333168	0.00458521	0.832522	1.14576	[[1035, 'G']]	[['c', 'G']]	1	1	0.98914	0.00400191	346
['I347P']	1547	961	1044	1081	0.00398822	0.00392447	0.00373606	0.00509415	0.94432	1.28759	[[1033, 'C'], [1034, 'C'], [1035, 'T']]	[['a', 'C'], ['t', 'C'], ['c', 'T']]	3	1	1.11596	0.00395635	346
['M351C', 'E355O']	1491	881	243	403	0.00384385	0.00359777	0.000869599	0.00189912	0.233712	0.510404	[[1045, 'T'], [1046, 'G'], [1047, 'C'], [1057, 'T']]	[['a', 'T'], ['t', 'G'], ['g', 'C'], ['g', 'T']]	4	2	0.372058	0.00372081	346
['M351P']	1487	896	74	310	0.00383354	0.00365902	0.000264816	0.00146086	0.0706877	0.389949	[[1045, 'C'], [1046, 'C'], [1047, 'T']]	[['a', 'C'], ['t', 'C'], ['g', 'T']]	3	1	0.230318	0.00374628	346
['S349Q']	1474	871	353	477	0.00380003	0.00355693	0.00126325	0.00224784	0.343415	0.611078	[[1039, 'C'], [1040, 'A'], [1041, 'G']]	[['t', 'C'], ['c', 'A'], ['a', 'G']]	3	1	0.477246	0.00367848	346
['E352K']	1446	782	205	390	0.00372784	0.00319348	0.000733613	0.00183785	0.211986	0.53107	[[1048, 'A']]	[['g', 'A']]	1	1	0.371528	0.00346066	346
['A350M']	1445	877	69	290	0.00372526	0.00358143	0.000246923	0.00136661	0.0675882	0.37407	[[1042, 'A'], [1043, 'T'], [1044, 'G']]	[['g', 'A'], ['c', 'T'], ['c', 'G']]	3	1	0.220829	0.00365335	346
['A350N']	1428	813	73	326	0.00368144	0.00332007	0.000261238	0.00153626	0.0746232	0.438836	[[1042, 'A'], [1043, 'A']]	[['g', 'A'], ['c', 'A']]	2	1	0.25673	0.00350076	346
['I347W']	1416	878	116	338	0.0036505	0.00358552	0.000415117	0.00159281	0.114736	0.440244	[[1033, 'T'], [1034, 'G'], [1035, 'G']]	[['a', 'T'], ['t', 'G'], ['c', 'G']]	3	1	0.27749	0.00361801	346
['A350G']	1405	795	299	342	0.00362214	0.00324657	0.00107	0.00161166	0.311558	0.469275	[[1043, 'G'], [1044, 'T']]	[['c', 'G'], ['c', 'T']]	2	1	0.390417	0.00343435	346
['I347C']	1387	779	114	422	0.00357574	0.00318123	0.00040796	0.00198865	0.120752	0.588623	[[1033, 'T'], [1034, 'G']]	[['a', 'T'], ['t', 'G']]	2	1	0.354688	0.00337848	346
['Y353L']	1346	727	117	372	0.00347004	0.00296887	0.000418696	0.00175303	0.130052	0.544511	[[1051, 'C'], [1052, 'T'], [1053, 'G']]	[['t', 'C'], ['a', 'T'], ['c', 'G']]	3	1	0.337282	0.00321946	346
['E352Q']	1331	814	202	446	0.00343137	0.00332416	0.000722877	0.00210175	0.214011	0.622232	[[1048, 'C']]	[['g', 'C']]	1	1	0.418121	0.00337776	346
['S348V']	1298	767	186	292	0.00334629	0.00313222	0.000665619	0.00137603	0.205485	0.424799	[[1036, 'G'], [1037, 'T']]	[['t', 'G'], ['c', 'T']]	2	1	0.315142	0.00323926	346
['Q346D']	1287	761	2217	972	0.00331793	0.00310772	0.00793375	0.0045805	2.4694	1.42569	[[1030, 'G'], [1032, 'T']]	[['c', 'G'], ['g', 'T']]	2	1	1.94754	0.00321283	346
['S348P']	1239	802	1054	537	0.00319419	0.00327515	0.00377184	0.00253058	1.16607	0.782331	[[1036, 'C'], [1038, 'T']]	[['t', 'C'], ['g', 'T']]	2	1	0.974199	0.00323467	346
['A350Q']	1217	685	127	202	0.00313747	0.00279736	0.000454482	0.000951914	0.153158	0.320789	[[1042, 'C'], [1043, 'A'], [1044, 'G']]	[['g', 'C'], ['c', 'A'], ['c', 'G']]	3	1	0.236973	0.00296741	346
['A350R']	1196	685	115	239	0.00308333	0.00279736	0.000411539	0.00112627	0.139963	0.383042	[[1042, 'A'], [1043, 'G'], [1044, 'A']]	[['g', 'A'], ['c', 'G'], ['c', 'A']]	3	1	0.261502	0.00294034	346
['I347L']	1186	786	7623	4321	0.00305755	0.00320981	0.0272797	0.0203625	8.7053	6.49794	[[1033, 'C'], [1035, 'G']]	[['a', 'C'], ['c', 'G']]	2	1	7.60162	0.00313368	346
['Y353M']	1186	675	105	265	0.00305755	0.00275652	0.000375753	0.0012488	0.129256	0.429578	[[1051, 'A'], [1052, 'T'], [1053, 'G']]	[['t', 'A'], ['a', 'T'], ['c', 'G']]	3	1	0.279417	0.00290704	346
['M351Y']	1156	651	109	285	0.00298021	0.00265851	0.000390067	0.00134305	0.138353	0.476366	[[1045, 'T'], [1046, 'A'], [1047, 'C']]	[['a', 'T'], ['t', 'A'], ['g', 'C']]	3	1	0.30736	0.00281936	346
['I347H']	1144	683	202	340	0.00294927	0.00278919	0.000722877	0.00160223	0.251941	0.558418	[[1033, 'C'], [1034, 'A']]	[['a', 'C'], ['t', 'A']]	2	1	0.40518	0.00286923	346
['I347N']	1104	656	210	321	0.00284615	0.00267893	0.000751506	0.0015127	0.272034	0.547574	[[1034, 'A']]	[['t', 'A']]	1	1	0.409804	0.00276254	346
['Y353S']	1100	657	188	324	0.00283584	0.00268301	0.000672777	0.00152683	0.24381	0.553315	[[1051, 'A'], [1052, 'G']]	[['t', 'A'], ['a', 'G']]	2	1	0.398563	0.00275943	346
['Y353N']	1074	627	212	187	0.00276881	0.0025605	0.000758663	0.000881227	0.284713	0.33071	[[1051, 'A']]	[['t', 'A']]	1	1	0.307711	0.00266466	346
['A350E']	1064	638	50	171	0.00274303	0.00260542	0.00017893	0.000805828	0.066909	0.301331	[[1043, 'A'], [1044, 'G']]	[['c', 'A'], ['c', 'G']]	2	1	0.18412	0.00267423	346
['I347S']	1048	596	315	401	0.00270178	0.0024339	0.00112726	0.00188969	0.43899	0.735906	[[1034, 'G']]	[['t', 'G']]	1	1	0.587448	0.00256784	346
['A350K']	785	401	121	157	0.00202376	0.00163758	0.00043301	0.000739854	0.236531	0.404144	[[1042, 'A'], [1043, 'A'], [1044, 'G']]	[['g', 'A'], ['c', 'A'], ['c', 'G']]	3	1	0.320338	0.00183067	346
['A344A', 'Q346W']	721	441	199	181	0.00185876	0.00180093	0.000712141	0.000852953	0.389181	0.466134	[[1026, 'T'], [1030, 'T'], [1031, 'G']]	[['c', 'T'], ['c', 'T'], ['a', 'G']]	3	2	0.427657	0.00182985	346
['S349W']	542	296	325	417	0.0013973	0.00120878	0.00116304	0.00196509	0.892562	1.50808	[[1040, 'G'], [1041, 'G']]	[['c', 'G'], ['a', 'G']]	2	1	1.20032	0.00130304	346
['S349R', 'Y353Y']	519	344	2116	753	0.001338	0.0014048	0.00757231	0.00354847	5.52158	2.58748	[[1039, 'A'], [1040, 'G'], [1053, 'T']]	[['t', 'A'], ['c', 'G'], ['c', 'T']]	3	2	4.05453	0.0013714	346
['S349M']	502	280	135	606	0.00129417	0.00114345	0.000483111	0.00285574	0.396379	2.34306	[[1039, 'A'], [1040, 'T'], [1041, 'G']]	[['t', 'A'], ['c', 'T'], ['a', 'G']]	3	1	1.36972	0.00121881	346
['T345I', 'I347V']	449	293	785	735	0.00115754	0.00119653	0.0028092	0.00346365	2.38667	2.94269	[[1028, 'T'], [1033, 'G'], [1035, 'G']]	[['c', 'T'], ['a', 'G'], ['c', 'G']]	3	2	2.66468	0.00117704	346
['S349L']	446	246	106	116	0.0011498	0.0010046	0.000379331	0.000546644	0.352145	0.507467	[[1039, 'C'], [1040, 'T'], [1041, 'G']]	[['t', 'C'], ['c', 'T'], ['a', 'G']]	3	1	0.429806	0.0010772	346
['L340L', 'Q346K']	440	290	494	138	0.00113434	0.00118428	0.00176783	0.000650318	1.5249	0.560953	[[1014, 'T'], [1030, 'A']]	[['g', 'T'], ['c', 'A']]	2	2	1.04292	0.00115931	346
['M351I', 'Y353Y']	417	309	848	739	0.00107504	0.00126187	0.00303465	0.0034825	2.59714	2.98042	[[1047, 'C'], [1053, 'T']]	[['g', 'C'], ['c', 'T']]	2	2	2.78878	0.00116846	346
['S349N', 'Y353Y']	401	252	518	100	0.00103379	0.0010291	0.00185371	0.000471245	1.7972	0.456877	[[1039, 'A'], [1040, 'A'], [1041, 'C'], [1053, 'T']]	[['t', 'A'], ['c', 'A'], ['a', 'C'], ['c', 'T']]	4	2	1.12704	0.00103145	346
['T345I', 'S349A']	381	286	790	494	0.000982232	0.00116795	0.00282709	0.00232795	2.62963	2.16535	[[1028, 'T'], [1039, 'G'], [1041, 'T']]	[['c', 'T'], ['t', 'G'], ['a', 'T']]	3	2	2.39749	0.00107509	346
['Y353V', 'N358N']	363	225	28	85	0.000935827	0.00091884	0.000100201	0.000400558	0.108053	0.431946	[[1051, 'G'], [1052, 'T'], [1053, 'G'], [1068, 'T']]	[['t', 'G'], ['a', 'T'], ['c', 'G'], ['c', 'T']]	4	2	0.269999	0.000927334	346
['Q346L', 'S348L']	352	190	180	69	0.000907469	0.000775909	0.000644148	0.000325159	0.765304	0.386317	[[1031, 'T'], [1037, 'T']]	[['a', 'T'], ['c', 'T']]	2	2	0.57581	0.000841689	346
['S348Y', 'A350A']	321	151	9	50	0.00082755	0.000616644	3.22074e-05	0.000235622	0.0446026	0.326303	[[1037, 'A'], [1038, 'C'], [1044, 'T']]	[['c', 'A'], ['g', 'C'], ['c', 'T']]	3	2	0.185453	0.000722097	346
['Q346L']	317	150	115	175	0.000817238	0.00061256	0.000411539	0.000824678	0.57566	1.15356	[[1031, 'T'], [1032, 'T']]	[['a', 'T'], ['g', 'T']]	2	1	0.86461	0.000714899	346
['Q346Q', 'Y353Q']	316	206	122	76	0.00081466	0.000841249	0.000436589	0.000358146	0.52731	0.432567	[[1032, 'A'], [1051, 'C'], [1053, 'G']]	[['g', 'A'], ['t', 'C'], ['c', 'G']]	3	2	0.479939	0.000827954	346
['S349W', 'A350V']	313	172	107	52	0.000806926	0.000702402	0.00038291	0.000245047	0.507392	0.32471	[[1040, 'G'], [1041, 'G'], [1043, 'T']]	[['c', 'G'], ['a', 'G'], ['c', 'T']]	3	2	0.416051	0.000754664	346
['M351A', 'F359F']	312	211	2692	419	0.000804348	0.000861668	0.00963359	0.00197452	11.5648	2.37034	[[1045, 'G'], [1046, 'C'], [1047, 'T'], [1071, 'T']]	[['a', 'G'], ['t', 'C'], ['g', 'T'], ['c', 'T']]	4	2	6.96758	0.000833008	346
['S349A', 'L354L']	308	223	293	75	0.000794035	0.000910672	0.00104853	0.000353433	1.23016	0.414656	[[1039, 'G'], [1041, 'T'], [1054, 'T']]	[['t', 'G'], ['a', 'T'], ['c', 'T']]	3	2	0.822407	0.000852354	346
['S348L', 'S349C']	300	183	24	61	0.000773411	0.000747323	8.58864e-05	0.000287459	0.112954	0.378053	[[1037, 'T'], [1040, 'G'], [1041, 'C']]	[['c', 'T'], ['c', 'G'], ['a', 'C']]	3	2	0.245504	0.000760367	346
['L341M', 'S348R']	296	192	127	98	0.000763099	0.000784077	0.000454482	0.00046182	0.587499	0.596984	[[1015, 'A'], [1036, 'A'], [1037, 'G'], [1038, 'A']]	[['c', 'A'], ['t', 'A'], ['c', 'G'], ['g', 'A']]	4	2	0.592242	0.000773588	346
['A350A', 'M351D']	292	187	18	85	0.000752787	0.000763658	6.44148e-05	0.000400558	0.084955	0.528286	[[1044, 'T'], [1045, 'G'], [1046, 'A'], [1047, 'T']]	[['c', 'T'], ['a', 'G'], ['t', 'A'], ['g', 'T']]	4	2	0.30662	0.000758222	346
['E352S', 'Y353Y']	290	150	24	347	0.000747631	0.00061256	8.58864e-05	0.00163522	0.126286	2.4044	[[1048, 'A'], [1049, 'G'], [1050, 'C'], [1053, 'T']]	[['g', 'A'], ['a', 'G'], ['g', 'C'], ['c', 'T']]	4	2	1.26534	0.000680095	346
['A337V', 'S348K']	271	181	9	66	0.000698648	0.000739156	3.22074e-05	0.000311021	0.0448008	0.432634	[[1004, 'T'], [1036, 'A'], [1037, 'A']]	[['c', 'T'], ['t', 'A'], ['c', 'A']]	3	2	0.238717	0.000718902	346
['S349H', 'A350S', 'L354L']	268	183	43	57	0.000690914	0.000747323	0.00015388	0.000268609	0.213984	0.373526	[[1039, 'C'], [1040, 'A'], [1041, 'C'], [1042, 'T'], [1054, 'T']]	[['t', 'C'], ['c', 'A'], ['a', 'C'], ['g', 'T'], ['c', 'T']]	5	3	0.293755	0.000719119	346
['R332R', 'A350T']	267	160	15	23	0.000688336	0.000653397	5.3679e-05	0.000108386	0.0800144	0.161562	[[988, 'A'], [1042, 'A']]	[['c', 'A'], ['g', 'A']]	2	2	0.120788	0.000670867	346
['A350M', 'Y353Y']	258	148	21	40	0.000665134	0.000604392	7.51506e-05	0.000188498	0.118392	0.296958	[[1042, 'A'], [1043, 'T'], [1044, 'G'], [1053, 'T']]	[['g', 'A'], ['c', 'T'], ['c', 'G'], ['c', 'T']]	4	2	0.207675	0.000634763	346
['E352D', 'L354L']	257	107	56	43	0.000662556	0.000436959	0.000200402	0.000202635	0.364527	0.36859	[[1050, 'T'], [1054, 'T']]	[['g', 'T'], ['c', 'T']]	2	2	0.366559	0.000549757	346
['S349I', 'Y353Y']	254	166	26	48	0.000654821	0.0006779	9.30436e-05	0.000226197	0.139629	0.339452	[[1039, 'A'], [1040, 'T'], [1041, 'C'], [1053, 'T']]	[['t', 'A'], ['c', 'T'], ['a', 'C'], ['c', 'T']]	4	2	0.239541	0.000666361	346
['Q346O', 'I347C']	252	105	56	49	0.000649665	0.000428792	0.000200402	0.00023091	0.371645	0.428223	[[1030, 'T'], [1033, 'T'], [1034, 'G']]	[['c', 'T'], ['a', 'T'], ['t', 'G']]	3	2	0.399934	0.000539229	346
['S348V', 'Y353Y']	252	120	87	41	0.000649665	0.000490048	0.000311338	0.00019321	0.546345	0.339051	[[1036, 'G'], [1037, 'T'], [1053, 'T']]	[['t', 'G'], ['c', 'T'], ['c', 'T']]	3	2	0.442698	0.000569857	346
['Q346V', 'A350V']	248	107	10	51	0.000639353	0.000436959	3.5786e-05	0.000240335	0.0664974	0.446589	[[1030, 'G'], [1031, 'T'], [1043, 'T']]	[['c', 'G'], ['a', 'T'], ['c', 'T']]	3	2	0.256543	0.000538156	346
['I347I', 'E352L']	243	148	40	36	0.000626463	0.000604392	0.000143144	0.000169648	0.232593	0.275659	[[1035, 'A'], [1048, 'C'], [1049, 'T']]	[['c', 'A'], ['g', 'C'], ['a', 'T']]	3	2	0.254126	0.000615428	346
['A350T', 'E355D']	241	136	53	33	0.000621307	0.000555388	0.000189666	0.000155511	0.32237	0.264318	[[1042, 'A'], [1059, 'T']]	[['g', 'A'], ['g', 'T']]	2	2	0.293344	0.000588347	346
['S348W', 'Y353Y']	239	138	103	59	0.000616151	0.000563555	0.000368596	0.000278034	0.624894	0.471362	[[1037, 'G'], [1053, 'T']]	[['c', 'G'], ['c', 'T']]	2	2	0.548128	0.000589853	346
['R332Q', 'S348I']	234	187	54	56	0.000603261	0.000763658	0.000193244	0.000263897	0.282744	0.38612	[[989, 'A'], [1036, 'A'], [1037, 'T'], [1038, 'C']]	[['g', 'A'], ['t', 'A'], ['c', 'T'], ['g', 'C']]	4	2	0.334432	0.000683459	346
['S349L', 'A350A']	234	129	33	42	0.000603261	0.000526802	0.000118094	0.000197923	0.209004	0.350286	[[1039, 'C'], [1040, 'T'], [1041, 'G'], [1044, 'T']]	[['t', 'C'], ['c', 'T'], ['a', 'G'], ['c', 'T']]	4	2	0.279645	0.000565031	346
['G321V', 'S348V']	233	108	18	57	0.000600683	0.000441043	6.44148e-05	0.000268609	0.123669	0.515701	[[956, 'T'], [1036, 'G'], [1037, 'T']]	[['g', 'T'], ['t', 'G'], ['c', 'T']]	3	2	0.319685	0.000520863	346
['S348M', 'A350V']	231	165	25	49	0.000595527	0.000673816	8.9465e-05	0.00023091	0.140963	0.363826	[[1036, 'A'], [1037, 'T'], [1043, 'T']]	[['t', 'A'], ['c', 'T'], ['c', 'T']]	3	2	0.252394	0.000634671	346
['A344T', 'M351P']	229	174	4	48	0.000590371	0.00071057	1.43144e-05	0.000226197	0.0220062	0.347745	[[1024, 'A'], [1045, 'C'], [1046, 'C'], [1047, 'T']]	[['g', 'A'], ['a', 'C'], ['t', 'C'], ['g', 'T']]	4	2	0.184875	0.00065047	346
['T345I', 'I347H']	228	129	60	42	0.000587792	0.000526802	0.000214716	0.000197923	0.385281	0.355148	[[1028, 'T'], [1033, 'C'], [1034, 'A']]	[['c', 'T'], ['a', 'C'], ['t', 'A']]	3	2	0.370214	0.000557297	346
['S348S', 'A350Y']	225	127	20	31	0.000580058	0.000518634	7.1572e-05	0.000146086	0.130286	0.265927	[[1038, 'T'], [1042, 'T'], [1043, 'A']]	[['g', 'T'], ['g', 'T'], ['c', 'A']]	3	2	0.198106	0.000549346	346
['A350A', 'M351K']	224	162	16	42	0.00057748	0.000661565	5.72576e-05	0.000197923	0.0924221	0.319476	[[1044, 'T'], [1046, 'A']]	[['c', 'T'], ['t', 'A']]	2	2	0.205949	0.000619523	346
['A344D', 'I347A']	221	210	3191	1009	0.000569746	0.000857584	0.0114193	0.00475486	16.0009	6.66259	[[1025, 'A'], [1033, 'G'], [1034, 'C'], [1035, 'T']]	[['c', 'A'], ['a', 'G'], ['t', 'C'], ['c', 'T']]	4	2	11.3318	0.000713665	346
['M343I', 'A350W']	220	149	22	84	0.000567168	0.000608476	7.87292e-05	0.000395846	0.133934	0.67341	[[1023, 'A'], [1042, 'T'], [1043, 'G'], [1044, 'G']]	[['g', 'A'], ['g', 'T'], ['c', 'G'], ['c', 'G']]	4	2	0.403672	0.000587822	346
['E352Y', 'N358N']	218	148	52	29	0.000562012	0.000604392	0.000186087	0.000136661	0.319078	0.234329	[[1048, 'T'], [1050, 'C'], [1068, 'T']]	[['g', 'T'], ['g', 'C'], ['c', 'T']]	3	2	0.276703	0.000583202	346
['M343I', 'S349H']	217	149	109	91	0.000559434	0.000608476	0.000390067	0.000428833	0.667975	0.734359	[[1023, 'A'], [1039, 'C'], [1040, 'A'], [1041, 'C']]	[['g', 'A'], ['t', 'C'], ['c', 'A'], ['a', 'C']]	4	2	0.701167	0.000583955	346
['M351C', 'L354L']	197	84	652	669	0.000507873	0.000343034	0.00233325	0.00315263	5.48414	7.41004	[[1045, 'T'], [1046, 'G'], [1047, 'C'], [1054, 'T']]	[['a', 'T'], ['t', 'G'], ['g', 'C'], ['c', 'T']]	4	2	6.44709	0.000425453	346
['Y342Y', 'I347K']	195	142	18	50	0.000502717	0.00057989	6.44148e-05	0.000235622	0.118999	0.435287	[[1020, 'T'], [1034, 'A'], [1035, 'G']]	[['c', 'T'], ['t', 'A'], ['c', 'G']]	3	2	0.277143	0.000541304	346
['A337V', 'S348G']	195	181	3576	1779	0.000502717	0.000739156	0.0127971	0.00838344	20.6093	13.5013	[[1004, 'T'], [1036, 'G'], [1037, 'G'], [1038, 'T']]	[['c', 'T'], ['t', 'G'], ['c', 'G'], ['g', 'T']]	4	2	17.0553	0.000620936	346
['A350A', 'M351F']	195	107	1714	1657	0.000502717	0.000436959	0.00613372	0.00780852	13.055	16.6196	[[1044, 'T'], [1045, 'T'], [1047, 'C']]	[['c', 'T'], ['a', 'T'], ['g', 'C']]	3	2	14.8373	0.000469838	346
['S348S', 'S349G']	192	122	463	33	0.000494983	0.000498215	0.00165689	0.000155511	3.33648	0.313151	[[1038, 'T'], [1039, 'G'], [1040, 'G'], [1041, 'T']]	[['g', 'T'], ['t', 'G'], ['c', 'G'], ['a', 'T']]	4	2	1.82481	0.000496599	346
['I347L', 'S348L']	191	106	977	421	0.000492405	0.000432876	0.00349629	0.00198394	7.55725	4.2883	[[1033, 'C'], [1035, 'G'], [1037, 'T']]	[['a', 'C'], ['c', 'G'], ['c', 'T']]	3	2	5.92278	0.00046264	346
['E329E', 'Y353A']	187	126	0	43	0.000482093	0.00051455	0	0.000202635	0	0.406635	[[981, 'A'], [1051, 'G'], [1052, 'C'], [1053, 'T']]	[['g', 'A'], ['t', 'G'], ['a', 'C'], ['c', 'T']]	4	2	0.203318	0.000498322	346
['E352M', 'Y353Y']	187	101	25	42	0.000482093	0.000412457	8.9465e-05	0.000197923	0.200022	0.442508	[[1048, 'A'], [1049, 'T'], [1053, 'T']]	[['g', 'A'], ['a', 'T'], ['c', 'T']]	3	2	0.321265	0.000447275	346
['I347I', 'S349P']	186	109	9	30	0.000479515	0.000445127	3.22074e-05	0.000141373	0.0696646	0.305791	[[1035, 'T'], [1039, 'C'], [1041, 'T']]	[['c', 'T'], ['t', 'C'], ['a', 'T']]	3	2	0.187728	0.000462321	346
['E316O', 'A350C']	181	112	46	71	0.000466625	0.000457378	0.000164616	0.000334584	0.35631	0.724205	[[940, 'T'], [1042, 'T'], [1043, 'G']]	[['g', 'T'], ['g', 'T'], ['c', 'G']]	3	2	0.540257	0.000462001	346
['A344D', 'S349P']	181	129	14	43	0.000466625	0.000526802	5.01004e-05	0.000202635	0.100864	0.407952	[[1025, 'A'], [1039, 'C'], [1041, 'T']]	[['c', 'A'], ['t', 'C'], ['a', 'T']]	3	2	0.254408	0.000496713	346
['L341M', 'S349N']	181	75	684	43	0.000466625	0.00030628	0.00244776	0.000202635	6.33393	0.524347	[[1015, 'A'], [1039, 'A'], [1040, 'A'], [1041, 'C']]	[['c', 'A'], ['t', 'A'], ['c', 'A'], ['a', 'C']]	4	2	3.42914	0.000386452	346
['M318T', 'S349K']	167	99	25	48	0.000430532	0.00040429	8.9465e-05	0.000226197	0.214333	0.541906	[[947, 'C'], [1039, 'A'], [1040, 'A'], [1041, 'G']]	[['t', 'C'], ['t', 'A'], ['c', 'A'], ['a', 'G']]	4	2	0.37812	0.000417411	346
['A344A', 'Q346E']	166	96	163	38	0.000427954	0.000392038	0.000583312	0.000179073	1.42272	0.436767	[[1026, 'T'], [1030, 'G']]	[['c', 'T'], ['c', 'G']]	2	2	0.929746	0.000409996	346
['A350V', 'M351K']	158	64	12	19	0.00040733	0.000261359	4.29432e-05	8.95365e-05	0.12844	0.267797	[[1043, 'T'], [1046, 'A']]	[['c', 'T'], ['t', 'A']]	2	2	0.198119	0.000334344	346
['A350S', 'M351E']	157	82	13	24	0.000404752	0.000334866	4.65218e-05	0.000113099	0.125799	0.30583	[[1042, 'T'], [1045, 'G'], [1046, 'A']]	[['g', 'T'], ['a', 'G'], ['t', 'A']]	3	2	0.215815	0.000369809	346
['Q346E', 'A350A']	155	83	169	39	0.000399596	0.00033895	0.000604783	0.000183785	1.63777	0.497696	[[1030, 'G'], [1044, 'T']]	[['c', 'G'], ['c', 'T']]	2	2	1.06773	0.000369273	346
['Q346D', 'M351I']	151	99	37	34	0.000389284	0.00040429	0.000132408	0.000160223	0.333701	0.403802	[[1030, 'G'], [1032, 'T'], [1047, 'T']]	[['c', 'G'], ['g', 'T'], ['g', 'T']]	3	2	0.368752	0.000396787	346
['I314T']	151	1988	7	0	0.000389284	0.00811846	2.50502e-05	0	0.0058888	0	[[935, 'C']]	[['t', 'C']]	1	1	0.0029444	0.00425387	346
['A350R', 'Y353Y']	150	69	11	18	0.000386706	0.000281778	3.93646e-05	8.4824e-05	0.117773	0.253781	[[1042, 'A'], [1043, 'G'], [1044, 'A'], [1053, 'T']]	[['g', 'A'], ['c', 'G'], ['c', 'A'], ['c', 'T']]	4	2	0.185777	0.000334242	346
['S349G', 'Y353Y']	147	98	31	66	0.000378971	0.000400206	0.000110937	0.000311021	0.284753	0.798333	[[1039, 'G'], [1040, 'G'], [1041, 'T'], [1053, 'T']]	[['t', 'G'], ['c', 'G'], ['a', 'T'], ['c', 'T']]	4	2	0.541543	0.000389589	346
['S348A', 'L354L']	142	76	68	31	0.000366081	0.000310364	0.000243345	0.000146086	0.719481	0.431922	[[1036, 'G'], [1038, 'T'], [1056, 'T']]	[['t', 'G'], ['g', 'T'], ['g', 'T']]	3	2	0.575702	0.000338222	346
['I347S', 'A350A']	140	83	8	42	0.000360925	0.00033895	2.86288e-05	0.000197923	0.0818111	0.565595	[[1033, 'T'], [1034, 'C'], [1035, 'T'], [1044, 'T']]	[['a', 'T'], ['t', 'C'], ['c', 'T'], ['c', 'T']]	4	2	0.323703	0.000349938	346
['Q346I']	138	85	58	42	0.000355769	0.000347117	0.000207559	0.000197923	0.59059	0.563171	[[1030, 'A'], [1031, 'T'], [1032, 'T']]	[['c', 'A'], ['a', 'T'], ['g', 'T']]	3	1	0.57688	0.000351443	346
['S349P', 'K356N']	135	101	6	31	0.000348035	0.000412457	2.14716e-05	0.000146086	0.0564676	0.384188	[[1039, 'C'], [1041, 'T'], [1062, 'T']]	[['t', 'C'], ['a', 'T'], ['g', 'T']]	3	2	0.220328	0.000380246	346
['T345I', 'S349C']	135	113	1009	300	0.000348035	0.000461462	0.00361081	0.00141373	8.92111	3.49287	[[1028, 'T'], [1040, 'G'], [1041, 'C']]	[['c', 'T'], ['c', 'G'], ['a', 'C']]	3	2	6.20699	0.000404748	346
['I347E', 'A350A', 'Y353Y']	127	79	0	19	0.000327411	0.000322615	0	8.95365e-05	0	0.275486	[[1033, 'G'], [1034, 'A'], [1035, 'G'], [1044, 'T'], [1053, 'T']]	[['a', 'G'], ['t', 'A'], ['c', 'G'], ['c', 'T'], ['c', 'T']]	5	3	0.137743	0.000325013	346
['S349T']	127	86	162	31	0.000327411	0.000351201	0.000579733	0.000146086	1.70859	0.430543	[[1039, 'A'], [1041, 'T']]	[['t', 'A'], ['a', 'T']]	2	1	1.06956	0.000339306	346
['Y320Y', 'I347A']	125	66	4	40	0.000322255	0.000269526	1.43144e-05	0.000188498	0.0483773	0.637053	[[954, 'T'], [1033, 'G'], [1034, 'C'], [1035, 'T']]	[['c', 'T'], ['a', 'G'], ['t', 'C'], ['c', 'T']]	4	2	0.342715	0.000295891	346
['Q346O', 'I347A']	125	79	50	29	0.000322255	0.000322615	0.00017893	0.000136661	0.554934	0.423841	[[1030, 'T'], [1033, 'G'], [1034, 'C'], [1035, 'T']]	[['c', 'T'], ['a', 'G'], ['t', 'C'], ['c', 'T']]	4	2	0.489387	0.000322435	346
['S349R', 'A350V']	122	70	67	25	0.000314521	0.000285861	0.000239766	0.000117811	0.798712	0.392454	[[1039, 'A'], [1040, 'G'], [1043, 'T']]	[['t', 'A'], ['c', 'G'], ['c', 'T']]	3	2	0.595583	0.000300191	346
['N322N', 'Q346V']	121	67	58	17	0.000311942	0.00027361	0.000207559	8.01116e-05	0.708933	0.273627	[[960, 'T'], [1030, 'G'], [1031, 'T']]	[['c', 'T'], ['c', 'G'], ['a', 'T']]	3	2	0.49128	0.000292776	346
['A350V', 'M351V']	120	72	7	18	0.000309364	0.000294029	2.50502e-05	8.4824e-05	0.0830311	0.281157	[[1043, 'T'], [1045, 'G']]	[['c', 'T'], ['a', 'G']]	2	2	0.182094	0.000301697	346
['V339V', 'A350E']	120	79	0	31	0.000309364	0.000322615	0	0.000146086	0	0.462312	[[1011, 'A'], [1043, 'A'], [1044, 'G']]	[['g', 'A'], ['c', 'A'], ['c', 'G']]	3	2	0.231156	0.00031599	346
['Q346F', 'I347I']	119	80	21	21	0.000306786	0.000326699	7.51506e-05	9.89614e-05	0.237261	0.312435	[[1030, 'T'], [1031, 'T'], [1032, 'C'], [1035, 'T']]	[['c', 'T'], ['a', 'T'], ['g', 'C'], ['c', 'T']]	4	2	0.274848	0.000316743	346
['Q346N', 'A350V']	114	76	21	40	0.000293896	0.000310364	7.51506e-05	0.000188498	0.248736	0.623897	[[1030, 'A'], [1032, 'C'], [1043, 'T']]	[['c', 'A'], ['g', 'C'], ['c', 'T']]	3	2	0.436316	0.00030213	346
['S348L', 'S349N']	113	79	21	33	0.000291318	0.000322615	7.51506e-05	0.000155511	0.244817	0.506605	[[1037, 'T'], [1039, 'A'], [1040, 'A'], [1041, 'C']]	[['c', 'T'], ['t', 'A'], ['c', 'A'], ['a', 'C']]	4	2	0.375711	0.000306967	346
['I347I', 'S348Y']	111	75	13	23	0.000286162	0.00030628	4.65218e-05	0.000108386	0.157051	0.365897	[[1035, 'T'], [1037, 'A'], [1038, 'C']]	[['c', 'T'], ['c', 'A'], ['g', 'C']]	3	2	0.261474	0.000296221	346
['A350I', 'Y353Y']	110	79	9	17	0.000283584	0.000322615	3.22074e-05	8.01116e-05	0.10626	0.264308	[[1042, 'A'], [1043, 'T'], [1053, 'T']]	[['g', 'A'], ['c', 'T'], ['c', 'T']]	3	2	0.185284	0.000303099	346
['A337T', 'S349G']	108	80	1197	458	0.000278428	0.000326699	0.00428358	0.0021583	14.1576	7.13338	[[1003, 'A'], [1039, 'G'], [1040, 'G'], [1041, 'T']]	[['g', 'A'], ['t', 'G'], ['c', 'G'], ['a', 'T']]	4	2	10.6455	0.000302563	346
['S348W', 'A350P']	106	79	5	21	0.000273272	0.000322615	1.7893e-05	9.89614e-05	0.060055	0.332148	[[1037, 'G'], [1042, 'C']]	[['c', 'G'], ['g', 'C']]	2	2	0.196102	0.000297943	346
['I347N', 'A350A']	102	62	17	25	0.00026296	0.000253191	6.08362e-05	0.000117811	0.23573	0.456499	[[1034, 'A'], [1044, 'T']]	[['t', 'A'], ['c', 'T']]	2	2	0.346114	0.000258076	346
['L341M', 'A350V']	97	72	7	25	0.00025007	0.000294029	2.50502e-05	0.000117811	0.0920796	0.433051	[[1015, 'A'], [1043, 'T'], [1044, 'G']]	[['c', 'A'], ['c', 'T'], ['c', 'G']]	3	2	0.262565	0.000272049	346
['WT']	8851	6402	2242	2300	0.0262509	0.0197538	0.0071069	0.00714732	0.308964	0.310721	['WT']	['WT']	0	1	0.309843	0.0230024	458
['G463C']	5502	5446	977	1070	0.0163182	0.016804	0.00309699	0.00332506	0.187004	0.200775	[[1381, 'T']]	[['g', 'T']]	1	1	0.193889	0.0165611	458
['G463F']	5120	5312	2287	2353	0.0151853	0.0163905	0.00724955	0.00731202	0.459184	0.463141	[[1381, 'T'], [1382, 'T']]	[['g', 'T'], ['g', 'T']]	2	1	0.461163	0.0157879	458
['G463W']	4863	4533	10215	10419	0.014423	0.0139869	0.0323805	0.0323774	2.27952	2.2793	[[1381, 'T'], [1383, 'G']]	[['g', 'T'], ['c', 'G']]	2	1	2.27941	0.0142049	458
['G463Y']	4678	4796	2185	2496	0.0138743	0.0147984	0.00692622	0.00775639	0.483123	0.54103	[[1381, 'T'], [1382, 'A']]	[['g', 'T'], ['g', 'A']]	2	1	0.512076	0.0143364	458
['G463Q']	4658	4249	7551	7294	0.013815	0.0131106	0.0239359	0.0226663	1.77793	1.68363	[[1381, 'C'], [1382, 'A'], [1383, 'G']]	[['g', 'C'], ['g', 'A'], ['c', 'G']]	3	1	1.73078	0.0134628	458
['E462I']	4459	4867	871	890	0.0132248	0.0150174	0.00276098	0.0027657	0.195521	0.195856	[[1378, 'A'], [1379, 'T'], [1380, 'C']]	[['g', 'A'], ['a', 'T'], ['a', 'C']]	3	1	0.195688	0.0141211	458
['G463L']	4398	4502	1570	1510	0.0130439	0.0138912	0.00497673	0.00469237	0.369535	0.34842	[[1381, 'C'], [1382, 'T'], [1383, 'G']]	[['g', 'C'], ['g', 'T'], ['c', 'G']]	3	1	0.358978	0.0134676	458
['G463I']	4047	3935	1285	1117	0.0120029	0.0121417	0.00407331	0.00347111	0.33741	0.287527	[[1381, 'A'], [1382, 'T']]	[['g', 'A'], ['g', 'T']]	2	1	0.312469	0.0120723	458
['M458N']	3999	4056	702	609	0.0118605	0.012515	0.00222527	0.00189249	0.182582	0.155277	[[1367, 'A'], [1368, 'C']]	[['t', 'A'], ['g', 'C']]	2	1	0.168929	0.0121878	458
['R460W']	3906	3845	1028	1110	0.0115847	0.011864	0.00325865	0.00344936	0.277939	0.294205	[[1372, 'T'], [1374, 'G']]	[['c', 'T'], ['c', 'G']]	2	1	0.286072	0.0117243	458
['G463P']	3623	3276	7924	7223	0.0107454	0.0101083	0.0251182	0.0224457	2.409	2.15269	[[1381, 'C'], [1382, 'C'], [1383, 'T']]	[['g', 'C'], ['g', 'C'], ['c', 'T']]	3	1	2.28084	0.0104268	458
['P465L']	3622	3183	7322	7951	0.0107424	0.00982135	0.02321	0.024708	2.25737	2.40306	[[1388, 'T'], [1389, 'G']]	[['c', 'T'], ['a', 'G']]	2	1	2.33022	0.0102819	458
['G463D']	3599	3712	7198	8297	0.0106742	0.0114536	0.0228169	0.0257832	2.06228	2.33039	[[1382, 'A'], [1383, 'T']]	[['g', 'A'], ['c', 'T']]	2	1	2.19634	0.0110639	458
['G463T']	3491	3333	5903	6095	0.0103539	0.0102842	0.0187119	0.0189404	1.81334	1.83548	[[1381, 'A'], [1382, 'C']]	[['g', 'A'], ['g', 'C']]	2	1	1.82441	0.010319	458
['G463V']	3407	3662	816	931	0.0101047	0.0112993	0.00258663	0.00289311	0.241696	0.270333	[[1382, 'T'], [1383, 'G']]	[['g', 'T'], ['c', 'G']]	2	1	0.256014	0.010702	458
['G463S']	3404	3478	4522	4544	0.0100958	0.0107316	0.0143343	0.0141206	1.37648	1.35596	[[1381, 'A']]	[['g', 'A']]	1	1	1.36622	0.0104137	458
['G463E']	3369	3124	7031	6919	0.00999202	0.0096393	0.0222875	0.021501	2.27061	2.19048	[[1382, 'A'], [1383, 'G']]	[['g', 'A'], ['c', 'G']]	2	1	2.23054	0.00981566	458
['G463N']	3246	3447	5059	5224	0.00962722	0.0106359	0.0160365	0.0162337	1.58282	1.60229	[[1381, 'A'], [1382, 'A']]	[['g', 'A'], ['g', 'A']]	2	1	1.59256	0.0101316	458
['E459I']	3226	2948	2038	1732	0.0095679	0.00909624	0.00646024	0.00538224	0.692263	0.576747	[[1369, 'A'], [1370, 'T'], [1371, 'C']]	[['g', 'A'], ['a', 'T'], ['g', 'C']]	3	1	0.634505	0.00933207	458
['G463M']	3172	3175	1046	1126	0.00940775	0.00979666	0.00331571	0.00349908	0.345307	0.364404	[[1381, 'A'], [1382, 'T'], [1383, 'G']]	[['g', 'A'], ['g', 'T'], ['c', 'G']]	3	1	0.354855	0.0096022	458
['C464M']	3138	2512	4851	4540	0.00930691	0.00775093	0.0153772	0.0141082	1.80294	1.65416	[[1384, 'A'], [1385, 'T'], [1386, 'G']]	[['t', 'A'], ['g', 'T'], ['c', 'G']]	3	1	1.72855	0.00852892	458
['G463H']	3114	2996	4436	5089	0.00923572	0.00924435	0.0140616	0.0158142	1.52182	1.71149	[[1381, 'C'], [1382, 'A']]	[['g', 'C'], ['g', 'A']]	2	1	1.61665	0.00924004	458
['E462H']	3020	2946	952	925	0.00895693	0.00909007	0.00301774	0.00287447	0.334431	0.318553	[[1378, 'C'], [1380, 'C']]	[['g', 'C'], ['a', 'C']]	2	1	0.326492	0.0090235	458
['P461F']	2983	3022	5720	6303	0.0088472	0.00932457	0.0181318	0.0195868	1.9956	2.15574	[[1375, 'T'], [1376, 'T'], [1377, 'C']]	[['c', 'T'], ['c', 'T'], ['a', 'C']]	3	1	2.07567	0.00908588	458
['G463A']	2955	3174	526	575	0.00876415	0.00979358	0.00166736	0.00178683	0.179695	0.19257	[[1382, 'C'], [1383, 'T']]	[['g', 'C'], ['c', 'T']]	2	1	0.186132	0.00927886	458
['G463K']	2923	2703	3741	3781	0.00866924	0.00834028	0.0118586	0.0117496	1.39435	1.38153	[[1381, 'A'], [1382, 'A'], [1383, 'G']]	[['g', 'A'], ['g', 'A'], ['c', 'G']]	3	1	1.38794	0.00850476	458
['P465N']	2867	2873	5943	5520	0.00850315	0.00886482	0.0188387	0.0171536	2.16936	1.97531	[[1387, 'A'], [1388, 'A'], [1389, 'C']]	[['c', 'A'], ['c', 'A'], ['a', 'C']]	3	1	2.07233	0.00868399	458
['C464K']	2803	2381	294	167	0.00831334	0.00734672	0.000931949	0.000518957	0.119022	0.0662778	[[1384, 'A'], [1385, 'A'], [1386, 'G']]	[['t', 'A'], ['g', 'A'], ['c', 'G']]	3	1	0.0926501	0.00783003	458
['P465I']	2795	2704	5729	5500	0.00828961	0.00834336	0.0181603	0.0170914	2.18365	2.05512	[[1387, 'A'], [1388, 'T'], [1389, 'C']]	[['c', 'A'], ['c', 'T'], ['a', 'C']]	3	1	2.11939	0.00831649	458
['E462P']	2787	2668	659	912	0.00826588	0.00823228	0.00208896	0.00283407	0.253235	0.343561	[[1378, 'C'], [1379, 'C'], [1380, 'T']]	[['g', 'C'], ['a', 'C'], ['a', 'T']]	3	1	0.298398	0.00824908	458
['E459V']	2744	2412	1564	1699	0.00813835	0.00744238	0.00495771	0.00527969	0.63639	0.677721	[[1370, 'T']]	[['a', 'T']]	1	1	0.657056	0.00779036	458
['P465F']	2621	2399	6241	5891	0.00777355	0.00740226	0.0197833	0.0183065	2.60722	2.41258	[[1387, 'T'], [1388, 'T'], [1389, 'C']]	[['c', 'T'], ['c', 'T'], ['a', 'C']]	3	1	2.5099	0.00758791	458
['G463R']	2602	2829	2507	2143	0.0077172	0.00872906	0.00794692	0.00665944	0.966411	0.809842	[[1381, 'A'], [1383, 'A']]	[['g', 'A'], ['c', 'A']]	2	1	0.888127	0.00822313	458
['P461R']	2600	2700	12926	12716	0.00771127	0.00833102	0.040974	0.0395153	5.10826	4.9264	[[1375, 'A'], [1376, 'G']]	[['c', 'A'], ['c', 'G']]	2	1	5.01733	0.00802114	458
['C464I']	2583	2397	7442	7440	0.00766085	0.00739609	0.0235903	0.02312	3.13348	3.07101	[[1384, 'A'], [1385, 'T']]	[['t', 'A'], ['g', 'T']]	2	1	3.10225	0.00752847	458
['E462D']	2582	2467	606	524	0.00765788	0.00761208	0.00192096	0.00162835	0.251599	0.213274	[[1380, 'T']]	[['a', 'T']]	1	1	0.232437	0.00763498	458
['M458G']	2563	2347	155	283	0.00760153	0.00724182	0.000491334	0.000879431	0.0662025	0.118495	[[1366, 'G'], [1367, 'G'], [1368, 'T']]	[['a', 'G'], ['t', 'G'], ['g', 'T']]	3	1	0.0923488	0.00742167	458
['E459Y']	2536	2736	2100	2358	0.00752145	0.0084421	0.00665678	0.00732756	0.833997	0.918036	[[1369, 'T'], [1371, 'C']]	[['g', 'T'], ['g', 'C']]	2	1	0.876016	0.00798178	458
['C464N']	2517	2893	4696	4877	0.0074651	0.00892653	0.0148858	0.0151554	1.81627	1.84917	[[1384, 'A'], [1385, 'A']]	[['t', 'A'], ['g', 'A']]	2	1	1.83272	0.00819582	458
['P461Q']	2483	1816	2731	1978	0.00736426	0.00560338	0.00865698	0.00614669	1.33517	0.948005	[[1376, 'A'], [1377, 'G']]	[['c', 'A'], ['a', 'G']]	2	1	1.14159	0.00648382	458
['P461T']	2482	2241	4599	5237	0.00736129	0.00691475	0.0145783	0.0162741	2.04235	2.27992	[[1375, 'A'], [1377, 'C']]	[['c', 'A'], ['a', 'C']]	2	1	2.16114	0.00713802	458
['P465H']	2456	2307	4308	4725	0.00728418	0.00711839	0.0136559	0.0146831	1.89631	2.03895	[[1388, 'A'], [1389, 'C']]	[['c', 'A'], ['a', 'C']]	2	1	1.96763	0.00720129	458
['R460K']	2383	2105	433	352	0.00706767	0.00649511	0.00137256	0.00109385	0.202402	0.161302	[[1372, 'A'], [1373, 'A'], [1374, 'G']]	[['c', 'A'], ['g', 'A'], ['c', 'G']]	3	1	0.181852	0.00678139	458
['E459F']	2368	2130	2822	3379	0.00702318	0.00657225	0.00894544	0.0105003	1.31595	1.54469	[[1369, 'T'], [1370, 'T'], [1371, 'C']]	[['g', 'T'], ['a', 'T'], ['g', 'C']]	3	1	1.43032	0.00679772	458
['E459H']	2363	1927	1773	1750	0.00700835	0.00594588	0.00562022	0.00543818	0.867704	0.839598	[[1369, 'C'], [1371, 'C']]	[['g', 'C'], ['g', 'C']]	2	1	0.853651	0.00647712	458
['R460G']	2329	2051	650	825	0.00690752	0.00632849	0.00206043	0.00256371	0.311337	0.387385	[[1372, 'G'], [1374, 'T']]	[['c', 'G'], ['c', 'T']]	2	1	0.349361	0.006618	458
['C464F']	2328	2442	2841	2743	0.00690455	0.00753494	0.00900567	0.00852395	1.24737	1.18064	[[1385, 'T']]	[['g', 'T']]	1	1	1.21401	0.00721975	458
['C464Y']	2314	2600	1328	1241	0.00686303	0.00802246	0.00420962	0.00385644	0.5656	0.518148	[[1385, 'A']]	[['g', 'A']]	1	1	0.541874	0.00744275	458
['P461I']	2284	1967	871	1108	0.00677405	0.0060693	0.00276098	0.00344314	0.429947	0.536175	[[1375, 'A'], [1376, 'T'], [1377, 'C']]	[['c', 'A'], ['c', 'T'], ['a', 'C']]	3	1	0.483061	0.00642168	458
[]	2283	2163	2089	2344	0.00677109	0.00667407	0.00662191	0.00728405	0.985025	1.08352	[]	[]	0	0	1.03427	0.00672258	458
['E462G']	2272	2375	1316	1723	0.00673846	0.00732821	0.00417158	0.00535427	0.593115	0.761271	[[1379, 'G'], [1380, 'T']]	[['a', 'G'], ['a', 'T']]	2	1	0.677193	0.00703334	458
['E459M']	2265	2577	1057	1498	0.0067177	0.00795149	0.00335058	0.00465508	0.456818	0.634674	[[1369, 'A'], [1370, 'T']]	[['g', 'A'], ['a', 'T']]	2	1	0.545746	0.0073346	458
['P465V']	2246	2050	4681	4854	0.00666135	0.0063254	0.0148383	0.0150839	2.28514	2.32298	[[1387, 'G'], [1388, 'T'], [1389, 'G']]	[['c', 'G'], ['c', 'T'], ['a', 'G']]	3	1	2.30406	0.00649338	458
['P465S']	2230	1640	3742	4479	0.00661389	0.00506032	0.0118617	0.0139186	2.03213	2.38451	[[1387, 'A'], [1388, 'G'], [1389, 'C']]	[['c', 'A'], ['c', 'G'], ['a', 'C']]	3	1	2.20832	0.00583711	458
['M458E']	2214	2143	180	218	0.00656644	0.00661236	0.000570581	0.000677442	0.0865907	0.102808	[[1366, 'G'], [1367, 'A']]	[['a', 'G'], ['t', 'A']]	2	1	0.0946992	0.0065894	458
['C464H']	2203	1960	589	567	0.00653382	0.0060477	0.00186707	0.00176197	0.296795	0.280089	[[1384, 'C'], [1385, 'A']]	[['t', 'C'], ['g', 'A']]	2	1	0.288442	0.00629076	458
['P465W']	2190	1831	5325	5899	0.00649526	0.00564967	0.0168797	0.0183313	2.77971	3.01876	[[1387, 'T'], [1388, 'G'], [1389, 'G']]	[['c', 'T'], ['c', 'G'], ['a', 'G']]	3	1	2.89924	0.00607246	458
['E462Y']	2183	1803	448	512	0.0064745	0.00556327	0.00142011	0.00159106	0.235943	0.264344	[[1378, 'T'], [1380, 'C']]	[['g', 'T'], ['a', 'C']]	2	1	0.250143	0.00601888	458
['P465K']	2178	2203	4839	4884	0.00645967	0.00679749	0.0153391	0.0151772	2.31409	2.28966	[[1387, 'A'], [1388, 'A'], [1389, 'G']]	[['c', 'A'], ['c', 'A'], ['a', 'G']]	3	1	2.30187	0.00662858	458
['P465E']	2105	2249	4301	4522	0.00624316	0.00693943	0.0136337	0.0140523	2.06844	2.13194	[[1387, 'G'], [1388, 'A'], [1389, 'G']]	[['c', 'G'], ['c', 'A'], ['a', 'G']]	3	1	2.10019	0.0065913	458
['E459S']	2099	2348	1686	1587	0.00622536	0.0072449	0.00534444	0.00493165	0.793517	0.732228	[[1369, 'A'], [1370, 'G'], [1371, 'C']]	[['g', 'A'], ['a', 'G'], ['g', 'C']]	3	1	0.762872	0.00673513	458
['C464R']	2079	2121	228	182	0.00616605	0.00654448	0.000722736	0.00056557	0.113722	0.0889925	[[1384, 'A'], [1386, 'A']]	[['t', 'A'], ['c', 'A']]	2	1	0.101357	0.00635526	458
['E462R']	2073	1904	1394	1525	0.00614825	0.00587491	0.00441883	0.00473898	0.735053	0.788309	[[1378, 'A'], [1379, 'G']]	[['g', 'A'], ['a', 'G']]	2	1	0.761681	0.00601158	458
['M458L']	2044	2044	361	374	0.00606224	0.00630689	0.00114433	0.00116222	0.18503	0.187922	[[1366, 'C']]	[['a', 'C']]	1	1	0.186476	0.00618457	458
['E462S']	2028	2047	656	722	0.00601479	0.00631615	0.00207945	0.00224364	0.337274	0.363904	[[1378, 'A'], [1379, 'G'], [1380, 'C']]	[['g', 'A'], ['a', 'G'], ['a', 'C']]	3	1	0.350589	0.00616547	458
['R460E']	2005	1925	1241	1269	0.00594657	0.00593971	0.00393384	0.00394346	0.661912	0.663531	[[1372, 'G'], [1373, 'A'], [1374, 'G']]	[['c', 'G'], ['g', 'A'], ['c', 'G']]	3	1	0.662721	0.00594314	458
['P465A']	2001	1782	3360	2894	0.00593471	0.00549847	0.0106508	0.00899319	1.86315	1.57317	[[1387, 'G'], [1389, 'T']]	[['c', 'G'], ['a', 'T']]	2	1	1.71816	0.00571659	458
['E459D']	1981	1782	476	402	0.00587539	0.00549847	0.00150887	0.00124923	0.265322	0.219666	[[1371, 'T']]	[['g', 'T']]	1	1	0.242494	0.00568693	458
['M458I']	1977	1825	327	239	0.00586353	0.00563115	0.00103656	0.0007427	0.180354	0.129225	[[1368, 'C']]	[['g', 'C']]	1	1	0.154789	0.00574734	458
['P461Y']	1972	2225	1200	1154	0.0058487	0.00686538	0.00380387	0.00358609	0.598372	0.564113	[[1375, 'T'], [1376, 'A'], [1377, 'C']]	[['c', 'T'], ['c', 'A'], ['a', 'C']]	3	1	0.581243	0.00635704	458
['R460C']	1968	1847	416	420	0.00583684	0.00569903	0.00131868	0.00130516	0.228622	0.226279	[[1372, 'T']]	[['c', 'T']]	1	1	0.22745	0.00576793	458
['E462M']	1964	1935	396	577	0.00582497	0.00597056	0.00125528	0.00179304	0.212839	0.304021	[[1378, 'A'], [1379, 'T'], [1380, 'G']]	[['g', 'A'], ['a', 'T'], ['a', 'G']]	3	1	0.25843	0.00589777	458
['C464L']	1958	2146	5634	6177	0.00580718	0.00662162	0.0178592	0.0191952	2.87384	3.08883	[[1384, 'C'], [1385, 'T'], [1386, 'G']]	[['t', 'C'], ['g', 'T'], ['c', 'G']]	3	1	2.98133	0.0062144	458
['R460P']	1926	1770	402	305	0.00571227	0.00546145	0.0012743	0.000947797	0.228088	0.169648	[[1373, 'C'], [1374, 'T']]	[['g', 'C'], ['c', 'T']]	2	1	0.198868	0.00558686	458
['P461D']	1923	2249	288	337	0.00570337	0.00693943	0.000912929	0.00104724	0.144419	0.165665	[[1375, 'G'], [1376, 'A'], [1377, 'T']]	[['c', 'G'], ['c', 'A'], ['a', 'T']]	3	1	0.155042	0.0063214	458
['E462F']	1830	1897	612	584	0.00542755	0.00585331	0.00193997	0.0018148	0.343941	0.321748	[[1378, 'T'], [1379, 'T'], [1380, 'C']]	[['g', 'T'], ['a', 'T'], ['a', 'C']]	3	1	0.332845	0.00564043	458
['M458V']	1825	1530	219	268	0.00541272	0.00472091	0.000694207	0.000832818	0.137011	0.164367	[[1366, 'G']]	[['a', 'G']]	1	1	0.150689	0.00506681	458
['M458T']	1813	1515	431	146	0.00537713	0.00467463	0.00136622	0.000453699	0.271838	0.0902727	[[1367, 'C'], [1368, 'C']]	[['t', 'C'], ['g', 'C']]	2	1	0.181055	0.00502588	458
['P465M']	1799	1718	3934	3726	0.0053356	0.005301	0.0124704	0.0115787	2.3448	2.17713	[[1387, 'A'], [1388, 'T'], [1389, 'G']]	[['c', 'A'], ['c', 'T'], ['a', 'G']]	3	1	2.26097	0.0053183	458
['C464S']	1795	1673	2679	2694	0.00532374	0.00516215	0.00849215	0.00837169	1.61973	1.59675	[[1384, 'A']]	[['t', 'A']]	1	1	1.60824	0.00524294	458
['C464T']	1770	1485	775	868	0.00524959	0.00458206	0.00245667	0.00269734	0.499747	0.548704	[[1384, 'A'], [1385, 'C']]	[['t', 'A'], ['g', 'C']]	2	1	0.524226	0.00491583	458
['M458R']	1767	1662	196	180	0.0052407	0.00512821	0.000621299	0.000559355	0.119839	0.107891	[[1367, 'G'], [1368, 'A']]	[['t', 'G'], ['g', 'A']]	2	1	0.113865	0.00518445	458
['M458P']	1759	1514	162	179	0.00521697	0.00467154	0.000513523	0.000556248	0.103863	0.112504	[[1366, 'C'], [1367, 'C'], [1368, 'T']]	[['a', 'C'], ['t', 'C'], ['g', 'T']]	3	1	0.108183	0.00494426	458
['P461V']	1721	1830	2219	2354	0.00510427	0.00564658	0.00703399	0.00731513	1.30855	1.36085	[[1375, 'G'], [1376, 'T'], [1377, 'G']]	[['c', 'G'], ['c', 'T'], ['a', 'G']]	3	1	1.3347	0.00537542	458
['R460V']	1690	1773	301	553	0.00501232	0.0054707	0.000954138	0.00171846	0.182035	0.327856	[[1372, 'G'], [1373, 'T'], [1374, 'G']]	[['c', 'G'], ['g', 'T'], ['c', 'G']]	3	1	0.254946	0.00524151	458
['E459G']	1676	1616	1289	1185	0.0049708	0.00498627	0.00408599	0.00368242	0.820722	0.73966	[[1370, 'G'], [1371, 'T']]	[['a', 'G'], ['g', 'T']]	2	1	0.780191	0.00497854	458
['P461W']	1667	1414	1086	903	0.00494411	0.00436299	0.0034425	0.0028061	0.739759	0.603002	[[1375, 'T'], [1376, 'G'], [1377, 'G']]	[['c', 'T'], ['c', 'G'], ['a', 'G']]	3	1	0.671381	0.00465355	458
['M458C']	1666	1623	144	187	0.00494114	0.00500787	0.000456465	0.000581108	0.0917608	0.116817	[[1366, 'T'], [1367, 'G'], [1368, 'C']]	[['a', 'T'], ['t', 'G'], ['g', 'C']]	3	1	0.104289	0.00497451	458
['P461A']	1658	1295	828	607	0.00491742	0.0039958	0.00262467	0.00188627	0.588939	0.423252	[[1375, 'G'], [1377, 'T']]	[['c', 'G'], ['a', 'T']]	2	1	0.506096	0.00445661	458
['R460H']	1652	1515	404	501	0.00489962	0.00467463	0.00128064	0.00155687	0.267517	0.325221	[[1373, 'A']]	[['g', 'A']]	1	1	0.296369	0.00478712	458
['P465Y']	1614	1166	2710	3040	0.00478692	0.00359777	0.00859041	0.00944689	2.04907	2.25337	[[1387, 'T'], [1388, 'A'], [1389, 'C']]	[['c', 'T'], ['c', 'A'], ['a', 'C']]	3	1	2.15122	0.00419234	458
['R460F']	1613	1720	2814	2133	0.00478395	0.00530717	0.00892008	0.00662836	1.76791	1.3137	[[1372, 'T'], [1373, 'T']]	[['c', 'T'], ['g', 'T']]	2	1	1.5408	0.00504556	458
['M458W']	1609	1492	220	202	0.00477209	0.00460366	0.000697377	0.000627721	0.148762	0.133903	[[1366, 'T'], [1367, 'G']]	[['a', 'T'], ['t', 'G']]	2	1	0.141332	0.00468787	458
['P461M']	1590	1431	777	682	0.00471574	0.00441544	0.00246301	0.00211934	0.539472	0.464198	[[1375, 'A'], [1376, 'T'], [1377, 'G']]	[['c', 'A'], ['c', 'T'], ['a', 'G']]	3	1	0.501835	0.00456559	458
['P465R']	1516	1203	3583	3055	0.00449626	0.00371193	0.0113577	0.0094935	2.76741	2.31318	[[1387, 'A'], [1388, 'G']]	[['c', 'A'], ['c', 'G']]	2	1	2.54029	0.0041041	458
['R460D']	1487	1668	369	646	0.00441025	0.00514672	0.00116969	0.00200746	0.244783	0.420105	[[1372, 'G'], [1373, 'A'], [1374, 'T']]	[['c', 'G'], ['g', 'A'], ['c', 'T']]	3	1	0.332444	0.00477848	458
['E462T']	1461	1153	428	388	0.00433314	0.00355765	0.00135671	0.00120572	0.343873	0.305602	[[1378, 'A'], [1379, 'C'], [1380, 'C']]	[['g', 'A'], ['a', 'C'], ['a', 'C']]	3	1	0.324737	0.0039454	458
['P461N']	1451	1240	761	646	0.00430348	0.0038261	0.00241229	0.00200746	0.59346	0.493867	[[1375, 'A'], [1376, 'A'], [1377, 'C']]	[['c', 'A'], ['c', 'A'], ['a', 'C']]	3	1	0.543663	0.00406479	458
['R460I']	1450	1673	404	374	0.00430051	0.00516215	0.00128064	0.00116222	0.270672	0.245643	[[1372, 'A'], [1373, 'T']]	[['c', 'A'], ['g', 'T']]	2	1	0.258157	0.00473133	458
['E459K']	1435	1431	2100	1802	0.00425603	0.00441544	0.00665678	0.00559977	1.53533	1.29154	[[1369, 'A']]	[['g', 'A']]	1	1	1.41343	0.00433573	458
['P465Q']	1434	1188	2162	2384	0.00425306	0.00366565	0.00685331	0.00740835	1.73092	1.8711	[[1388, 'A'], [1389, 'G']]	[['c', 'A'], ['a', 'G']]	2	1	1.80101	0.00395935	458
['E459P']	1431	1180	634	1094	0.00424416	0.00364096	0.00200971	0.00339964	0.509748	0.862291	[[1369, 'C'], [1370, 'C'], [1371, 'T']]	[['g', 'C'], ['a', 'C'], ['g', 'T']]	3	1	0.686019	0.00394256	458
['E462A']	1401	1709	530	569	0.00415519	0.00527323	0.00168004	0.00176818	0.356379	0.375076	[[1379, 'C'], [1380, 'T']]	[['a', 'C'], ['a', 'T']]	2	1	0.365727	0.00471421	458
['P461K']	1394	1402	3493	3543	0.00413443	0.00432596	0.0110724	0.01101	2.61748	2.60271	[[1375, 'A'], [1376, 'A'], [1377, 'G']]	[['c', 'A'], ['c', 'A'], ['a', 'G']]	3	1	2.6101	0.00423019	458
['R460N']	1392	1397	263	287	0.00412849	0.00431053	0.000833682	0.000891861	0.197578	0.211366	[[1372, 'A'], [1373, 'A']]	[['c', 'A'], ['g', 'A']]	2	1	0.204472	0.00421951	458
['R460Y']	1353	1352	1063	1305	0.00401282	0.00417168	0.0033696	0.00405533	0.823409	0.990977	[[1372, 'T'], [1373, 'A']]	[['c', 'T'], ['g', 'A']]	2	1	0.907193	0.00409225	458
['C464E']	1336	887	223	176	0.0039624	0.00273689	0.000706886	0.000546925	0.211033	0.163278	[[1384, 'G'], [1385, 'A'], [1386, 'G']]	[['t', 'G'], ['g', 'A'], ['c', 'G']]	3	1	0.187156	0.00334965	458
['P465C']	1318	983	2521	2402	0.00390902	0.00303311	0.0079913	0.00746429	2.30226	2.15043	[[1387, 'T'], [1388, 'G'], [1389, 'C']]	[['c', 'T'], ['c', 'G'], ['a', 'C']]	3	1	2.22635	0.00347106	458
['R460A']	1295	1130	269	169	0.0038408	0.00348669	0.000852701	0.000525173	0.23274	0.143343	[[1372, 'G'], [1373, 'C'], [1374, 'T']]	[['c', 'G'], ['g', 'C'], ['c', 'T']]	3	1	0.188042	0.00366374	458
['E462L']	1284	1134	159	209	0.00380818	0.00349903	0.000504013	0.000649474	0.13795	0.177763	[[1378, 'C'], [1379, 'T'], [1380, 'G']]	[['g', 'C'], ['a', 'T'], ['a', 'G']]	3	1	0.157856	0.0036536	458
['E459R']	1283	948	1465	1513	0.00380521	0.00292511	0.00464389	0.00470169	1.37999	1.39717	[[1369, 'A'], [1370, 'G'], [1371, 'A']]	[['g', 'A'], ['a', 'G'], ['g', 'A']]	3	1	1.38858	0.00336516	458
['P461L']	1281	1135	215	188	0.00379928	0.00350211	0.000681527	0.000584216	0.186684	0.160028	[[1376, 'T'], [1377, 'G']]	[['c', 'T'], ['a', 'G']]	2	1	0.173356	0.0036507	458
['P461E']	1276	1061	162	137	0.00378445	0.00327378	0.000513523	0.000425732	0.14551	0.120634	[[1375, 'G'], [1376, 'A'], [1377, 'G']]	[['c', 'G'], ['c', 'A'], ['a', 'G']]	3	1	0.133072	0.00352912	458
['M458D']	1260	1296	122	154	0.003737	0.00399889	0.000386727	0.00047856	0.0999826	0.123725	[[1366, 'G'], [1367, 'A'], [1368, 'T']]	[['a', 'G'], ['t', 'A'], ['g', 'T']]	3	1	0.111854	0.00386794	458
['C464V']	1205	1126	2814	2789	0.00357388	0.00347434	0.00892008	0.0086669	2.53116	2.45932	[[1384, 'G'], [1385, 'T'], [1386, 'G']]	[['t', 'G'], ['g', 'T'], ['c', 'G']]	3	1	2.49524	0.00352411	458
['R460M']	1202	1095	329	402	0.00356498	0.00337869	0.0010429	0.00124923	0.300387	0.359818	[[1372, 'A'], [1373, 'T'], [1374, 'G']]	[['c', 'A'], ['g', 'T'], ['c', 'G']]	3	1	0.330102	0.00347183	458
['M458H']	1194	1181	295	284	0.00354125	0.00364405	0.000935119	0.000882538	0.260287	0.245651	[[1366, 'C'], [1367, 'A'], [1368, 'C']]	[['a', 'C'], ['t', 'A'], ['g', 'C']]	3	1	0.252969	0.00359265	458
['P461H']	1127	1036	1171	1516	0.00334254	0.00319664	0.00371195	0.00471102	1.13529	1.44086	[[1376, 'A'], [1377, 'C']]	[['c', 'A'], ['a', 'C']]	2	1	1.28808	0.00326959	458
['E459T']	1118	1057	638	692	0.00331584	0.00326144	0.00202239	0.00215041	0.614963	0.65389	[[1369, 'A'], [1370, 'C'], [1371, 'C']]	[['g', 'A'], ['a', 'C'], ['g', 'C']]	3	1	0.634426	0.00328864	458
['M458Y']	1112	940	96	91	0.00329805	0.00290043	0.00030431	0.000282785	0.0981885	0.0912434	[[1366, 'T'], [1367, 'A'], [1368, 'C']]	[['a', 'T'], ['t', 'A'], ['g', 'C']]	3	1	0.094716	0.00309924	458
['E462Q']	1111	1115	326	381	0.00329508	0.0034404	0.00103339	0.00118397	0.306848	0.351562	[[1378, 'C'], [1380, 'G']]	[['g', 'C'], ['a', 'G']]	2	1	0.329205	0.00336774	458
['P461C']	1105	1141	452	383	0.00327729	0.00352063	0.00143279	0.00119018	0.421539	0.350161	[[1375, 'T'], [1376, 'G'], [1377, 'C']]	[['c', 'T'], ['c', 'G'], ['a', 'C']]	3	1	0.38585	0.00339896	458
['M458K']	1102	1063	118	167	0.00326839	0.00327995	0.000374047	0.000518957	0.114242	0.1585	[[1367, 'A']]	[['t', 'A']]	1	1	0.136371	0.00327417	458
['M458S']	1098	1123	112	106	0.00325653	0.00346509	0.000355028	0.000329398	0.105638	0.0980116	[[1367, 'G'], [1368, 'C']]	[['t', 'G'], ['g', 'C']]	2	1	0.101825	0.00336081	458
['E459W']	1064	1162	976	902	0.00315569	0.00358542	0.00309382	0.00280299	0.917895	0.831611	[[1369, 'T'], [1370, 'G']]	[['g', 'T'], ['a', 'G']]	2	1	0.874753	0.00337056	458
['R460L']	1057	947	347	493	0.00313493	0.00292203	0.00109995	0.00153201	0.363203	0.505869	[[1373, 'T'], [1374, 'G']]	[['g', 'T'], ['c', 'G']]	2	1	0.434536	0.00302848	458
['E459N']	1038	1205	1034	950	0.00307857	0.0037181	0.00327767	0.00295215	0.964492	0.868705	[[1369, 'A'], [1371, 'C']]	[['g', 'A'], ['g', 'C']]	2	1	0.916598	0.00339834	458
[truncated: 775 more rows]

## Sheet: Mutant Growth Rate
Mutation	Base_Freq	Fold Change	r	Norm Growth Rate	WT Allele	Mutant Allele	Position	Region
E153P	0.00601948	15.6462	0.0307088	121.571	E	P	153	147
P461R	0.00802114	5.01733	0.0345411	113.95	P	R	461	458
E509P	0.00257186	6.63213	0.0359638	112.248	E	P	509	505
V468R	0.00226853	10.127	0.0372142	109.737	V	R	468	466
E138R	0.0042084	5.40763	0.0346877	106.282	E	R	138	133
A68W	0.0034113	8.78171	0.0365688	106.107	A	W	68	64-
M351F	0.00402473	11.0299	0.0279821	105.957	M	F	351	346
K222D	0.0200133	3.8647	0.0321108	105.666	K	D	222	219
L248C	0.00386587	17.4354	0.0346045	104.959	L	C	248	244
G76R	0.00188373	4.83428	0.0316572	104.017	G	R	76	72-
T277E	0.00650098	5.67312	0.0270019	102.962	T	E	277	274
F497P	0.00108713	2.50222	0.0314518	102.633	F	P	497	497
F497N	0.00121858	2.48736	0.0314242	102.4	F	N	497	497
E138K	0.00278131	4.67971	0.0340184	102.327	E	K	138	133
L150T	0.0131262	7.04961	0.0270178	102.325	L	T	150	147
W127G	0.00408692	3.51394	0.0323525	102.306	W	G	127	121
E292I	0.00591945	5.87532	0.0273674	101.855	E	I	292	290
L248T	0.00201704	14.5273	0.0337597	101.698	L	T	248	244
P230N	0.0054415	4.54146	0.0307902	101.587	P	N	230	228
E292V	0.00599078	5.83242	0.0273335	101.558	E	V	292	290
M351T	0.00818448	9.25649	0.0271706	101.361	M	T	351	346
A68R	0.00271798	7.21973	0.0356621	101.28	A	R	68	64-
E505G	0.000359473	4.63882	0.0343089	101.175	E	G	505	505
P230D	0.00549375	4.47294	0.0307198	101.099	P	D	230	228
S121I	0.00745397	3.29513	0.0320549	100.421	S	I	121	121
T277Q	0.00474241	5.3172	0.0267019	100.324	T	Q	277	274
V468F	0.00257644	7.17597	0.0356195	100.285	V	F	468	466
C464I	0.00752847	3.10225	0.0323153	100.185	C	I	464	458
F72P	0.00302914	4.26913	0.0310817	100.086	F	P	72	72-
F72D	0.00301586	4.23948	0.0310494	99.8656	F	D	72	72-
C464W	0.0030198	3.06667	0.0322619	99.8547	C	W	464	458
V468N	0.00165323	7.05871	0.0355432	99.8327	V	N	468	466
V280W	0.00827156	5.24605	0.0266395	99.7751	V	W	280	274
W127A	0.0161115	3.17877	0.0318884	99.3679	W	A	127	121
V468D	0.00164384	6.8879	0.0354298	99.1605	V	D	468	466
C464L	0.0062144	2.98133	0.0321312	99.0467	C	L	464	458
P230T	0.00515927	4.19284	0.0304204	99.0251	P	T	230	228
M351A	0.00611707	8.42266	0.0267336	98.8862	M	A	351	346
E292L	0.00797848	5.45821	0.0270265	98.8716	E	L	292	290
T277R	0.00385961	5.10663	0.0265148	98.6782	T	R	277	274
A68F	0.00159275	6.4936	0.0351714	98.6677	A	F	68	64-
S121L	0.00370574	3.10029	0.0317727	98.6353	S	L	121	121
V506R	0.00114966	4.27181	0.0339273	98.6212	V	R	506	505
P465W	0.00607246	2.89924	0.0320019	98.2472	P	W	465	458
K222E	0.0146381	3.20332	0.0312418	98.2107	K	E	222	219
P465G	0.00140951	2.89102	0.0319888	98.1659	P	G	465	458
A68K	0.00314568	6.36015	0.0350752	98.1559	A	K	68	64-
L248V	0.00839183	11.868	0.0328237	98.0853	L	V	248	244
W127C	0.00159308	3.03024	0.0316669	97.9655	W	C	127	121
D504P	0.00189537	2.21027	0.0308774	97.7844	D	P	504	497
V228D	0.00297418	4.02865	0.0302355	97.7439	V	D	228	228
N135K	0.0101479	3.9475	0.0332306	97.6726	N	K	135	133
Y139R	0.00917466	3.94495	0.0332277	97.6549	Y	R	139	133
G76K	0.00511153	3.95225	0.0307246	97.6471	G	K	76	72-
E153L	0.00265235	5.79163	0.0261078	97.58	E	L	153	147
E138F	0.00401738	3.92196	0.0332006	97.495	E	F	138	133
G249A	0.00499942	11.1295	0.0325262	96.9371	G	A	249	244
L248I	0.00291521	10.963	0.0324564	96.6678	L	I	248	244
V468K	0.00272579	6.26894	0.0349939	96.5768	V	K	468	466
S121V	0.003516	2.85976	0.0313988	96.2685	S	V	121	121
F497K	0.00189413	2.12328	0.0306915	96.2151	F	K	497	497
I347L	0.00313368	7.60162	0.0262587	96.1968	I	L	347	346
E279T	0.00368422	4.79238	0.0262208	96.0916	E	T	279	274
H125T	0.00161491	2.83544	0.0313593	96.0182	H	T	125	121
Y139K	0.0107524	3.70614	0.0329386	95.9467	Y	K	139	133
V468Y	0.00290451	6.10847	0.0348738	95.8652	V	Y	468	466
W127T	0.00324309	2.81754	0.03133	95.8326	W	T	127	121
M351V	0.00440632	7.47524	0.0261811	95.7572	M	V	351	346
H125P	0.00699068	2.77738	0.0312635	95.412	H	P	125	121
P461K	0.00423019	2.6101	0.0315155	95.2391	P	K	461	458
P465D	0.00223874	2.60408	0.0315049	95.1731	P	D	465	458
G76N	0.00409643	3.64081	0.0303446	95.0517	G	N	76	72-
K222S	0.00830988	2.94569	0.0308536	94.8802	K	S	222	219
V228E	0.00355154	3.67589	0.0298112	94.8046	V	E	228	228
S121M	0.00534222	2.69558	0.0311251	94.5359	S	M	121	121
S121P	0.00186465	2.69065	0.0311166	94.4822	S	P	121	121
P465R	0.0041041	2.54029	0.03139	94.463	P	R	465	458
M244V	0.00447116	9.66199	0.0318716	94.4105	M	V	244	244
V468W	0.00216339	5.78771	0.0346241	94.3851	V	W	468	466
N231P	0.00708479	3.62609	0.0297481	94.3671	N	P	231	228
V67R	0.00656915	5.45157	0.0343616	94.357	V	R	67	64-
A136W	0.00282707	3.49478	0.0326667	94.3403	A	W	136	133
W127V	0.00461362	2.6773	0.0310936	94.3364	W	V	127	121
C464Q	0.0026047	2.52539	0.0313628	94.2945	C	Q	464	458
I502F	0.00208045	2.02053	0.0304618	94.2766	I	F	502	497
C464G	0.00227169	2.51894	0.031351	94.2213	C	G	464	458
F149H	0.00231014	5.01902	0.0254449	94.1236	F	H	149	147
P465F	0.00758791	2.5099	0.0313343	94.1184	P	F	465	458
C464V	0.00352411	2.49524	0.0313072	93.9506	C	V	464	458
V506N	0.00117364	3.66804	0.0332218	93.9006	V	N	506	505
P230E	0.0112659	3.56903	0.0296746	93.8584	P	E	230	228
N135D	0.0142821	3.43184	0.0325826	93.8431	N	D	135	133
G76S	0.00781234	3.49199	0.0301514	93.732	G	S	76	72-
M351C	0.00550581	6.91877	0.025823	93.7288	M	C	351	346
S121Q	0.00765757	2.62211	0.0309972	93.726	S	Q	121	121
A68H	0.00193123	5.29886	0.03423	93.6568	A	H	68	64-
E509R	0.00200268	3.63119	0.0331751	93.5878	E	R	509	505
K222G	0.0152148	2.85065	0.0307018	93.5776	K	G	222	219
P230R	0.00913469	3.5332	0.0296279	93.5347	P	R	230	228
P230L	0.0121565	3.53048	0.0296243	93.51	P	L	230	228
W127L	0.00280074	2.59784	0.0309541	93.4535	W	L	127	121
Y139Q	0.00452129	3.36756	0.032495	93.3258	Y	Q	139	133
L471Y	0.00655359	5.53163	0.0344146	93.1433	L	Y	471	466
Y139E	0.00550633	3.31953	0.0324285	92.9329	Y	E	139	133
I502N	0.002347	1.93596	0.0302639	92.6057	I	N	502	497
K222W	0.0201264	2.78	0.0305856	92.5807	K	W	222	219
M244I	0.00873441	8.71765	0.0313955	92.5727	M	I	244	244
E153K	0.00428087	4.63181	0.0250732	92.1854	E	K	153	147
K294D	0.00592411	4.60773	0.0262423	92.0091	K	D	294	290
V506F	0.00400177	3.44949	0.0329374	91.9976	V	F	506	505
P465L	0.0102819	2.33022	0.0309904	91.9915	P	L	465	458
V506K	0.00240163	3.43475	0.0329176	91.8649	V	K	506	505
V506M	0.0114527	3.4299	0.0329111	91.8212	V	M	506	505
H125G	0.0272174	2.45179	0.0306862	91.7578	H	G	125	121
P465V	0.00649338	2.30406	0.0309382	91.6683	P	V	465	458
P465K	0.00662858	2.30187	0.0309338	91.6412	P	K	465	458
L471F	0.00499186	5.22908	0.0341542	91.5998	L	F	471	466
S133K	0.00696931	3.14941	0.032185	91.4937	S	K	133	133
G463P	0.0104268	2.28084	0.0308913	91.3784	G	P	463	458
G463W	0.0142049	2.27941	0.0308884	91.3604	G	W	463	458
S121D	0.00362346	2.41384	0.030614	91.3006	S	D	121	121
P465M	0.0053183	2.26097	0.0308508	91.1278	P	M	465	458
Y139N	0.00839306	3.10549	0.0321199	91.1095	Y	N	139	133
V506T	0.00234712	3.34676	0.0327975	91.061	V	T	506	505
E292M	0.00295222	4.49647	0.0261291	91.0187	E	M	292	290
S229P	0.00129735	3.25645	0.0292503	90.9185	S	P	229	228
P230Q	0.0104983	3.25193	0.0292439	90.874	P	Q	230	228
A68D	0.00383179	4.71579	0.0336903	90.7838	A	D	68	64-
P230C	0.00980533	3.2389	0.0292253	90.7452	P	C	230	228
G463E	0.00981566	2.23054	0.030788	90.7399	G	E	463	458
P465C	0.00347106	2.22635	0.0307793	90.686	P	C	465	458
P465S	0.00583711	2.20832	0.0307417	90.4532	P	S	465	458
G463D	0.0110639	2.19634	0.0307165	90.2974	G	D	463	458
P465T	0.0012271	2.19131	0.0307059	90.2318	P	T	465	458
V468H	0.00368233	4.9736	0.0339223	90.2253	V	H	468	466
F149Y	0.00443445	4.26789	0.0246944	90.21	F	Y	149	147
V468E	0.00646255	4.92445	0.0338763	89.9528	V	E	468	466
L510P	0.00236514	3.22428	0.0326249	89.906	L	P	510	505
M351N	0.00420716	5.97775	0.0251461	89.8955	M	N	351	346
N135R	0.00924447	2.96478	0.0319053	89.841	N	R	135	133
P461T	0.00713802	2.16114	0.0306417	89.8348	P	T	461	458
P465Y	0.00419234	2.15122	0.0306204	89.7032	P	Y	465	458
V506Y	0.0101081	3.19224	0.0325786	89.5966	V	Y	506	505
P230K	0.00647042	3.10382	0.0290281	89.3788	P	K	230	228
P465I	0.00831649	2.11939	0.0305514	89.2763	P	I	465	458
F497T	0.00511584	1.7763	0.0298654	89.2419	F	T	497	497
V67P	0.000497417	4.42591	0.0333966	89.2203	V	P	67	64-
E505K	0.00827298	3.15126	0.0325188	89.1963	E	K	505	505
W127P	0.00214019	2.24518	0.0302787	89.1778	W	P	127	121
P465E	0.0065913	2.10019	0.0305093	89.0158	P	E	465	458
F497R	0.00585584	1.76577	0.0298379	89.0095	F	R	497	497
N78W	0.00486752	3.00508	0.0294562	88.9836	N	W	78	72-
W127M	0.0151251	2.22661	0.0302402	88.9344	W	M	127	121
E509F	0.00636183	3.10535	0.0324509	88.7417	E	F	509	505
G147R	0.00792327	4.01485	0.0244114	88.7346	G	R	147	147
P461F	0.00908588	2.07567	0.0304549	88.6795	P	F	461	458
P465N	0.00868399	2.07233	0.0304474	88.6335	P	N	465	458
S121K	0.00338343	2.19709	0.0301785	88.5434	S	K	121	121
I502W	0.00514748	1.74276	0.0297772	88.497	I	W	502	497
F497I	0.00203184	1.73859	0.0297661	88.4033	F	I	497	497
P230I	0.00621296	3.00216	0.0288739	88.3106	P	I	230	228
S121E	0.00905119	2.16323	0.0301065	88.0882	S	E	121	121
V468M	0.00449189	4.58986	0.0335506	88.022	V	M	468	466
K294S	0.00925772	4.16789	0.0257778	87.9444	K	S	294	290
N135E	0.00362779	2.7553	0.031566	87.8365	N	E	135	133
K508P	0.00237595	3.01223	0.0323099	87.7985	K	P	508	505
Y139T	0.00387105	2.7237	0.0315126	87.5209	Y	T	139	133
V67K	0.00432934	4.12787	0.0330739	87.5022	V	K	67	64-
W127E	0.00413535	2.11974	0.0300125	87.493	W	E	127	121
W127H	0.000944891	2.11411	0.0300002	87.415	W	H	127	121
A68E	0.00363811	4.10746	0.0330509	87.3801	A	E	68	64-
V506P	0.00179265	2.96994	0.0322445	87.3606	V	P	506	505
F497M	0.0107043	1.68513	0.0296215	87.1828	F	M	497	497
P465H	0.00720129	1.96763	0.0302074	87.1491	P	H	465	458
Y139S	0.00988789	2.68424	0.0314451	87.1217	Y	S	139	133
N135Q	0.00840243	2.67584	0.0314306	87.0359	N	Q	135	133
D504K	0.00195887	1.67525	0.0295943	86.953	D	K	504	497
S121R	0.0153541	2.07839	0.0299213	86.9157	S	R	121	121
S503P	0.000933072	1.6654	0.029567	86.7226	S	P	503	497
H125V	0.00568709	2.06395	0.029889	86.7113	H	V	125	121
L69R	0.00178999	3.98627	0.0329123	86.6419	L	R	69	64-
I502Y	0.0059644	1.66105	0.0295549	86.6202	I	Y	502	497
L510K	0.00418942	2.89904	0.0321326	86.6121	L	K	510	505
P230G	0.00572968	2.84448	0.0286241	86.5802	P	G	230	228
P230S	0.00286534	2.83969	0.0286163	86.5261	P	S	230	228
G76Y	0.0117372	2.7784	0.0290931	86.5036	G	Y	76	72-
A136R	0.00383864	2.61994	0.0313328	86.4584	A	R	136	133
E153M	0.00253766	3.65147	0.0239722	86.4443	E	M	153	147
V228S	0.00874432	2.82297	0.028589	86.3367	V	S	228	228
L122R	0.00305307	2.03165	0.029816	86.249	L	R	122	121
L510N	0.0023241	2.86468	0.0320774	86.2426	L	N	510	505
E470P	0.0091689	4.30149	0.0332501	86.2414	E	P	470	466
I502K	0.00640841	1.64484	0.0295095	86.2371	I	K	502	497
E505R	0.00203715	2.8556	0.0320627	86.1443	E	R	505	505
M351G	0.00781243	5.18092	0.0244838	86.1443	M	G	351	346
F497A	0.00359414	1.63807	0.0294904	86.0759	F	A	497	497
G76D	0.00476575	2.7205	0.0289956	85.8376	G	D	76	72-
K294E	0.00605741	3.9522	0.0255318	85.7916	K	E	294	290
S121H	0.00536146	1.99806	0.0297388	85.7605	S	H	121	121
K124P	0.0005061	1.99263	0.0297262	85.6808	K	P	124	121
V506L	0.00494705	2.80931	0.031987	85.6381	V	L	506	505
A68P	0.0018367	3.81909	0.0327139	85.5861	A	P	68	64-
E279S	0.0018461	3.69394	0.0250155	85.4897	E	S	279	274
D71F	0.00208104	3.78616	0.0326738	85.3727	D	F	71	64-
V468Q	0.00235667	4.16186	0.0330974	85.3359	V	Q	468	466
P230M	0.0131403	2.73585	0.0284438	85.3312	P	M	230	228
L510Y	0.00851464	2.76326	0.0319105	85.126	L	Y	510	505
C464N	0.00819582	1.83272	0.0298786	85.1154	C	N	464	458
V506D	0.00433354	2.76026	0.0319055	85.0923	V	D	506	505
I502R	0.00638401	1.59668	0.0293719	85.0757	I	R	502	497
E281W	0.00758807	3.65337	0.0249644	85.0399	E	W	281	274
G463T	0.010319	1.82441	0.0298575	84.9853	G	T	463	458
L122G	0.00598971	1.94512	0.0296145	84.9735	L	G	122	121
P230V	0.00820621	2.70124	0.0283849	84.9228	P	V	230	228
S75Q	0.0130494	2.63821	0.0288534	84.8663	S	Q	75	72-
N120P	0.00789566	1.93595	0.0295926	84.8351	N	P	120	121
L510E	0.0075611	2.72636	0.0318483	84.7095	L	E	510	505
Y139L	0.00682007	2.45154	0.0310252	84.6409	Y	L	139	133
A68N	0.00335649	3.67294	0.0325333	84.6244	A	N	68	64-
P465Q	0.00395935	1.80101	0.0297978	84.6157	P	Q	465	458
E138Y	0.00797889	2.44753	0.0310177	84.5962	E	Y	138	133
I502M	0.00440915	1.5738	0.0293051	84.5116	I	M	502	497
V73A	0.0013109	2.60287	0.028791	84.4399	V	A	73	72-
L69D	0.00503881	3.63002	0.0324789	84.3347	L	D	69	64-
S501I	0.0151463	1.5656	0.0292809	84.3075	S	I	501	497
H125I	0.00226756	1.89704	0.0294986	84.24	H	I	125	121
E292F	0.00522739	3.79566	0.0253447	84.1542	E	F	292	290
W127D	0.00903622	1.89092	0.0294837	84.1454	W	D	127	121
Y139I	0.0100948	2.40033	0.0309275	84.0634	Y	I	139	133
L510T	0.00298165	2.66137	0.0317366	83.9621	L	T	510	505
L510R	0.00352437	2.64071	0.0317005	83.7208	L	R	510	505
E505P	0.00128423	2.63603	0.0316923	83.6658	E	P	505	505
Y139G	0.0072932	2.35757	0.0308443	83.5717	Y	G	139	133
G463Q	0.0134628	1.73078	0.0296136	83.4768	G	Q	463	458
C464M	0.00852892	1.72855	0.0296077	83.4399	C	M	464	458
E292Y	0.00690576	3.72855	0.0252621	83.4314	E	Y	292	290
L471N	0.00322844	3.87172	0.0327628	83.3529	L	N	471	466
P465A	0.00571659	1.71816	0.0295797	83.2673	P	A	465	458
Y139D	0.00464949	2.33087	0.0307916	83.2602	Y	D	139	133
L471W	0.00428911	3.85305	0.0327404	83.2203	L	W	471	466
G76C	0.00694153	2.50362	0.028611	83.2105	G	C	76	72-
M244T	0.00431016	5.14739	0.0289563	83.1583	M	T	244	244
S229L	0.00748505	2.55398	0.0281254	83.1248	S	L	229	228
E153N	0.00246118	3.17552	0.0233257	83.0729	E	N	153	147
V228G	0.0070045	2.54044	0.0281008	82.9544	V	G	228	228
E138W	0.00541584	2.3016	0.0307331	82.9144	E	W	138	133
G147K	0.00285542	3.15424	0.0232945	82.9105	G	K	147	147
I502L	0.00684436	1.50939	0.0291116	82.8785	I	L	502	497
Y70K	0.016911	3.42099	0.0322043	82.8731	Y	K	70	64-
S133R	0.00954176	2.27966	0.0306887	82.6524	S	R	133	133
T79E	0.00647104	2.45467	0.0285196	82.5862	T	E	79	72-
V506Q	0.0124928	2.54309	0.0315261	82.5538	V	Q	506	505
I502H	0.00378319	1.4936	0.0290629	82.4674	I	H	502	497
K219N	0.000364748	2.15142	0.0293989	82.3993	K	N	219	219
V506E	0.00222025	2.52026	0.0314844	82.2745	V	E	506	505
I502T	0.0054435	1.47879	0.0290168	82.0781	I	T	502	497
S121F	0.0156996	1.75672	0.0291429	81.9879	S	F	121	121
F497C	0.00620275	1.46669	0.0289787	81.7569	F	C	497	497
Y70R	0.00947646	3.2663	0.0319901	81.7327	Y	R	70	64-
G463H	0.00924004	1.61665	0.0292978	81.5238	G	H	463	458
V506H	0.00401888	2.45913	0.0313707	81.5137	V	H	506	505
S121Y	0.00135022	1.72347	0.0290544	81.4279	S	Y	121	121
L150S	0.00606375	2.96608	0.0230098	81.4257	L	S	150	147
I502D	0.00706797	1.45365	0.0289374	81.4078	I	D	502	497
C464S	0.00524294	1.60824	0.0292737	81.3744	C	S	464	458
S229K	0.00635813	2.41291	0.0278623	81.3023	S	K	229	228
L510S	0.00725157	2.43249	0.0313203	81.1763	L	S	510	505
H125A	0.0125228	1.70678	0.0290094	81.1428	H	A	125	121
K219G	0.00921492	2.08227	0.0292477	81.1016	K	G	219	219
G463N	0.0101316	1.59256	0.0292283	81.0938	G	N	463	458
K467W	0.00351391	3.55399	0.0323664	81.0033	K	W	467	466
L510Q	0.0024325	2.40698	0.0312715	80.8498	L	Q	510	505
T243W	0.00362251	4.50394	0.0283381	80.7721	T	W	243	244
I502S	0.00468067	1.42601	0.0288485	80.6577	I	S	502	497
V73F	0.00289091	2.30592	0.0282301	80.6095	V	F	73	72-
S501K	0.00602413	1.42408	0.0288422	80.6047	S	K	501	497
F497G	0.00515754	1.42365	0.0288409	80.593	F	G	497	497
V506W	0.00420134	2.38458	0.0312282	80.5601	V	W	506	505
S501L	0.00441165	1.42146	0.0288337	80.5329	S	L	501	497
W127N	0.00191278	1.6682	0.0289035	80.4728	W	N	127	121
F497H	0.00592596	1.41133	0.0288006	80.2534	F	H	497	497
E292C	0.00217798	3.44371	0.0248942	80.2118	E	C	292	290
L510H	0.00462567	2.35781	0.0311759	80.2103	L	H	510	505
R460F	0.00504556	1.5408	0.0290753	80.1479	R	F	460	458
L510D	0.0125983	2.35254	0.0311655	80.141	L	D	510	505
K294G	0.00779976	3.42942	0.024875	80.0432	K	G	294	290
T243F	0.00168865	4.31644	0.0281412	80.0123	T	F	243	244
F72E	0.00130828	2.25402	0.0281248	79.8897	F	E	72	72-
F497S	0.00572439	1.39511	0.0287471	79.8016	F	S	497	497
L150V	0.00796946	2.77193	0.0226964	79.7915	L	V	150	147
S121C	0.0136674	1.62615	0.0287853	79.7246	S	C	121	121
W127K	0.00840741	1.6031	0.0287192	79.3062	W	K	127	121
E509K	0.00421368	2.28499	0.0310307	79.2385	E	K	509	505
K222Q	0.0212194	1.9856	0.0290276	79.2132	K	Q	222	219
I502P	0.00219727	1.3739	0.0286762	79.2028	I	P	502	497
L510A	0.010494	2.2822	0.031025	79.2007	L	A	510	505
I502E	0.00135361	1.37365	0.0286753	79.1958	I	E	502	497
S501R	0.00701339	1.37043	0.0286645	79.104	S	R	501	497
S133I	0.00635369	1.99953	0.0300817	79.0656	S	I	133	133
H125C	0.0119799	1.5888	0.0286777	79.0436	H	C	125	121
E153R	0.00533009	2.65453	0.022496	78.7468	E	R	153	147
E292W	0.0111457	3.31827	0.0247224	78.7084	E	W	292	290
A74K	0.00170052	2.16871	0.0279461	78.6695	A	K	74	72-
S229I	0.00370914	2.22251	0.0274818	78.6659	S	I	229	228
S121N	0.00322042	1.56151	0.0285975	78.5359	S	N	121	121
V506C	0.0110324	2.22482	0.0309071	78.4118	V	C	506	505
Y139M	0.00971674	1.9369	0.0299344	78.195	Y	M	139	133
V280F	0.00599175	3.08372	0.0241796	78.1366	V	F	280	274
E459F	0.00679772	1.43032	0.0287309	78.0175	E	F	459	458
L471K	0.00513786	3.17001	0.0318371	77.8658	L	K	471	466
E459K	0.00433573	1.41343	0.0286759	77.6775	E	K	459	458
L69Y	0.00312043	2.76202	0.0312137	77.5999	L	Y	69	64-
E462K	0.00141586	1.40872	0.0286604	77.5818	E	K	462	458
L471H	0.00591783	3.13347	0.0317834	77.5477	L	H	471	466
I502G	0.00953793	1.31519	0.028474	77.4961	I	G	502	497
K222N	0.0140498	1.89785	0.0288183	77.4178	K	N	222	219
L69W	0.00767199	2.73409	0.0311667	77.3495	L	W	69	64-
H125S	0.00454671	1.4956	0.0283979	77.2719	H	S	125	121
K294A	0.00568285	3.20034	0.0245549	77.2424	K	A	294	290
S121T	0.0156342	1.49077	0.0283829	77.1773	S	T	121	121
E459R	0.00336516	1.38858	0.0285938	77.1696	E	R	459	458
G463K	0.00850476	1.38794	0.0285916	77.1563	G	K	463	458
F497E	0.0095217	1.3034	0.0284323	77.1443	F	E	497	497
E507P	0.0113928	2.11929	0.0306821	76.9064	E	P	507	505
I502A	0.00538437	1.29299	0.0283952	76.8309	I	A	502	497
L510G	0.0105077	2.11107	0.0306641	76.786	L	G	510	505
A136D	0.00880851	1.83566	0.0296858	76.7264	A	D	136	133
G463S	0.0104137	1.36622	0.0285186	76.7048	G	S	463	458
I502Q	0.00409969	1.28844	0.0283789	76.693	I	Q	502	497
F149M	0.0116257	2.41648	0.022061	76.4786	F	M	149	147
E509N	0.000476937	2.07858	0.0305923	76.3055	E	N	509	505
F497L	0.00104184	1.27513	0.0283308	76.2873	F	L	497	497
N78E	0.0101391	2.01007	0.0275944	76.2675	N	E	78	72-
V506S	0.00339736	2.06807	0.0305689	76.1485	V	S	506	505
F497Q	0.00444621	1.26887	0.028308	76.0949	F	Q	497	497
P461V	0.00537542	1.3347	0.0284105	76.0364	P	V	461	458
H246G	0.00422044	3.43333	0.0270815	75.9221	H	G	246	244
E505N	0.00964996	2.03861	0.0305024	75.704	E	N	505	505
K222H	0.0198562	1.81368	0.0286083	75.616	K	H	222	219
D504G	0.00325435	1.24751	0.0282294	75.4314	D	G	504	497
L150A	0.0111454	2.30733	0.021847	75.3628	L	A	150	147
F66K	0.00498214	2.51881	0.030787	75.3282	F	K	66	64-
E505T	0.00285666	2.01344	0.0304449	75.3192	E	T	505	505
S133P	0.00139555	1.73672	0.0294293	75.2107	S	P	133	133
P461H	0.00326959	1.28808	0.0282459	75.0184	P	H	461	458
L471R	0.00757722	2.85707	0.0313559	75.0138	L	R	471	466
V506A	0.00158011	1.98866	0.0303876	74.9356	V	A	506	505
E123W	0.00376814	1.37595	0.0280118	74.8283	E	W	123	121
L150N	0.00416941	2.22467	0.0216781	74.4821	L	N	150	147
V228N	0.00459535	1.94647	0.0268678	74.4122	V	N	228	228
E509W	0.00494	1.94808	0.0302922	74.2968	E	W	509	505
F497D	0.00768281	1.20875	0.0280833	74.1978	F	D	497	497
S501M	0.0150618	1.2042	0.0280658	74.0504	S	M	501	497
P230A	0.00536098	1.92435	0.0268149	74.0455	P	A	230	228
A136I	0.00832457	1.66029	0.029221	73.9796	A	I	136	133
T277S	0.00457296	2.78399	0.0237062	73.9725	T	S	277	274
V228H	0.0114447	1.91761	0.0267986	73.933	V	H	228	228
D71I	0.00480161	2.37261	0.0305101	73.8546	D	I	71	64-
T277N	0.00530269	2.76707	0.023678	73.7242	T	N	277	274
L150C	0.00989286	2.14771	0.0215152	73.6322	L	C	150	147
D71Y	0.00482561	2.34876	0.0304634	73.6056	D	Y	71	64-
V67N	0.00288194	2.34378	0.0304535	73.5533	V	N	67	64-
E509Y	0.00226832	1.89817	0.030172	73.4929	E	Y	509	505
M351I	0.00661095	3.1872	0.0222346	73.4052	M	I	351	346
H125M	0.00571308	1.3088	0.0277802	73.3621	H	M	125	121
C464F	0.00721975	1.21401	0.0279717	73.3228	C	F	464	458
F149W	0.000923168	2.11624	0.0214468	73.2758	F	W	149	147
D504R	0.00166202	1.17698	0.02796	73.1568	D	R	504	497
F66E	0.000770911	2.29966	0.0303655	73.0849	F	E	66	64-
L471D	0.00426061	2.64649	0.0310014	72.9128	L	D	471	466
E279R	0.00469778	2.70449	0.0235721	72.7925	E	R	279	274
F72N	0.00570504	1.78831	0.0270532	72.5711	F	N	72	72-
Y469R	0.00238946	2.60123	0.0309215	72.4394	Y	R	469	466
S126K	0.0064002	1.26263	0.0276139	72.3096	S	K	126	121
V67W	0.00133714	2.21477	0.0301914	72.158	V	W	67	64-
H125Q	0.00874004	1.25435	0.0275835	72.1168	H	Q	125	121
L69P	0.00420883	2.20214	0.0301649	72.017	L	P	69	64-
H125K	0.00856174	1.24986	0.0275669	72.0116	H	K	125	121
V506G	0.00930335	1.80785	0.0299463	71.9826	V	G	506	505
S126R	0.00437602	1.23745	0.0275207	71.7193	S	R	126	121
G76E	0.00602211	1.7369	0.0269182	71.6488	G	E	76	72-
E505F	0.00130756	1.78668	0.0298918	71.6177	E	F	505	505
P461Q	0.00648382	1.14159	0.027687	71.5617	P	Q	461	458
R220Y	0.0140513	1.63233	0.0281206	71.4313	R	Y	220	219
S501F	0.00289029	1.12299	0.0277426	71.3219	S	F	501	497
G76H	0.0123393	1.71474	0.0268588	71.2428	G	H	76	72-
L510W	0.00551014	1.76262	0.029829	71.1976	L	W	510	505
E153W	0.00513993	1.94042	0.0210453	71.182	E	W	153	147
I347F	0.00571884	2.92804	0.0218419	71.1814	I	F	347	346
F66P	0.0145052	2.12684	0.0300039	71.1595	F	P	66	64-
E279K	0.00913054	2.58698	0.0233665	70.9836	E	K	279	274
T277A	0.00817554	2.57779	0.02335	70.8386	T	A	277	274
K222F	0.00490131	1.60798	0.028051	70.8342	K	F	222	219
A136L	0.00320325	1.47489	0.0286728	70.7403	A	L	136	133
T243L	0.00150436	2.56369	0.0257293	70.7028	T	L	243	244
S501E	0.00618067	1.10453	0.0276658	70.6741	S	E	501	497
G76M	0.00485665	1.68413	0.0267754	70.6731	G	M	76	72-
H125D	0.00397909	1.18536	0.0273216	70.4589	H	D	125	121
A136Q	0.00344986	1.45139	0.0285984	70.3008	A	Q	136	133
Y70P	0.00702562	2.03767	0.0298056	70.104	Y	P	70	64-
L122W	0.00505583	1.16893	0.027257	70.0499	L	W	122	121
N78Y	0.00676341	1.65113	0.0266838	70.0474	N	Y	78	72-
S229W	0.00907254	1.68784	0.0262077	69.8392	S	W	229	228
S349R	0.00869206	2.7783	0.0215989	69.805	S	R	349	346
Y139H	0.0114857	1.42368	0.0285092	69.7735	Y	H	139	133
G76A	0.0147785	1.63513	0.0266387	69.7394	G	A	76	72-
W127Y	0.00465544	1.15571	0.0272043	69.7164	W	Y	127	121
E153Q	0.000557263	1.80427	0.0207085	69.4258	E	Q	153	147
W127Q	0.00535106	1.14353	0.0271552	69.4061	W	Q	127	121
S501Q	0.00192627	1.06759	0.0275084	69.3448	S	Q	501	497
V151S	0.00590026	1.79797	0.0206923	69.3413	V	S	151	147
G76T	0.0089439	1.61106	0.02657	69.2705	G	T	76	72-
S133V	0.0253783	1.39171	0.028404	69.1523	S	V	133	133
L69F	0.00373621	1.95889	0.029623	69.1323	L	F	69	64-
F72Q	0.0132811	1.59999	0.0265381	69.0525	F	Q	72	72-
I242L	0.00455711	2.33212	0.025291	69.0112	I	L	242	244
L248A	0.00259281	2.31725	0.0252613	68.8968	L	A	248	244
H246D	0.00453465	2.30872	0.0252443	68.831	H	D	246	244
K247W	0.0111059	2.30201	0.0252308	68.779	K	W	247	244
T277K	0.0047802	2.45039	0.0231153	68.7745	T	K	277	274
E505W	0.0070536	1.62789	0.0294609	68.7344	E	W	505	505
D77K	0.00231119	1.57888	0.0264766	68.6325	D	K	77	72-
V468S	0.00376748	2.26129	0.0302732	68.5964	V	S	468	466
A68L	0.00350487	1.9151	0.0295184	68.5751	A	L	68	64-
H125L	0.00128057	1.11091	0.0270213	68.558	H	L	125	121
L150Y	0.00370411	1.73311	0.0205222	68.4544	L	Y	150	147
D504N	0.00225535	1.04329	0.0274018	68.445	D	N	504	497
L471G	0.00734997	2.24602	0.0302418	68.4105	L	G	471	466
V228T	0.00714668	1.61067	0.0259911	68.3382	V	T	228	228
F72T	0.0188717	1.55566	0.026408	68.1641	F	T	72	72-
V73Y	0.00139424	1.55438	0.0264042	68.1379	V	Y	73	72-
K245F	0.0102121	2.20802	0.0250378	68.0341	K	F	245	244
Y139C	0.0110262	1.33316	0.028205	67.9764	Y	C	139	133
V151A	0.0139507	1.69695	0.0204246	67.9454	V	A	151	147
E505S	0.0151375	1.57691	0.0293135	67.7486	E	S	505	505
F72V	0.00334241	1.53281	0.0263395	67.6962	F	V	72	72-
F149C	0.00740661	1.67388	0.0203612	67.6149	F	C	149	147
T243I	0.00490807	2.15206	0.024919	67.5753	T	I	243	244
L248F	0.000910233	2.14234	0.024898	67.4945	L	F	248	244
T243R	0.00580064	2.12309	0.0248562	67.3332	T	R	243	244
D276G	0.0082184	2.3567	0.0229348	67.1867	D	G	276	274
K222C	0.0136394	1.4654	0.0276212	67.1462	K	C	222	219
V73M	0.00161565	1.50582	0.0262573	67.1343	V	M	73	72-
T79W	0.00675949	1.49599	0.026227	66.9274	T	W	79	72-
V151G	0.0111149	1.62322	0.0202189	66.873	V	G	151	147
N78F	0.00143601	1.49283	0.0262172	66.8605	N	F	78	72-
D71W	0.00764177	1.77868	0.0291763	66.7539	D	W	71	64-
L150I	0.0041283	1.60295	0.0201607	66.5696	L	I	150	147
D77R	0.014718	1.47205	0.0261523	66.4172	D	R	77	72-
M351L	0.00605254	2.43664	0.0209914	66.3643	M	L	351	346
N135L	0.00574087	1.25436	0.027923	66.3097	N	L	135	133
K222T	0.0162738	1.43458	0.0275228	66.3019	K	T	222	219
D71L	0.00955461	1.74594	0.0290902	66.2961	D	L	71	64-
V151F	0.00256971	1.56603	0.0200528	66.0071	V	F	151	147
L69K	0.00193293	1.71367	0.0290039	65.8363	L	K	69	64-
H246N	0.00286808	1.95081	0.0244644	65.8209	H	N	246	244
A136N	0.00476031	1.23028	0.0278332	65.7795	A	N	136	133
S229F	0.00165476	1.48241	0.0256069	65.6766	S	F	229	228
G147T	0.00657001	1.54348	0.0199857	65.657	G	T	147	147
M351S	0.00994618	2.3644	0.0208521	65.5751	M	S	351	346
E509G	0.00103988	1.46233	0.0289643	65.4117	E	G	509	505
D71R	0.00273626	1.6826	0.0289192	65.3854	D	R	71	64-
N135M	0.00708165	1.20793	0.0277484	65.2779	N	M	135	133
E459N	0.00339834	0.916598	0.0266708	65.277	E	N	459	458
L471S	0.00858897	2.00205	0.0297095	65.2553	L	S	471	466
A136P	0.00694275	1.20647	0.0277427	65.2447	A	P	136	133
Y139A	0.00161374	1.20137	0.0277231	65.1289	Y	A	139	133
D71M	0.00292736	1.66331	0.0288658	65.1012	D	M	71	64-
F497V	0.00152375	0.956005	0.0269973	65.0303	F	V	497	497
T79Y	0.00900364	1.40816	0.0259468	65.0141	T	Y	79	72-
S229Y	0.000987807	1.45164	0.0255098	65.0038	S	Y	229	228
R460Y	0.00409225	0.907193	0.026623	64.9817	R	Y	460	458
K222Y	0.0140834	1.38373	0.0273557	64.8684	K	Y	222	219
S229R	0.0209502	1.44388	0.025485	64.8318	S	R	229	228
L471A	0.00902897	1.96096	0.0296135	64.6862	L	A	471	466
S229M	0.0101178	1.4349	0.0254561	64.6317	S	M	229	228
E138V	0.00988445	1.17287	0.027612	64.4721	E	V	138	133
I347V	0.0105035	2.2599	0.0206428	64.3899	I	V	347	346
G463R	0.00822313	0.888127	0.0265247	64.3735	G	R	463	458
S229Q	0.00965041	1.42315	0.025418	64.368	S	Q	229	228
S500F	0.00329348	0.936126	0.0269	64.209	S	F	500	497
S500P	0.00795432	0.934742	0.0268931	64.1512	S	P	500	497
K124D	0.00457431	0.950482	0.0262992	63.9871	K	D	124	121
E459Y	0.00798178	0.876016	0.0264611	63.9804	E	Y	459	458
E505Y	0.00227556	1.39475	0.0287453	63.946	E	Y	505	505
E459W	0.00337056	0.874753	0.0264544	63.9391	E	W	459	458
D71S	0.0127921	1.58348	0.0286381	63.889	D	S	71	64-
G249N	0.00362318	1.74404	0.0239457	63.8189	G	N	249	244
V228K	0.00960702	1.39472	0.0253246	63.7209	V	K	228	228
A136E	0.00631017	1.1393	0.0274775	63.6776	A	E	136	133
F66I	0.0129457	1.55842	0.0285642	63.4958	F	I	66	64-
L150H	0.00115137	1.39699	0.019524	63.2497	L	H	150	147
E459H	0.00647712	0.853651	0.0263414	63.2399	E	H	459	458
V151L	0.0026706	1.38639	0.0194887	63.0657	V	L	151	147
S501V	0.00878979	0.905129	0.0267441	62.8931	S	V	501	497
S75D	0.00294599	1.31316	0.0256235	62.8053	S	D	75	72-
Y139V	0.00331985	1.0983	0.0273079	62.675	Y	V	139	133
D71V	0.0120315	1.50376	0.0283989	62.616	D	V	71	64-
K467F	0.00878625	1.80549	0.029231	62.4195	K	F	467	466
I502C	0.00279469	0.892203	0.0266775	62.3309	I	C	502	497
E459Q	0.00235518	0.823427	0.0261745	62.2078	E	Q	459	458
S500K	0.00538221	0.886749	0.0266491	62.0913	S	K	500	497
T79H	0.00188943	1.27663	0.0254929	61.9133	T	H	79	72-
E153D	0.00357666	1.31953	0.0192599	61.8726	E	D	153	147
S500W	0.00417957	0.880367	0.0266157	61.809	S	W	500	497
R220W	0.0126184	1.27377	0.0269723	61.5794	R	W	220	219
H125R	0.0109826	0.873503	0.0259082	61.5119	H	R	125	121
E123C	0.0097749	0.872825	0.0259046	61.4892	E	C	123	121
L69H	0.00410772	1.42456	0.0281484	61.2826	L	H	69	64-
V73S	0.00100379	1.24839	0.0253893	61.2059	V	S	73	72-
K219C	0.00837054	1.25776	0.0269138	61.0769	K	C	219	219
F66D	0.00571387	1.40848	0.0280959	61.0028	F	D	66	64-
S121G	0.0107527	0.856617	0.0258178	60.9399	S	G	121	121
S133A	0.000769891	1.02879	0.0270052	60.8864	S	A	133	133
D71T	0.00599383	1.39509	0.0280517	60.7674	D	T	71	64-
S501Y	0.00479403	0.856167	0.0264866	60.7197	S	Y	501	497
E459G	0.00497854	0.780191	0.0259248	60.6636	E	G	459	458
N221E	0.0279034	1.24359	0.0268613	60.6268	N	E	221	219
A68Q	0.00307087	1.38559	0.02802	60.599	A	Q	68	64-
N78R	0.00270794	1.22147	0.0252884	60.5166	N	R	78	72-
Q346D	0.00321283	1.94754	0.0199541	60.4895	Q	D	346	346
T243H	0.00394909	1.43696	0.0230491	60.3582	T	H	243	244
V73W	0.0044237	1.21468	0.0252625	60.3402	V	W	73	72-
K245Y	0.00477071	1.42601	0.0230137	60.2215	K	Y	245	244
P461S	0.00118139	0.764126	0.0258285	60.0678	P	S	461	458
E459S	0.00673513	0.762872	0.0258209	60.0208	E	S	459	458
V73C	0.00644145	1.20211	0.0252144	60.0113	V	C	73	72-
E462R	0.00601158	0.761681	0.0258136	59.9761	E	R	462	458
L122F	0.00535604	0.824686	0.0256419	59.8266	L	F	122	121
V67S	0.00860231	1.34253	0.0278739	59.821	V	S	67	64-
T243M	0.0056907	1.37658	0.0228503	59.5911	T	M	243	244
S148F	0.0159312	1.2002	0.0188211	59.5844	S	F	148	147
V67D	0.00828049	1.32482	0.0278124	59.4936	V	D	67	64-
L122K	0.00455383	0.814313	0.0255833	59.4556	L	K	122	121
F497Y	0.00180032	0.826567	0.0263237	59.3446	F	Y	497	497
F149N	0.00431001	1.18665	0.0187685	59.3102	F	N	149	147
H246E	0.00473677	1.34721	0.0227505	59.2058	H	E	246	244
E138C	0.0138616	0.967439	0.0267205	59.2045	E	C	138	133
L510C	0.00566787	1.19016	0.0280109	59.032	L	C	510	505
V280Y	0.00421606	1.92429	0.0219964	58.9318	V	Y	280	274
V228A	0.00464161	1.19693	0.0246166	58.8154	V	A	228	228
L471I	0.00517139	1.58181	0.0286187	58.7901	L	I	471	466
L471C	0.00767226	1.58007	0.0286136	58.7599	L	C	471	466
T243K	0.00240421	1.30683	0.0226096	58.6619	T	K	243	244
D71K	0.00550494	1.27953	0.0276514	58.6364	D	K	71	64-
K245G	0.0049352	1.30428	0.0226006	58.627	K	G	245	244
S126I	0.00863037	0.790919	0.0254484	58.6014	S	I	126	121
V67G	0.0111133	1.27684	0.0276416	58.5846	V	G	67	64-
F497W	0.00542825	0.810245	0.0262314	58.5652	F	W	497	497
D77N	0.00551981	1.14696	0.024997	58.5263	D	N	77	72-
A136V	0.00400926	0.940913	0.0265918	58.4439	A	V	136	133
N120I	0.00280427	0.785468	0.0254164	58.3987	N	I	120	121
E153F	0.00603405	1.14046	0.0185847	58.3517	E	F	153	147
S229V	0.0108112	1.17624	0.0245359	58.2562	S	V	229	228
Y139W	0.00452296	0.933792	0.0265566	58.2361	Y	W	139	133
E153I	0.0147706	1.1328	0.0185535	58.1891	E	I	153	147
N231R	0.00567113	1.17306	0.0245233	58.1693	N	R	231	228
T243V	0.0179677	1.26014	0.0224412	58.0118	T	V	243	244
E279L	0.00291399	1.87528	0.0218769	57.881	E	L	279	274
E505H	0.00444713	1.14293	0.0278234	57.7775	E	H	505	505
G76L	0.0063828	1.11272	0.0248567	57.568	G	L	76	72-
A136M	0.00136604	0.91106	0.0264426	57.5619	A	M	136	133
K245L	0.00269127	1.2216	0.0222974	57.4568	K	L	245	244
V468G	0.00339534	1.50057	0.0283746	57.3434	V	G	468	466
F66R	0.00366541	1.21133	0.0273977	57.2864	F	R	66	64-
S133T	0.00549714	0.901752	0.026395	57.2809	S	T	133	133
A350C	0.00589286	1.71938	0.0193773	57.2223	A	C	350	346
L69E	0.00290607	1.20078	0.0273573	57.0709	L	E	69	64-
E459P	0.00394256	0.686019	0.0253293	56.9806	E	P	459	458
S500Y	0.00325087	0.777594	0.026041	56.9577	S	Y	500	497
S121A	0.00467054	0.742414	0.0251554	56.7466	S	A	121	121
E462G	0.00703334	0.677193	0.0252693	56.6098	E	G	462	458
V506I	0.00161235	1.09352	0.0276188	56.4085	V	I	506	505
P461W	0.00465355	0.671381	0.0252294	56.363	P	W	461	458
H246A	0.00194238	1.14734	0.022007	56.3362	H	A	246	244
V151I	0.00911711	1.04558	0.0181826	56.2549	V	I	151	147
S126M	0.0144588	0.727724	0.0250629	56.161	S	M	126	121
R460E	0.00594314	0.662721	0.0251693	55.9913	R	E	460	458
V73N	0.00728423	1.05526	0.0246112	55.8914	V	N	73	72-
L510M	0.00230938	1.07266	0.0275296	55.8117	L	M	510	505
E459V	0.00779036	0.657056	0.0251296	55.7455	E	V	459	458
K219A	0.00574846	1.09793	0.0262846	55.6785	K	A	219	219
G76P	0.00359981	1.04121	0.0245492	55.4677	G	P	76	72-
K222M	0.0240774	1.09172	0.0262583	55.4531	K	M	222	219
V468L	0.00694227	1.39523	0.0280376	55.346	V	L	468	466
H246Q	0.010106	1.0851	0.0217488	55.3395	H	Q	246	244
S133L	0.00468294	0.839251	0.0260625	55.3159	S	L	133	133
T79D	0.0119255	1.03515	0.0245221	55.283	T	D	79	72-
[truncated: 1,566 more rows]

## Sheet: Replicate Correlation
Region	Replicate Correlation (r)
[truncated: 16 more rows]

[truncated: 2 more sheets: SRA, Addgene]
